# Supplementary material for: Testicular heterochrony in vgll3-mediated maturation age in Atlantic salmon
Source: G3 (Bethesda). 2025 Aug 21;15(11):jkaf196. doi: 10.1093/g3journal/jkaf196 (PMC12609175; doi:10.1093/g3journal/jkaf196)
Supplement: jkaf196_Supplementary_Data [file jkaf196_supplementary_data.zip › Supplementary_File_1_G3-2025-406144.xlsx]

## Sheet: Probe design info
Detailed probe information columns:
1 - Customer Identifiers:	Default is RefSeq Gene name, otherwise specified by customer
2 - Accession number:	Accession number of requested target sequence.
3 - Position:	Region in the target mRNA being probed.
4 - Target Sequence:	Sequence of target region.
5 - Tm of capture probe
6 - Tm of reporter probe
7 - Exception Flags
[ T ]	Tm out of range
[ X ]	Cross hyb signal expected	potentially paralogous
[ V ]	Variant Specific
[ S ]	Structural issues (GC%, hairpins, poly-G etc)
[ C ]	Custom Sequence
8 - HUGO Gene:	Common name for mRNA target sequence, as defined by RefSeq.
9 - Nanostring Internal Identifiers	Our internal ProbeID - used to determine the specific probe used
10 – Design Remarks	Any comments or notes about the probe - examples would be cross-hybridzation
											ISOFORM COVERAGE
Customer Identifier	Accession	Position	Target Sequence	Tm CP	Tm RP	Flags	HUGO Gene	NSID	Design Remarks		Probe NSID	HUGO Gene	# Hit	Isoforms Hit By Probe
AEBP1	XM_014161791.1	4475-4574	GATCGACGATTACTAAGGGTAACACCAAGACCTTGTTCCAATACATCCTTCCTCCCCACTTCCTTAAAATAATCAAGGTACGGAAGGAAGAAGTTGAACA	79	81		aebp1	XM_014161791.1:4474			XM_014161791.1:4474	aebp1	2	XM_014161791.1;XM_014161790.1
AKAP11a	XM_014173902.1	6477-6576	GGCTGAACCGTGTTAGATCGAGAGCTATGGGTTGAGAAATGTCAGTGAAAGGGAGAGGGAGAAAGTGATGAATTGAAAGTGTTTTCTGTTAGGGAATCCC	83	82		akap11	XM_014173902.1:6476			XM_014173902.1:6476	akap11	6	XM_014173902.1;XM_014173907.1;XM_014173906.1;XM_014173905.1;XM_014173904.1;XM_014173903.1
APOC1a	XM_014201564.1	265-364	TTCAGCAATCAGATGAAGGAACTAACTGATGACCTAACCGTCAAGACCAAGGACATGTTTGAAAAGATCGGGGACAGCGAGTTCGCCATCAAGACCAAGA	85	85	X	apoc1	XM_014201564.1:264	also targets LOC106577511 (XM_014155604) @ 87%		XM_014201564.1:264	apoc1	2	XM_014201564.1;NM_001141362.1
ARB2/AR	XM_014196828.1	114-213	CCTTATCTAAGGAATGTTGCCAAACTCACAGTCTGACGGCAAAAAGGAACTCAAGGACTTTGGAAGCGAACTTCGTCCATACACAAACTTGCAGCAAACC	84	83		ar	XM_014196828.1:113			XM_014196828.1:113	ar	2	XM_014196828.1;XM_014196827.1
ARHGAP32a	XM_014137384.1	4423-4522	TGAGACCGTCTGGTCGCCATCTCCGAAACCCTCAGAGCAGCGAGTTGCAGTTCCACAGCCTCAAATACAGTTCCATACTCATCCACAGGCCCAGCCACAG	86	85		arhgap32	XM_014137384.1:4422			XM_014137384.1:4422	arhgap32	8	XM_014137384.1;XM_014137391.1;XM_014137390.1;XM_014137388.1;XM_014137387.1;XM_014137386.1;XM_014137385.1;XM_014137382.1
ARHGAP5a	XM_014194348.1	5215-5314	CAGTGCCGTACCTTTACCCGGTTTCAGACAGATATGACATTGCGGGTTGAGACTGTCCACCCGTTACTCTGGTGATGAACACCTACCTTAATAAAGACAC	80	85		arhgap5	XM_014194348.1:5214			XM_014194348.1:5214	arhgap5	1	XM_014194348.1
ASMT	XM_014173895.1	1119-1218	TAGCCAAGCAGTGTGTGTTGGCGTACCCAGAATGCACTGTGACGATCTTTGACCTCCCTAAAGTGGTGAAGACATCCAGAGAACACTTTGTTACCAACGA	84	84		asmt	XM_014173895.1:1118			XM_014173895.1:1118	asmt	2	XM_014173895.1;XM_014173896.1
CEBPAa	NM_001139931.1	916-1015	CCGTTGGATCCATGAAGATGATGGGACGCGACGACCGAGATCGGGACCGGGGTAAATCTAAAAAGCGCGTCGACAAAGCTAGCACGGAGTACCGGTTGAG	90	85		cebpa	NM_001139931.1:915			NM_001139931.1:915	cebpa	1	NM_001139931.1
CEBPBa	NM_001139913.1	106-205	TTCAGTCGTGTGCCAATATACGTTAGTGTTTTCAGACAGCATTAGGCCTACTCGCGTAGCCAATTTCCCGGGCGTCTGCCCCTGGTTTCGATGTTCCCGC	74	83		cebpb	NM_001139913.1:105			NM_001139913.1:105	cebpb	1	NM_001139913.1
CEBPDa	NM_001141493.2	965-1064	ACAAGGCAAAGCAACGCAACGTGGAAATGCAGCAAAATATGCTTGAACTGGGTTCAGAGAATGACAGATTACACAAAACCATCGATCAGCTAAACCGTGA	85	82	X	cebpd	NM_001141493.2:964	will also target cebpd - XM_014191131 @ 93%		XM_014191131.1:569	cebpd	1	XM_014191131.1
CEBPDb	XM_014191131.1	570-669	ATGACAGCAGTACCACACCTGGAACTCTGCAACGATGAACTTTTCCTTGACTTATTCAACACTGTGAAGCAAGAGAAGACAGACTTCTACATGCCAAGCT	84	83	X	cebpd	XM_014191131.1:569	will also target cebpd - NM_0021141493 @ 91%		NM_001141493.2:964	cebpd	1	NM_001141493.2
COL12A1a	XM_014204893.1	4670-4769	CTACCCGGGGTGATCAAGTTGACTGTATACGACGAGACCATGACTACCTTTAAGGTCAAGTGGGAGAAGGCTGAAGGGGCGACAGGCTATATGCTGCTCT	85	92		col12a1	XM_014204893.1:4669			XM_014204893.1:4669	col12a1	9	XM_014204893.1;XM_014204899.1;XM_014204898.1;XM_014204897.1;XM_014204896.1;XM_014204895.1;XM_014204894.1;XM_014204890.1;XM_014204889.1
COL1A2	XM_014178512.1	4397-4496	TAAAAACGCATCACTTTGTGCTCTTTGTATATCTTCCAAAGAGGAGGTTTAAAACCACAAAAATATTACAAAAAAAGGTTGAAGCTACCTCATGCCTGTT	73	78		col1a2	XM_014178512.1:4396			XM_014178512.1:4396	col1a2	4	XM_014178512.1;XM_014178513.1;XM_014178511.1;XM_014178510.1
CTNNB1	NM_001173938.1	1944-2043	ATCGTCATCAGAGGACTCAACACCATTCCACTCTTTGTCCAGCTGTTGTATTCTCCCATTGAGAACATTCAGCGTGTGGCTGCAGGAGTTCTGTGTGAGT	79	82		ctnnb1	NM_001173938.1:1943			NM_001173938.1:1943	ctnnb1	1	NM_001173938.1
CXXC4	XM_014209621.1	36-135	GGGATTTACAGCCTAATCGTGATGAATCCCCGTGGTGGCACGCGCAGGTCTTCGTAATTATGGAAGTCGTTCTAACCCAGAGGGGAGAAAAAAACCACCC	87	82		cxxc4	XM_014209621.1:35			XM_014209621.1:35	cxxc4	3	XM_014209621.1;XM_014209623.1;XM_014209620.1
DHRS7	XM_014210736.1	1067-1166	CGCAGACTCTGCTTACTTCACAAAGCCCAAGTCTTCCTGAAAGGCATTCCAAATGCTTGAGCTCCACCTTCAATTGGGTTAACTTGAACCTGGAAGCAAT	83	81		dhrs7	XM_014210736.1:1066			XM_014210736.1:1066	dhrs7	1	XM_014210736.1
DLK1a	XM_014212308.1	1336-1435	TACACGTCAATCTGACATGTGGGTATTTTGACTGACCGTCTGCATGAGGAGTGTGTTTGAATGTGCAAGGACACCTACAAAACAAATGGAGAAGGTCATG	82	83		dlk1	XM_014212308.1:1335			XM_014212308.1:1335	dlk1	3	XM_014212308.1;XM_014212389.1;XM_014212233.1
DNAJC15	XM_014173644.1	958-1057	CTGGACTACAGTACTCTTCAGCTCCATTTCTATCCCTTACCTTCCCCAGAAGCAGTGTGACTGCACAAATGGACAATATACACAATCCTTGTTACGTCTC	80	81		dnajc15	XM_014173644.1:957			XM_014173644.1:957	dnajc15	1	XM_014173644.1
EF1Aa	NM_001141909.1	1-100	GGAATACCGTTATCTGTATTGTTTCAGTAAATCATGGGAAAGGAAAAGATCCACATTAACATCGTGGTCATTGGCCATGTCGACTCCGGAAAGTCAACCA	75	81		ef1a	NM_001141909.1:0			NM_001141909.1:0	ef1a	1	NM_001141909.1
EGR1a	NM_001141824.1	18-117	CGCAGCCAAATAGAGCTCATGTCAATACGCTACAGAGCAGACAGCCCCATAGTAGGCAAGTTTAGAACTTATTCTAGCACACACCAAACACGTGAACTAA	89	80		egr1	NM_001141824.1:17			NM_001141824.1:17	egr1	1	NM_001141824.1
ENOX1	XM_014173914.1	2174-2273	CCCCAGCCAACAGAACAGAAGGTTCTCAGTCCTAACGTCTCTCTCTCATGGACTGGAATGGTTTGAGATGCCTCTCTCTGATTTCAGACTCTCTCTCCCT	84	82		enox1	XM_014173914.1:2173			XM_014173914.1:2173	enox1	1	XM_014173914.1
EPSTI1	XM_014173912.1	1121-1220	GTGTAACGGAGACTATCAACAGGCCTATGACTTACTTATCTAGTGTTGCAGAGACTACCAACAGGCATGTGTGTTAGTCTAATGACAACCCTTGTGTATT	80	80		epsti1	XM_014173912.1:1120			XM_014173912.1:1120	epsti1	2	XM_014173912.1;XM_014173911.1
ESR1	XM_014205563.1	3178-3277	TGCTCTACAGTAGTCTACACACACACCACACGTACAGTAAATGTATGTGATTTATGTTCATGCACAGCCCACCTTTCAACTGACTGTCATGTACCATGCA	83	78		esr1	XM_014205563.1:3177			XM_014205563.1:3177	esr1	4	XM_014205563.1;XM_014205564.1;XM_014205562.1;XM_014205561.1
ETS1a	XM_014197824.1	915-1014	TCAATGGCTTGATGTCCACATTCCAGGAGTCTCGGTTCACTTATGACTACTTTGCCAACTATGGTACTGAACGTGCCCAGTGCATCCTTCCATCGGACAC	80	85		ets1	XM_014197824.1:914			XM_014197824.1:914	ets1	4	XM_014197824.1;XM_014197823.1;XM_014197822.1;XM_014197821.1
FGF14a	XM_014163795.1	146-245	AGCCTTCAAAAGGAAACAAACCTGGCTTTACCGTTGCAGTGAGAGCAAAACAAAGATATGAAAACTGGGGTTGTGGGAATTTGACTTCGGCAAACAGTTG	84	80		fgf14	XM_014163795.1:145			XM_014163795.1:145	fgf14	1	XM_014163795.1
FGF2	XM_014212026.1	675-774	ACGAGATATGAAAAATACAAGAGCTCACTCATCCTCAGTGACATCATCATCCCTGTAGTTGGGTTCTTCAACGGCAGGCATTTCAATCAATGGTGAAGGT	81	80		fgf2	XM_014212026.1:674			XM_014212026.1:674	fgf2	1	XM_014212026.1
FOXP3a	NM_001198847.1	1473-1572	GCAAAAGCCTCCATATTAGCTCTCCAGGCGGAGGGTTGACCAGTCCTGGTCTACAGTATCTACAGCACCCAGCATCACCTTCTTTGTTCAGCAGCAGATG	89	81		foxp3	NM_001198847.1:1472			NM_001198847.1:1472	foxp3	5	NM_001198847.1;XM_014135154.1;XM_014135153.1;XM_014135152.1;XM_014135151.1
FSHR	NM_001126230.1	1426-1525	GCTTCCTGATGTGCCACCTGTCCTTTGCCGACTTGTGTATGGGCGTATACCTGGTGGTCATAGCAACAGTGGACGTGCGTACGAGAGGTCTGTACTACAA	83	86		fsh-r	NM_001126230.1:1425			NM_001126230.1:1425	fsh-r	1	NM_001126230.1
GAPDH	NM_001123561.1	422-521	GTTGTCATCTCCGCTCCCAGCGCTGATGCACCCATGTTCGTCATGGGCGTCAACCACGAGAAGTACGATAACTCCCTCAAGGTTGTCAGCAATGCTTCAT	84	82		gapdh	NM_001123561.1:421	also targets LOC106575942 and LOC106569991 @ >90%		NM_001123561.1:421	gapdh	1	NM_001123561.1
GHR1	XM_014133894.1	198-297	TTTTGGTTGTGGTCTACCAAATGCAGTATTCCCGTCTTCAGCCGAGACGAGCGTTTCGCCTTTGAAGAAAACAACAGCGATTTACAACTTGCTGATACGG	78	77		ghr1	XM_014133894.1:197			XM_014133894.1:197	ghr1	3	XM_014133894.1;XM_014133889.1;XM_014133881.1
GHRL	NM_001139585.1	397-496	TAGACACGGAATACAAAGAACCTCCCATTTCCTGTTCTCCAACTTTCTTTTCCCGATTTGTCTTATACCTGATTTACTGTGTGAACATCGTTTGAGTTGT	75	70	T	ghrl	NM_001139585.1:396	low RP Tm		NM_001139585.1:396	ghrl	2	NM_001139585.1;XM_014132734.1
GHSRa	XM_014150371.1	722-821	TTTATTGCTCCAGTGCATGACTGTTCTAAAATAGAGGAGGACTCGTAGCTTAACTCCTGTTGGTAAAACCATAAGATCCTTTACGCATCACGCGGCGCGC	80	82		ghsr	XM_014150371.1:721			XM_014150371.1:721	ghsr	2	XM_014150371.1;XM_014150372.1
GLHA1	NM_001146456.1	458-557	CGCAGAAGTAAAAGCTTGGCAACAGATACTAGGCATTTTGCACAACATATTCCTGAAGTGTTTTAAGAGAAATCACATATTAAGAGATTATTGGCTGCGT	80	73		glha1	NM_001146456.1:457			NM_001146456.1:457	glha1	1	NM_001146456.1
GLHA2a	XM_014195502.1	573-672	CCTGAAGTTCCTTGTGTTTTAAGAGAAATCACATATTAGGAAATCATTGTGAGGTAATATTCTACGGATAATATTTATAGTGCTCTTATGGTAGCAAAGA	70	73		glha2	XM_014195502.1:572	low CP Tm		XM_014195502.1:572	glha2	2	XM_014195502.1;NM_001123574.1
GNRH	XM_014154458.1	187-286	CTCATGATTATTCCCACCACAGTGTATGAAGGAATATACAGAACGGAGAAACTTTCTTTCCAGCTCCCATGGATCTTAGCAACAGAACGGTTGTGCAGGT	80	81		gnrh	XM_014154458.1:186			XM_014154458.1:186	gnrh	2	XM_014154458.1;XM_014154458.1
GNRH1	XM_014160183.1	75-174	GTAATAAGGCTGACTTTGCAGAATGGAAGAGAAAAAGGTCTTGTTGCTGCTGCTTTTGATAGTGGCTCTAGTGTCACAGGGTTGCTGTCAACATTGGTCC	82	80		gnrh1	XM_014160183.1:74			XM_014160183.1:74	gnrh1	1	XM_014160183.1
CGBb/GTHB2	XM_014179923.1	245-344	CCAACCCTGGATACTAACCTCCTCCACTGTATAAATGCCCAAACACACTGCCCATCAGGACACAACTTTCTGCTGCCTGCTGAACCCTTTGAGTCCTTCA	85	84		gthb2	XM_014179923.1:244			XM_014179923.1:244	gthb2	3	XM_014179923.1;XM_014179924.1;NM_001173671.1
HPRT1	XM_014212855.1	453-552	CCCTAAACCGTAACAGCGACCGCTCCATTCCTATGACAGTGGACTTCATCCGCCTCAAGAGCTACTGTAATGACCAATCTACAGGTGAAATCAAAGTCAT	84	82		hprt1	XM_014212855.1:452			XM_014212855.1:452	hprt1	2	XM_014212855.1;XM_014212854.1
KIF15	XM_014210754.1	622-721	CTGTTTTTCCTCATCAACAGGGAGGTAGAAAGGTCTGAGAATGCCAAAAGCTTCCTGTGCAAATGCTCCTTCATTGAGATCTACAACGAGCAGATCTATG	81	79		kif15	XM_014210754.1:621			XM_014210754.1:621	kif15	1	XM_014210754.1
LAPTM4Ab/LAP4A	NM_001140354.1	2209-2308	TTGGTTTTGGAATCGATTGTCCTGTTTAAGGAGAGAGATGCCTTATCAGGAAAGTGGAGGGAATAAATGGCTAATTTTGTGAACAGTGGTGGCTGCATGC	75	84		lap4a	NM_001140354.1:2208			NM_001140354.1:2208	lap4a	2	NM_001140354.1;XM_014204584.1
LAPTM4Aa	XM_014143948.1	950-1049	TCTAGAGAGGAGGGATACTCTTTTTCAAATCCTGCTAACATTCAAACCCCTGTAATATTGTAGACAAGTGAGTGGCAGATGCCGTGTAGTGTATAAAGCG	80	80		laptm4a	XM_014143948.1:949			XM_014143948.1:949	laptm4a	1	XM_014143948.1
LEPB1	NM_001279134.1	435-534	CTGGGTCCACCTGGGGGGCCTGGAGGAGAGTCTGCAAGACAGCAGGTGTGGTCAGGTGTATGAGGACTTGTCCAGCATGCGGGGGTGGGTGCACTCCTTG	92	89		lepb1	NM_001279134.1:434	also targets lepb2 (NM_001281436) @ 100%		NM_001279134.1:434	lepb1	1	NM_001279134.1
LEPRa	XM_014123299.1	80-179	CTTCACTCTCAGCTGGCTGTCCTGAATATCAATACTACTCAACATCTACCTTACTCTCCGGACTCGTCAAGCCAGTCTATTTATCCACTGGCCGGACTGT	82	83		lepr	XM_014123299.1:79			XM_014123299.1:79	lepr	1	XM_014123299.1
LHR/LHCGR	XM_014179976.1	850-949	CCTCAATGAAATCTTCATTAAGAACACACGGAGCCTGGTGCACATCGCTCGAAGGACGTTCAACAACCTTCCTAAGCTGCGTTATCTGAGTATATCCAAC	83	80		lhr	XM_014179976.1:849			XM_014179976.1:849	lhr	2	XM_014179976.1;NM_001123555.1
CGBa	XM_014126340.1	403-502	TGCGATTGCATCAAATGCAAGACGGACAACACCGACTGTGATCGCATAAGCATGGCAACACCCAGCTGCTTAGGAAGCCCACTAGAAATGTAATACTGTA	85	86		LOC100136362	XM_014126340.1:402			XM_014126340.1:402	LOC100136362	3	XM_014126340.1;XM_014126341.1;XM_014126338.1
VDRAd	XM_014167996.1	3207-3306	CCTATGTATTAGCTATAGATATTGACAGCCAGCAGACACTGTGGTCCCTCGGGGCCTGAGTTGAGTGCCTATATGAACCTTTTAAGGACTGGAGAGTGTT	83	84		LOC100136371	XM_014167996.1:3206			XM_014167996.1:3206	LOC100136371	2	XM_014167996.1;XM_014167995.1
PPARAa	XM_014124069.1	1938-2037	CCAGCTAGAGAACATGTATCGGGCTGGAGTACACAGATCAAGTAATAAATTGCTGGTTTGGGTAAGTAAGATTCAGTCAAACTATAGCGTAGGTACATGC	84	80		LOC100136415	XM_014124069.1:1937			XM_014124069.1:1937	LOC100136415	2	XM_014124069.1;XM_014124067.1
ZIC1a	XM_014181845.1	1572-1671	ATAGGACTGCTTGGAATCAAAGACTTTGAAAGTCAGTCTATAATGCGTGGACAGAGAAAAATACGAGGAAGCCAAAACGGTTGGTTTAACAACGGCTACA	80	84		LOC100136467	XM_014181845.1:1571			XM_014181845.1:1571	LOC100136467	1	XM_014181845.1
EF1Ab	NM_001123629.1	1-100	TAAGGGCAACAGCAGTGGCAGTGTGATTTCGTAGTGACACCGAAACTAAGCGACCATGGGAAAGGAAAAGATCCACATCAACATCGTGGTCATTGGCCAT	85	85		LOC100136525	NM_001123629.1:0			NM_001123629.1:0	LOC100136525	1	NM_001123629.1
PPARB1A	XM_014167444.1	4289-4388	AGTGATCTGATGCTCACCTAACTGCAGAGACCGTTGAGACAATGATAATAATAAAGTGACAGTGTTGAACCACCTGTTCTGGTTAGTGTGCTGTATCCAC	84	80		LOC100136532	XM_014167444.1:4288			XM_014167444.1:4288	LOC100136532	1	XM_014167444.1
GHa	NM_001123676.1	838-937	TCTGGTAGAGCCTGACTCCAGGGGTTTTCAGGAATTTGCATTTTGTTCTCTGAAATCAACAACAGCACTTTCTATATTGACTATTACTCTGAGCTACCAT	77	76		LOC100136588	NM_001123676.1:837			NM_001123676.1:837	LOC100136588	1	NM_001123676.1
PITX1b	XM_014123791.1	1252-1351	AACAGACAAAGGAACTCCTATGCATGTTCGCTTACTTGCTTTGAGGGCTCAAACCCATTTGAACGTGACTTGTATTGGTCTAGGCCAGCGTTTCCCAAAC	83	79		LOC100136935	XM_014123791.1:1251			XM_014123791.1:1251	LOC100136935	4	XM_014123791.1;XM_014123792.1;XM_014123790.1;XM_014123789.1
ETS1e	XM_014165442.1	3-102	CTGCCAAATCTGTGTTCGTGAGTCGTGGCTGACGTCACGGCCAGTTAAACAGCAGTTTTTTGGGACTGGGGAGTCACGAAGCAAGAGGACACATTCCTTT	83	82		LOC100194710	XM_014165442.1:2			XM_014165442.1:2	LOC100194710	2	XM_014165442.1;XM_014165436.1
COL1A1a	XM_014204457.1	5685-5784	TGTTTGTCAGACATGATCTTGACTATTCTCTGACTGCCCAATGGACTTGAATGAGGCACAGCTTGCACCTGTTACAGTTGTTTTGACTGAAAGGAAGATT	79	80		LOC100286406	XM_014204457.1:5684			XM_014204457.1:5684	LOC100286406	1	XM_014204457.1
COL2A1a	XM_014145553.1	5695-5794	ACCTTGGACGACAGGTGCAGCCAATCAAGGCAGGGAACCAAGTGGCTCTGGATATTCTCCTATGGAGTCTACGCCCCACAAATAGAATCACGGGAGTCCA	92	84		LOC100286410	XM_014145553.1:5694			XM_014145553.1:5694	LOC100286410	2	XM_014145553.1;XM_014145554.1
PRKCH	XM_014210726.1	1944-2043	TAGCACTGTAAAACATCTCCAGCTTCTGACATTCTCAATTAAATTCTTGCAGCAGGATTGTTGCATAATTGCGTCTTGGCACTGTGGGATATGACATCAC	74	82		LOC100380676	XM_014210726.1:1943			XM_014210726.1:1943	LOC100380676	2	XM_014210726.1;XM_014210725.1
PGRa	NM_001252363.1	730-829	CCTACTCATCCCGGTAAGGGCATGCTGAGTTTTGACGTAATGAGCAGTAACGGACAGGGTCCACAACAGCATTTGATGGTTTATAAGAGTGAAATGCCCA	82	82		LOC100846969	NM_001252363.1:729			NM_001252363.1:729	LOC100846969	1	NM_001252363.1
CDH2b	XM_014123187.1	87-186	GAGAGAGAAGAGGCTGCCTTCTACATGCAGCTGTCGCCCGTTTCCTAGTGGGCATTCTGAAATTGGACCGCGAAGAAAGAGGGACTTTTCACAACGCATT	85	81		LOC106560349	XM_014123187.1:86			XM_014123187.1:86	LOC106560349	1	XM_014123187.1
WWTR1a	XM_014123631.1	207-306	CAGCGTCAGTCGGACAAAAGTTTCCAAACTTCAGGACAGGAGCAACCTCATCTAGCCGGAGCAAAGGGAAAGTTACTTTTCTCATGTAGGGACACCTTTT	84	80		LOC106560594	XM_014123631.1:206			XM_014123631.1:206	LOC106560594	2	XM_014123631.1;XM_014123630.1
AMOTL2a	XM_014123677.1	2717-2816	ATGGACAGTGATAACACGGTCGATAACCGAGAGACCTTCCTGTCCTGTATATCCCACTCAGTGAGAAGAAGACAGCCTGCCTGTCCGTTTGTTTCTGGTC	85	83		LOC106560623	XM_014123677.1:2716			XM_014123677.1:2716	LOC106560623	1	XM_014123677.1
FOXO1b	XM_014123816.1	27-126	TGTCACTCAAGGTCTTAGTGGGTGTTACCAGTTGACTTCGTAGGACTTACGAACGTAATAGATGTGTGATTGACAGTAGACAACGACAGTCAGGCGCGAT	79	83		LOC106560693	XM_014123816.1:26			XM_014123816.1:26	LOC106560693	1	XM_014123816.1
ANLNa	XM_014124340.1	4610-4709	GATACCCAGGGACGAGGCCAATGTTATAGGGGAAGTAATGATAGACCAGTTTCTTAAGTGATCTGGGTGGTCAGTGAGATACAGTAAGAACAATGGGGCC	86	85		LOC106560912	XM_014124340.1:4609			XM_014124340.1:4609	LOC106560912	10	XM_014124340.1;XM_014124349.1;XM_014124348.1;XM_014124347.1;XM_014124346.1;XM_014124345.1;XM_014124344.1;XM_014124343.1;XM_014124342.1;XM_014124341.1
WNT7Bb	XM_014124504.1	2895-2994	GAAATGTATTGCAAAGAAAAACAAGACTGAGAATCAAAGTGAGTGAAGTCTGCTGGTCTCGAGAGGAAATACAAGGCGTCAGCCAATGGCTTCATTCATT	80	83		LOC106560992	XM_014124504.1:2894			XM_014124504.1:2894	LOC106560992	2	XM_014124504.1;XM_014124503.1
GNRHR4b	XM_014124885.1	252-351	CTGGGATAAGGCAAAACAAAATATTGAAGCAGCGCGATTCACGAGGAACGAACAGGTGCTTTTGATGGGGAATTTGCCGCCACTTTAACAGGGTGACCTG	84	83		LOC106561195	XM_014124885.1:251			XM_014124885.1:251	LOC106561195	1	XM_014124885.1
TEAD1c	XM_014125445.1	1515-1614	TGACAGAGATAAATCGCTGTTGTGATTGGTTGGTTGTGAGAGTGACATGAGGCAATCGCCCATTGAAACACATCTTCAGAAAGACAACCTTATGGAAAGT	79	82		LOC106561460	XM_014125445.1:1514			XM_014125445.1:1514	LOC106561460	6	XM_014125445.1;XM_014125449.1;XM_014125448.1;XM_014125447.1;XM_014125444.1;XM_014125443.1
RLN3Aa	XM_014125479.1	2850-2949	TGTGCAAATTGTCATGTGTAAGTGACCTTTGAGGGCTGACGGTGTGGATGGAGATGAGAGCCACTATCACCAACTTTCCACTCAAGAGGATGATTACAAC	83	85		LOC106561479	XM_014125479.1:2849			XM_014125479.1:2849	LOC106561479	1	XM_014125479.1
ADMc	XM_014126713.1	702-801	GGCTTAGTGTCTCTGCCCTGTTCTAAAATTCTCCAAATGCCTCAGACTTTTTCCAAAAGTTCTCCAGTGCATTCTTTCCAGACGCGAGTACTGAGCGATA	78	78		LOC106562114	XM_014126713.1:701			XM_014126713.1:701	LOC106562114	1	XM_014126713.1
TEAD1a	XM_014126883.1	30-129	AAGGAGAAGAGTGGGGGGACTTGATGAGAGGAGCCATGAAAGGAACTCTTAACCAAAGCTTTCGTCCTTCAGACTTACTTTAGTCATTCTCTTTGTATGG	92	70	T	LOC106562190	XM_014126883.1:29	low RP Tm		XM_014126883.1:29	LOC106562190	1	XM_014126883.1
ALDH1A2a	XM_014126911.1	467-566	TCTAGCAGTGAGTCTACCACAGTGCTCAAAGTCCAGATCCCGGACTTCTTCGTTTTTGCAACATACTCAAAGGAACATGCACCATACAGTGCCTATCAGC	85	80		LOC106562207	XM_014126911.1:466			XM_014126911.1:466	LOC106562207	1	XM_014126911.1
CEBPAb	XM_014127824.1	2562-2661	TTTTCCCTGAGCAGCCTTCCTACAAGCCTGATGTCATCCATCAGTGCCTTTTGACTTCTCTCTGTGTGAAGTAAGACTTTGGACTTTACCACTGGCTGAG	81	80		LOC106562806	XM_014127824.1:2561			XM_014127824.1:2561	LOC106562806	1	XM_014127824.1
MOB1B	XM_014128058.1	160-259	AGTGGTAGGACGAAGTTTTGTTTCAGGCCAGGGGCCGCTTTAAGCAGTCTGTGAAATTTGGACTAGTTTGACAAGCCACGGCACTGGCACTGTGCTGATA	82	85		LOC106562938	XM_014128058.1:159			XM_014128058.1:159	LOC106562938	1	XM_014128058.1
RXRAb	XM_014128611.1	72-171	AAACCTAGCCCAAGAGAGGGAGCGCATCTGAGTGAGCAAACAGAACTAGAAACTATAGGTGCATTTTTACTCTATCGAACATCGCTTTTGAAAGACTGTC	92	72		LOC106563228	XM_014128611.1:71			XM_014128611.1:71	LOC106563228	6	XM_014128611.1;XM_014128615.1;XM_014128614.1;XM_014128613.1;XM_014128612.1;XM_014128610.1
ESRRAb	XM_014129095.1	2942-3041	GTATGTGAGAGAGAGAAGGTTCGCTGTCGTTTTGCAGTGTTGACACCACACTGAAGCGGCAAGATCAGGGGAAAAAGCAACTGTTCTACTTTCTTGGTCA	80	82		LOC106563479	XM_014129095.1:2941			XM_014129095.1:2941	LOC106563479	2	XM_014129095.1;XM_014129096.1
COF2c	XM_014129157.1	2-101	TGTTCTGATGCCCGTCAGGCGCGTGTCCGCCGCTCAAGTGTGAGCTCAACAAGAAGAACGAACATTTCATTTTCGACTCAGACGCTGATACACGAAAGAC	87	79		LOC106563505	XM_014129157.1:1			XM_014129157.1:1	LOC106563505	1	XM_014129157.1
CADM2Ba	XM_014129854.1	518-617	TTAAAGGTTGGGGGTTAGAGGTTAGAGTATGTATGACCCATGGCTTCAAGCCAGCTGCCGACCTCCACTGGTTCAGGAATGACAAGGAGATTAAAGTCAG	81	86		LOC106563905	XM_014129854.1:517			XM_014129854.1:517	LOC106563905	1	XM_014129854.1
PRKAR2Aa	XM_014131913.1	1833-1932	GCTGTGGCACACTGTAGTTCATTGGACTTTAAGTGGTGTGAAAGCCAAGGGTGGCTGGGTGTGTGTAAGGACTTGGCCTGTGTCACTTATGCAACAATTC	83	84		LOC106565134	XM_014131913.1:1832			XM_014131913.1:1832	LOC106565134	2	XM_014131913.1;XM_014131914.1
RHOAh	XM_014131927.1	120-219	ACAATCTAGCTACATATTGGTCAGTCATGGCAGCCATCCGAAAGAAGCTGGTCATAGTGGGAGATGGCGCATGTGGTAAGACGTGTCTGCTCATCGTCTT	84	83	X	LOC106565140	XM_014131927.1:119	also targets LOC106583462 (XM_014167662) @ 91%		XM_014131927.1:119	LOC106565140	1	XM_014131927.1
VDRAa	XM_014132120.1	2744-2843	TTAGTGGACCTATATAGCCGTCTGTAGCGCGGGCAAACAAAAACAATTCTGCCCTGCCCGACATTGCTCAGTTAGTACCAATTAAAGATGTTGAGTAACT	82	80		LOC106565233	XM_014132120.1:2743			XM_014132120.1:2743	LOC106565233	3	XM_014132120.1;XM_014132121.1;XM_014132119.1
KLF15b	XM_014132138.1	1091-1190	GCCACATCGTCACAGGAGTACAACGAAGGCGATGTGTTCAAGAGTGGTTCATTATCCAGCAGGGCAGGATCAAATCAGAGTTGTGCAAATGGTGGCAGCG	84	85		LOC106565244	XM_014132138.1:1090			XM_014132138.1:1090	LOC106565244	1	XM_014132138.1
RXRAc	XM_014132501.1	2075-2174	GTAGCTGTCTGCAGGTGTATCTTTAACTGTTCCATCATTGGATGCACAGCAGCGTAGTAATTGGGACAATCGTGTTTTGGACTTGTTGAAGAGAGGCGGG	79	81		LOC106565394	XM_014132501.1:2074			XM_014132501.1:2074	LOC106565394	7	XM_014132501.1;XM_014132520.1;XM_014132511.1;XM_014132492.1;XM_014132482.1;XM_014132471.1;XM_014132462.1
KDM5Bb	XM_014132540.1	4663-4762	GAACTCCCTTTCTTCGCTGTGCTCTGGTCCCACTGCCTCCTCATTGACCTTCCTGATCTGGCGACAACGGTGCTACTTCCTCCTTGTTCCCAGCCCAGAC	84	85		LOC106565423	XM_014132540.1:4662			XM_014132540.1:4662	LOC106565423	3	XM_014132540.1;XM_014132541.1;XM_014132539.1
KLF15a	XM_014132950.1	2641-2740	GCTCTGTGAATCTGCTTCAGGAGTTAGATCCTCAAGACAGTTTTAGAGGTAAATGCACTGACCCAGCTCATTCTAGCCCATAATCTGTGCTATTAGCCCA	79	84		LOC106565633	XM_014132950.1:2640			XM_014132950.1:2640	LOC106565633	1	XM_014132950.1
GRM6a	XM_014133244.1	4217-4316	ATATTGTGGCACCATAATGGTCCACAAAACCACGATAGCCCAGTTAAGGTCACATTTCTAGCAGTCCCAGAACGCATGCAGCATTCACTCTGTGCTGAGG	83	84		LOC106565758	XM_014133244.1:4216			XM_014133244.1:4216	LOC106565758	1	XM_014133244.1
COL2A1d	XM_014134054.1	34-133	CGGGTCGGTACTAGATTTCTGGAGGGGTCTGGAATCCCCATTGGGTTTTTTTTTTTTGTTTTGAAGGTGGTTGAATATATGGTTCGGCTCTGTAACTGGG	80	70	T	LOC106566180	XM_014134054.1:33	low RP Tm		XM_014134054.1:33	LOC106566180	1	XM_014134054.1
GRM6c	XM_014134589.1	3260-3359	ATCGAGCCAGACAGAACACAGTAACTGAAGTGTGGCCAATAATTTGTTCAGAGGACCTACATTTCACTAAGGAGCAGGAGATGTTATTGAAGGCTATGCA	81	84		LOC106566502	XM_014134589.1:3259			XM_014134589.1:3259	LOC106566502	3	XM_014134589.1;XM_014134588.1;XR_001319887.1
WNT5A	XM_014134623.1	1734-1833	AACTATGGCTACAGATTCTCTAAAGAGTTTGTTGACGCGCGGGAGCGGGAGAAGAGCTATGCCAAGGGATCATTCGAAAGTGCCCGGCTCATGATGAACC	84	85		LOC106566524	XM_014134623.1:1733			XM_014134623.1:1733	LOC106566524	3	XM_014134623.1;XR_001319899.1;XR_001319898.1
SNAI1	XM_014134685.1	110-209	TTGGACTTTTGGAGTGGACAGATTCTGTGTGCTGCATTGAGTGGTGCATAGTGAGGTGTCTTGGAACGCTGTGATTCAATTCCTTCCCTGAGAGGTTTGG	81	80		LOC106566562	XM_014134685.1:109			XM_014134685.1:109	LOC106566562	2	XM_014134685.1;XM_014134684.1
COL2A1b	XM_014135018.1	4651-4750	CGGCGTTCCAGCAGTCCCTGTCAACCCACTTCCTGAGATCCAGTCATGTTTCCCATGGCTCACAGTTGAAGGGAATGAGCCAGGAGGAAGAGGGACCAAG	83	92		LOC106566709	XM_014135018.1:4650			XM_014135018.1:4650	LOC106566709	1	XM_014135018.1
PPARGb	XM_014135113.1	83-182	CATAAGTGAATAGTGAAGAATGAGTTGATATTTTGTGTTGCAGATCAAGACAGGTTCATTAAAAGAGGAGTCCATGTCCTCTCTTTGGTCTAGCAACTGT	72	78		LOC106566754	XM_014135113.1:82			XM_014135113.1:82	LOC106566754	1	XM_014135113.1
PRKAR2Ac	XM_014135164.1	2466-2565	CCCTAAATATCACACACAGATATTCTTAGTTGCTTGAACCTGCTCCAGCCAATTGAAAAAGCAAGGTCCCTGCTGTTTCCACTCTAACGCTGCCACAGCT	80	85		LOC106566777	XM_014135164.1:2465			XM_014135164.1:2465	LOC106566777	1	XM_014135164.1
RHOAb	XM_014135189.1	722-821	CTGTAGACTGCATGACAGGACTCAGTCCCTGTACCAGGGGCTCTGGCAAGTGTGTGGATGGACAAAGGGGGTTGGATAAGCACCTGTTTACATCTCACCG	92	85		LOC106566794	XM_014135189.1:721			XM_014135189.1:721	LOC106566794	1	XM_014135189.1
RHOAa	XM_014135290.1	999-1098	TATCTCTCTGGTAAACTTATGTCTGAGCATGGTAGTGATCTCTGAGGGACGGGATAAGATTGGTGTTCTTGATCAGGTCAGAAACCCCAGCGCTATTGGC	83	84		LOC106566835	XM_014135290.1:998			XM_014135290.1:998	LOC106566835	2	XM_014135290.1;XM_014135292.1
VDRAc	XM_014135458.1	1810-1909	CACACTGTCACAAAGGTTTTCGGGGGTTAATCAGGGTATTATGGGTAAATGGAGGAGGAAGGGGCTTCGATAAGGTTGTAATTTCCCGTTCATAAGAAAA	78	80		LOC106566896	XM_014135458.1:1809			XM_014135458.1:1809	LOC106566896	4	XM_014135458.1;XM_014135460.1;XM_014135459.1;XM_014135457.1
KLF15d	XM_014135694.1	2318-2417	ATGATGACTCGTGCCAGGTAAAAGGCATGTGGATCAGTTAACAGCTAACAGTGAACGGCCAACTGCCGTACAACAAAAAGGAAATGCGCACATTGTTTTA	84	81		LOC106566980	XM_014135694.1:2317			XM_014135694.1:2317	LOC106566980	2	XM_014135694.1;XM_014135693.1
ARHGEF25b	XM_014135869.1	2686-2785	GAGTAAGGACTGGATGCAGACTGCTCTTCTGGACTGTTGCTAGTGCTTTTTCAGACTGTTACCGGGCGGTTCACCGACACTCTGAGAAATATAAACCATG	84	84		LOC106567043	XM_014135869.1:2685			XM_014135869.1:2685	LOC106567043	7	XM_014135869.1;XM_014135868.1;XM_014135867.1;XM_014135866.1;XM_014135864.1;XM_014135863.1;XM_014135862.1
KDM5Bc	XM_014136221.1	4821-4920	AATAAGCGATGGCCGCTGAGGATTTGAGGAGAGAATGGATGGCGTTTTGGAAGGAAAGCTGGAAGTCTGACGGTTTTCGGCCTACTCCGTTAGCAACTTG	84	82		LOC106567205	XM_014136221.1:4820			XM_014136221.1:4820	LOC106567205	4	XM_014136221.1;XM_014136224.1;XM_014136223.1;XM_014136222.1
ARB1	XM_014137515.1	947-1046	CAACACGGAACAACAGTCCTGTCAACCTTCTGTGTCCCATCACGGAAATGAGTTAAATCCTAACAGTGAGGCCTGTGTGGCGAGCAGTTGCTCCAGTTCT	84	84		LOC106567785	XM_014137515.1:946			XM_014137515.1:946	LOC106567785	1	XM_014137515.1
MMP13c	XM_014137819.1	408-507	CATCGCTGAGTTCCACCGTCGGCACCCCGGTCAACCAGGTATACACCCAGGTAGGATACCAGGTGGCTACTGTCACACCCTGATCTGTTTCACCTGTCTT	88	84		LOC106567924	XM_014137819.1:407	isoform specific probe		XM_014137820.1:559	LOC106567924	1	XM_014137820.1
MMP13b	XM_014137820.1	560-659	CATCGCTGAGTTCCACCGTCGGCACCCCGGTCAACCAGGTATACACCCAGTTCCTGTTTTCTAGTTCTCCCGGGTTTTTGACCATTCGGCCTGCCCTGAC	88	77		LOC106567924	XM_014137820.1:559	isoform specific probe		XM_014137819.1:407	LOC106567924	1	XM_014137819.1
AMOTb	XM_014138015.1	117-216	TCGTTCGTTTGTTCCTTTGAAGGGAGGAATGGCGGTGAGATCTGAAGAAAACAATTTACAATGATCTCAGTCGAACATTGGAGTCCCGAGGAGGTGGCGG	79	83		LOC106568021	XM_014138015.1:116			XM_014138015.1:116	LOC106568021	3	XM_014138015.1;XM_014138017.1;XM_014138016.1
RLN3Ad	XM_014138792.1	148-247	AGAAGCAGCAAATGGTAGCGAGAAAGAGTCACTTCATGATATCCTACTGACGTCTACATTGACTGATAGAGTAGCAACAGCATCTAAAGAAACCCTTCAC	84	82		LOC106568451	XM_014138792.1:147			XM_014138792.1:147	LOC106568451	1	XM_014138792.1
AMOTL2b	XM_014139405.1	2020-2119	CCAGGTCGAGAAGGGTGGGTTTTGTCTGCGCGCCGCCATGTCCACTTCTTCAATTAGCACGGCTAAGTGCGCCAGCATAAGCAAAGGTAAGAATCTATCA	84	83		LOC106568766	XM_014139405.1:2019			XM_014139405.1:2019	LOC106568766	1	XM_014139405.1
PAX3a	XM_014139573.1	17-116	CTTCTCAATTCAGATAAAGTGTCAACAACAACTCCAACTAAGCGGCCTTCAATTTCAACAGAGGCAAACATTGCTTTGTCAATATTTTCACACTCCACGT	79	72		LOC106568846	XM_014139573.1:16			XM_014139573.1:16	LOC106568846	3	XM_014139573.1;XM_014139572.1;XM_014139571.1
RXRGAb	XM_014139718.1	1570-1669	GACACGAGTCGTACCCATTGTAAATAACCCCTGAACCCAATTCCCAGATCCCCTACCCTTACCCCGGAGCACAACTGCTATGAAATCAAACTTGAGAGTT	83	85		LOC106568909	XM_014139718.1:1569			XM_014139718.1:1569	LOC106568909	3	XM_014139718.1;XM_014139717.1;XM_014139716.1
SNAI2b	XM_014140125.1	1194-1293	AGTTATACCATGTGCCATTCTGTCTGTACATTTCATGTACCTTTGGGCAGGGACGCAACTTTGGTTTTAGAAGTGGGGGGACATAATTATATCTATATTT	75	74		LOC106569126	XM_014140125.1:1193			XM_014140125.1:1193	LOC106569126	1	XM_014140125.1
CDH2d	XM_014140224.1	1490-1589	ACAAAGACCAGCCCAACACGCCAGCCTGGAACACCGTCTACAAGATCACCGGGGGCGACCCCACCGGCAGGTTCTCCGTGCCAACCGATCCCACCACTAA	92	92	X	LOC106569171	XM_014140224.1:1489	also targets LOC106599706 (XM_014191007) @ 91%		XM_014140224.1:1489	LOC106569171	1	XM_014140224.1
MC4Ra	XM_014140480.1	171-270	GCTCCTCATTATGCACAGAAACCCTCTAGACGGATTAAGGGAATAATGAAGAAAGAAGTAAACTGAAGAGTACTGACTGAAGAGATCCTACAAAAACAAT	83	84		LOC106569291	XM_014140480.1:170			XM_014140480.1:170	LOC106569291	3	XM_014140480.1;XM_014140482.1;XM_014140481.1
ROCK1b	XM_014140558.1	106-205	TTGATACGAAGCACTACATTGCCTACTCTCTAGCTTGCTAACGCCCAGTAAGGGCGTAGCTTGAGTGGCTATCCGAATTATCGTGTTATATGAAAATCCC	83	79		LOC106569322	XM_014140558.1:105			XM_014140558.1:105	LOC106569322	2	XM_014140558.1;XM_014140559.1
RXRBAa	XM_014141731.1	1641-1740	ACCCCTATCGACACGTTCCTCATGGAGATGCTGGAGGCGCCCCACCAGCTGACCTAGGAACCAGGTTCTGCTCTGGTCCATCAGGGGTTCTAGTTCTGGC	92	88		LOC106569952	XM_014141731.1:1640			XM_014141731.1:1640	LOC106569952	1	XM_014141731.1
GNRHR1a	XM_014142277.1	3463-3562	CCAGGGAGGACAGAACCTTTGGACCTCTTTTGAATTTCTATCCTCTGGATCATCACACGGGAATTACTACAAGATGAACTAACTGGGCATTGTTGATGTC	80	81		LOC106570199	XM_014142277.1:3462			XM_014142277.1:3462	LOC106570199	2	XM_014142277.1;XM_014142276.1
GREB1Lb	XM_014142369.1	6111-6210	GAATATAGCTTTGAGTCTGCGACTGGTATGGCTCTGTTTACTGTAGCATTGCTGTGGTATTTACTACAATACTACAATACTCCAATCAACCCTCCACCTC	77	81		LOC106570236	XM_014142369.1:6110			XM_014142369.1:6110	LOC106570236	1	XM_014142369.1
STK3a	XM_014143284.1	2995-3094	AGTTGGATGAAATGGAAAGTAAAATAGTCTTAGCACGATGTTCCAGGGGGAAAAGCTGTTGGTACATTCGTCTGTGGTAGCAGCAGCCAGCCTGGGGGAC	81	85		LOC106570786	XM_014143284.1:2994			XM_014143284.1:2994	LOC106570786	2	XM_014143284.1;XM_014143283.1
ROCK2d	XR_001320866.1	3479-3578	GACAGTGGTTACCCAGTGCACATCACTCACTCCCAGACCTCTGAGTCCATGTCCTTCCACTACCAGCGCACGCAGAAATCTGTCAGCGTTGCGACCCGGC	86	85		LOC106571171	XR_001320866.1:3478			XR_001320866.1:3478	LOC106571171	4	XR_001320866.1;XM_014143925.1;XM_014143924.1;XM_014143923.1
COL12A1b	XM_014144106.1	2547-2646	AAGGGGCGACAGCGCGAGACTAGAGACGGTCACCGTCGGCCAAGAGACCACCATCGTGCTGCCGGAGCTCAACCCCTTAACGACGTACCGTGTGACGGTG	91	88		LOC106571269	XM_014144106.1:2546			XM_014144106.1:2546	LOC106571269	11	XM_014144106.1;XM_014144105.1;XM_014144104.1;XM_014144103.1;XM_014144102.1;XM_014144101.1;XM_014144099.1;XM_014144098.1;XM_014144097.1;XM_014144096.1;XM_014144095.1
LATS1b	XM_014144217.1	4699-4798	AGGACTGACACTGTTGTAATGGAAACTGGATTATGAACGGGCACTCTTTAGTAGCTCATGGTGGATGGATGGGTCTCCACTCCATCCCATCATTTTGCCT	83	83		LOC106571304	XM_014144217.1:4698			XM_014144217.1:4698	LOC106571304	3	XM_014144217.1;XM_014144216.1;XM_014144215.1
OTX2c	XM_014144803.1	58-157	TAAGAGCGCTGGGCGTACAGGGCGGCGCTCATTTTTTAAATTCACCTCGCTGTGTAAAGAGCGTGTAACGACTCCAACGAAAACCCAAGGACTTATCGTC	82	83		LOC106571577	XM_014144803.1:57			XM_014144803.1:57	LOC106571577	1	XM_014144803.1
RHOAd	XM_014145763.1	1244-1343	TGGATAGACTAACCCTATCTTTGCGCGGACCAGCATCTCCTTCTATGGTATCATAATCTTGCGTGGACCAGCACCTCCTATGATATAATTGGTCCAATAG	83	79		LOC106572042	XM_014145763.1:1243			XM_014145763.1:1243	LOC106572042	2	XM_014145763.1;XM_014145764.1
FHAD1	XM_014146077.1	2578-2677	CCCTGGAGGGTAATATCACTTCACTCAGGGCAGACTTGGCCCAGTCTCAGCTGGAAACATGTAGCCAGGGTGACCTCATCGTGGCTTTGAGTCGTGACCT	86	85		LOC106572164	XM_014146077.1:2577			XM_014146077.1:2577	LOC106572164	1	XM_014146077.1
RHOAc	XM_014146310.1	78-177	AAAAAAAAAACTGTTGGATGCGGATCGAAACCGAATCTTCAAACGGAGATACGTTAAGGCAGAAATACTTTACTCATGCAACGTGCACGCGCAGGCGTGG	80	84		LOC106572261	XM_014146310.1:77			XM_014146310.1:77	LOC106572261	1	XM_014146310.1
PRKAR2Ad	XM_014146325.1	2744-2843	AATATCACACACCCTCTTACAGTTGCTTGAACCTCCTTCAGCCTCTTTGTTTGAATTGAAAAAGCGGTGTCCCTGCTGATACAACCCTGCCACCGCCACA	78	84		LOC106572271	XM_014146325.1:2743			XM_014146325.1:2743	LOC106572271	3	XM_014146325.1;XM_014146327.1;XM_014146326.1
FOXP3b	XM_014146362.1	1755-1854	TCTTTTGCCTCTAGACTCTCTTATCATGAAGATGTGTGTACAGCTGGAATGGCTTTACGTTTTGCAGCATTTGAAAGAACAATATATACTTAGCAATCAT	77	71	T	LOC106572328	XM_014146362.1:1754	low RP Tm		XM_014146362.1:1754	LOC106572328	5	XM_014146362.1;XM_014146363.1;XM_014146361.1;XM_014146360.1;XM_014146359.1
KDM5Bd	XM_014146695.1	39-138	CCTCGTATGTTGATCCCGATTGCCTTCTGGAGAACCTGACATTGGAAAATTAGAAGTATAGACCTCCCGACAGATCATAGCAAGGTGACATTGTTGTGAT	80	82		LOC106572475	XM_014146695.1:38			XM_014146695.1:38	LOC106572475	3	XM_014146695.1;XM_014146694.1;XM_014146693.1
CEBPBb	XM_014146703.1	62-161	ACCGGTAGATAGGGGATTTATCACACTTGCTCCGCCCATTCAGTTTCACAGTAGCCTATATATAAACCGTTCCTAGACTCTCACTGCTGCATTACTCATC	80	79		LOC106572480	XM_014146703.1:61			XM_014146703.1:61	LOC106572480	1	XM_014146703.1
ARHGEF25a	XM_014147068.1	1714-1813	GCGTGTGTACAGGATAGGCGGTTGCTCTTCTTGTACCAACATGCAGATAAAAGGACTCCACCTTGAAGAGAATAGGACTGTAGATCTGAACGGATCTTTA	82	83		LOC106572685	XM_014147068.1:1713			XM_014147068.1:1713	LOC106572685	1	XM_014147068.1
RHOAe	XM_014147561.1	10-109	AGTCCTGTCTATGGTCTCTATATTCTGCCAGTGAGTGGCAGTCCAAAAGACCGGAAGAGAACCAGCGACAACGGAAACAGAGCTAACAAACGATGGCTGC	82	92		LOC106572962	XM_014147561.1:9			XM_014147561.1:9	LOC106572962	1	XM_014147561.1
PRKAR2Bb	XM_014147660.1	1381-1480	CATTGAGGGGGAAAACCTATGAAATCCAGAAAGGGAAAAAAGACTAAGTGAGATGCACTATGATGAAGATGTGAGAAACCAGGATAACACTTTACTTGAC	86	83		LOC106573038	XM_014147660.1:1380			XM_014147660.1:1380	LOC106573038	2	XM_014147660.1;XM_014147661.1
TEAD1d	XM_014148054.1	2095-2194	TCTAGCCCTGACACTCAGTGTAAACATGCTTCATTCAGAACTGGGACAAACTATCACATAGATCTCGCTAACCTGAAGGACATGTAGCTTATGAAGGATG	84	82		LOC106573217	XM_014148054.1:2094			XM_014148054.1:2094	LOC106573217	2	XM_014148054.1;XM_014148055.1
GNRHR4a	XM_014148656.1	1500-1599	ACACTTATCTGCATATCACTTCAAACAGTGGTACTCCCGTAGAGTGGTCTTTGGACTTGTCCTGGAAACACTTTTTCCATTCAATAGAGCCATACAGACC	81	78		LOC106573532	XM_014148656.1:1499			XM_014148656.1:1499	LOC106573532	1	XM_014148656.1
FSTL3a	XM_014148799.1	1611-1710	CCACATTTAGAGGATGACAATATATATGGTTTCAATTCACTCTAAGCAAAACAGGGTAACTGCTGTCTGTATTTCGGTGTTTGTTTGGAGGTGATGAGAG	73	79		LOC106573607	XM_014148799.1:1610			XM_014148799.1:1610	LOC106573607	2	XM_014148799.1;XM_014148798.1
ANLNb	XM_014148898.1	1663-1762	CTGAATAAGTATCAAAGCTAGTGCAGAAGAGCCCTAACACTAAACGGATGATTAGTCCAATAGTGTAGTTATAATTCTGATAAGCCAAACACTACAAAGC	85	75		LOC106573654	XM_014148898.1:1662			XM_014148898.1:1662	LOC106573654	1	XM_014148898.1
GADD45Bb	XM_014149394.1	804-903	GTCTGCCTACCCCTTGCCGCTACCCAGTGACGGAGCTGGGAATGCGCATGTTCCAAGGGACAATGCACATGCATCCATAACGCATCGGACCCCAGTTCTC	92	85		LOC106573930	XM_014149394.1:803			XM_014149394.1:803	LOC106573930	1	XM_014149394.1
ARHGAP6a	XM_014150285.1	3822-3921	GGCTGCTACAGCATGGCTTATCGTACCAGCTCATATCGACATAATTCATTTCAATGATCTCCCTCATTCCATTAGGTGGTTGACATCAAGGTTATGGCTG	79	78		LOC106574411	XM_014150285.1:3821			XM_014150285.1:3821	LOC106574411	2	XM_014150285.1;XM_014150284.1
AESa	XM_014150407.1	2272-2371	TCCCTAGGGCCAGGCGTTATAAAAACAACATTGTCCATATAAAAACCTTTTGACAACTGATTGACTGTCATACCCTATAAAGTCTTTATACCTGGTTAGG	78	77		LOC106574496	XM_014150407.1:2271			XM_014150407.1:2271	LOC106574496	2	XM_014150407.1;XM_014150408.1
MYO10d	XM_014150467.1	46-145	CTCCTCTCTCTCTGTTCGCGTTGGGTGGGAACACACATCAGGGATTGTAGCCGTTCGGATTTCAATCGGGACGCTTACAAATGAATGGAAATCACCACCG	83	79		LOC106574531	XM_014150467.1:45			XM_014150467.1:45	LOC106574531	1	XM_014150467.1
FARP1c	XM_014151196.1	1132-1231	GGACCAAGCTCAGTCTGGCTGTGTCTCATATTGGACTGCTTCTGTTTCAGGGGGACACTAGGATCAATACTTTTAACTGGTCTAAAGTCCGCAAGCTGAG	82	84		LOC106575059	XM_014151196.1:1131			XM_014151196.1:1131	LOC106575059	1	XM_014151196.1
ARHGAP6c	XM_014151712.1	3140-3239	GCTGCTGCCTATACTACGGACTTGGTACAGAGTCAATAGTGTTTCCTGTTTGCTATGTATTGATCCGCGATTGATGTTGTATCCTGGGGACCCCTTTGCT	81	80		LOC106575282	XM_014151712.1:3139			XM_014151712.1:3139	LOC106575282	4	XM_014151712.1;XM_014151714.1;XM_014151713.1;XM_014151711.1
MYO10e	XM_014151910.1	7015-7114	TTACAGTATGGAATTCTGTGAAAGAAGAGAAGTTCACACATTGAGGAGGTATCCATCTAGGAAATGGGAATAGTTGGAGTATGAGAATTCTGGGAACATG	80	82		LOC106575406	XM_014151910.1:7014			XM_014151910.1:7014	LOC106575406	1	XM_014151910.1
GHSRb	XM_014151925.1	1447-1546	GGCCTTGCGTTGAACATTTTAATTGAATTTGCCTCAAGGACTCTGATTAAGACTGTTGCTTTGATGTCACAACTCGCCCGGCAAAGACAGACAAAGGCGT	73	86		LOC106575425	XM_014151925.1:1446			XM_014151925.1:1446	LOC106575425	1	XM_014151925.1
FGF14b	XM_014152187.1	2120-2219	GGTTCATCAAGATCAGTCACCGTACTAATATACAGCCCACCTGTCCTGTAGACACACTGGGTTCAACAATATCCTGGAATCCTTTAGGAGGAATACATGT	81	82		LOC106575590	XM_014152187.1:2119			XM_014152187.1:2119	LOC106575590	1	XM_014152187.1
PPARAc	XM_014152661.1	547-646	CCAGGCTGTTCCACTGCACCCAATGCTTCTCTGTGGAGACTGTGACAGAGCTCACAGAATTCGCCAAGTCCATACCAGGCTTCCAGTGCCTGGACCTGAA	85	86		LOC106575923	XM_014152661.1:546			XM_014152661.1:546	LOC106575923	1	XM_014152661.1
WNT7Bc	XM_014152727.1	1481-1580	CAAGGAAGGAAAAAAGGATACTAGGACGTGGACTTAGTGGGGAAAGACTTCAGGAGGGACTCTACAGAGTGGACTTGGAAAATTGTTTGATTCTTCACGG	86	81		LOC106575957	XM_014152727.1:1480			XM_014152727.1:1480	LOC106575957	1	XM_014152727.1
PRKAR2Bc	XM_014152968.1	1507-1606	CGCTGTTCGGAAGTAACACCGGCATTCACGACAACGACACCGCGTGATAGAGTACACTCGGCATAGACGGCTGAGACGTGATGTTTTTATAACAAGGGAC	85	83	X	LOC106576083	XM_014152968.1:1506	also targets LOC106609209 (XM_014207731) @ 93%		XM_014152968.1:1506	LOC106576083	1	XM_014152968.1
MYF5b	XM_014153440.1	729-828	CCCTCCAGCACCGACTCCCAGCCTTGCACTCCAGAAAGCCCCGGGACCAGACCTGTGTACCACGTGTTGTGAAGAAAACCTGCATTAGAATATAAATAAT	92	77		LOC106576326	XM_014153440.1:728			XM_014153440.1:728	LOC106576326	1	XM_014153440.1
FGF8b	XM_014154007.1	719-818	AAGTTTTTGAAGAGCGACGACTTAATCAATTGCAACCGAAACCAGTGTTTCACACAGCTTACCTTCACCAAATAACCTCGGAACACTGCAAGCCCTGTGG	74	88		LOC106576696	XM_014154007.1:718			XM_014154007.1:718	LOC106576696	1	XM_014154007.1
DLK1b	XM_014154083.1	2273-2372	TAGGAGTGGCAAACACATTCTCCTAACAAAAGGAGCGTAGTCCTAATATGACGGATTATTTGTTGACCAGAGGGGTAAAGCGGAGGTACATCATGAGTAA	83	82		LOC106576732	XM_014154083.1:2272			XM_014154083.1:2272	LOC106576732	3	XM_014154083.1;XM_014154085.1;XM_014154084.1
CYP26A1a	XM_014154896.1	55-154	CCAAGGTAAGATGAGGCATAGTTGGGGGAAACGGGCGTATAAAAGCGCAGAATGGAGGGTGAGACACAACAGTCAAGTGAAACATTTGGCTACTTCCACT	86	85		LOC106577136	XM_014154896.1:54	switched back to v1 probe design, less isoform coverage but no cross-hyb		XM_014154896.1:54	LOC106577136	2	XM_014154896.1;XM_014154899.1
WNT8Bb	XM_014155110.1	1298-1397	GCTGATTTTCACAGACCTCTGTGCACCGAAACTGTGCCCCTCTCAAATATTTCTACAACACGCGTTCTGCTTTTGTTCTAAAGACATAATTGAAAATGTA	83	70	T	LOC106577209	XM_014155110.1:1297	low RP Tm		XM_014155110.1:1297	LOC106577209	1	XM_014155110.1
CYP26A1b	XM_014155254.1	671-770	CGAACAACGTCAGACAGATTCTGCTGGGCGAACATAAACTTGTCGCGGTGCAGTGGCCCGCTTCCGTCAGAACTATTTTGGGATCGGACACGCTCTCCAA	84	83		LOC106577307	XM_014155254.1:670			XM_014155254.1:670	LOC106577307	1	XM_014155254.1
APOC1b	XM_014155604.1	513-612	CCCTCTGTGAAGAGACCGATGTCATCTCTGTGTAATTGTTACGGCTTGCTTTAATAAACATGGCTGGCTTTAATAACCTGGAACACAATGAGCTGAACAA	80	82		LOC106577511	XM_014155604.1:512			XM_014155604.1:512	LOC106577511	1	XM_014155604.1
AJUBAa	XM_014156138.1	3471-3570	TCAAATTCTACTCAGACCAGCTCTCACACGAAAATGCTGGTAAAGGCTTTCAACACAGAGTAGGTGAATTTACTGTATGGTCCAGAGTTTGAACACCTGT	81	80		LOC106577795	XM_014156138.1:3470			XM_014156138.1:3470	LOC106577795	2	XM_014156138.1;XM_014156140.1
ARHGAP6d	XM_014156305.1	173-272	AGTGGACAACACACGCCTGCGTTTGTGTCTCCTCTGCGTGAGTTTGACTGAGTCTGAGGCTTTGAGCGGTAGCTTTTCTCCCTGTCAGCTCATCTCTAAG	83	80		LOC106577881	XM_014156305.1:172			XM_014156305.1:172	LOC106577881	2	XM_014156305.1;XM_014156301.1
CYP26B1a	XM_014156772.1	716-815	ACATATTTCTTTACACACTGATTGATAGCCTTGGAAGAGCGAGAGGGGGAGAGAGTTTAGCGCACCATCTGTAGAGTTACTTGTAGGCCTATTCACGCCA	82	80		LOC106578148	XM_014156772.1:715			XM_014156772.1:715	LOC106578148	1	XM_014156772.1
ARHGAP32c	XM_014157221.1	6460-6559	GAAGGCGATGAAGAGATCAAAGAGATGAACCGAAAAGTGGCTTAGATTTGAAAACATTCCAGAGCAGACTGTTGTTGTGAGCGTTGAGAAAGAATGGCGA	83	82		LOC106578439	XM_014157221.1:6459			XM_014157221.1:6459	LOC106578439	2	XM_014157221.1;XM_014157232.1
MC4Rd	XM_014157590.1	117-216	GGCTGAGGCAAAAGACAGGATCTGGGATTTATTCTGATTTCCACCACCTGCTCGATGCTAGACTCTGACTACATCCACTGAGCTGTTCTTTCACAGCAAA	84	82		LOC106578596	XM_014157590.1:116			XM_014157590.1:116	LOC106578596	1	XM_014157590.1
CFL1La	XM_014157965.1	472-571	ATGTGGGCTCCAGAACACTCAACTATCAAAAAGAAAATGAAATATGCCAGCTCAAAGCAATACATTAAAGCAAAGTTCCAAGGTCTGAAGTTTGAGTGGC	83	79		LOC106578802	XM_014157965.1:471	also targets LOC106589988 (XM_014180466) @ 98%		XM_014157965.1:471	LOC106578802	1	XM_014157965.1
SIX3c	XM_014158209.1	1187-1286	GCGTGCTTCATTACAGAGCATGAGTCCGTCCGGAGGGCGCGTGCCGTGGTCGCCTTTCACACCGAGAACTACCGCGAACTCTACTGCATCCTGGAGAATC	85	86		LOC106578932	XM_014158209.1:1186			XM_014158209.1:1186	LOC106578932	2	XM_014158209.1;XM_014158208.1
SOX9d	XM_014158399.1	1953-2052	GAGGAAGAACACGACAGAGTAGGTGAAGGAGAGCTGGACTTGTAGGAACTGAAACTAGATCAGAATAGCTCACAACAGGCCTTTTTAATTTGTTTTGAGG	91	73		LOC106579008	XM_014158399.1:1952			XM_014158399.1:1952	LOC106579008	2	XM_014158399.1;XM_014158400.1
LIMK2b	XM_014161204.1	2728-2827	TAATATACATTTTTATCTCGTCGGGTGGGTCTTAAGTTGTAGTGTGCTATGTGTGGATTGTGGAGAGAAGACTCGCTCGGCAGGCAGCAGCAGTGAAAAT	71	90	T	LOC106580321	XM_014161204.1:2727	low CP Tm		XM_014161204.1:2727	LOC106580321	3	XM_014161204.1;XM_014161205.1;XM_014161203.1
MOB1Ab	XM_014161297.1	62-161	ATTATTTCTTCAGGGTACGACTACACACTGACAAGCGAGAGAAGGGTTAGAAAGTTAGGAGACTTTTCACCAGGGAAGCTAGAAAGGCTGTATATTCACC	81	82		LOC106580353	XM_014161297.1:61			XM_014161297.1:61	LOC106580353	1	XM_014161297.1
GNRHRa	XM_014161730.1	2849-2948	ATCTCTACTCCGAATAGAAAAAATCCACTCGCAGATGGATGCACTGCTGTCATGAAATCCTGTGGCATTCAAAAGTCACTCCAGTTTTATCATGGGGCCC	84	80		LOC106580535	XM_014161730.1:2848			XM_014161730.1:2848	LOC106580535	2	XM_014161730.1;XM_014161722.1
LIMK1	XM_014162741.1	3509-3608	GTGGTAGGGGCCTTTTAGGAAGTTCATGTGACGTAAGAGAGCATCTTAGGGTCCTAGCTCACTCCTACTGACCATCACTGAAAGTGTAAGCACTCTCACA	82	85		LOC106581050	XM_014162741.1:3508			XM_014162741.1:3508	LOC106581050	5	XM_014162741.1;XM_014162746.1;XM_014162745.1;XM_014162744.1;XM_014162742.1
ETS1c	XM_014162824.1	1774-1873	GCCAAACGTGAAAATTGATAATATGTTACATTTGAGATAGTGTGTATGGTAGCTATATGTATATACTGGTATTACTTAGTAGCTCAAGGCACATGGAAAG	73	79		LOC106581098	XM_014162824.1:1773			XM_014162824.1:1773	LOC106581098	2	XM_014162824.1;XM_014162825.1
ARHGAP32f	XM_014163003.1	6236-6335	ACATGTGCTGCAAATGTGAAAGTGTATGTCAATGCACTTCTCACATTAACAGGAAGCTGTGATGCTTCATGACATTGTGGTGTATTATGAGAGGACATTA	78	79		LOC106581150	XM_014163003.1:6235			XM_014163003.1:6235	LOC106581150	5	XM_014163003.1;XM_014163004.1;XM_014163002.1;XM_014163000.1;XM_014162999.1
PAX3b	XM_014163289.1	1913-2012	CTCCACCTCCAGCCTAGTCTCGGTTGAGGGATGTGTGTACTGTACTGTATATGTTGAGACTGAGGAGGCTCTTCAAGTAATCAGGACCAAAAGCTTCCTC	84	85		LOC106581315	XM_014163289.1:1912			XM_014163289.1:1912	LOC106581315	4	XM_014163289.1;XM_014163288.1;XM_014163287.1;XM_014163286.1
ARHGEF17a	XM_014163481.1	9577-9676	ACACACAAACCAGTGTCCTCAAGCTCAAGTGGGGATAGTGTTTAATGTCTCCAAGCCACGAGAACTACCCTGCAAACTATCTGGGTCACCTTCAACCACT	82	86		LOC106581424	XM_014163481.1:9576			XM_014163481.1:9576	LOC106581424	4	XM_014163481.1;XR_001323095.1;XR_001323094.1;XM_014163480.1
AMOTL1	XM_014163484.1	3504-3603	AGCTGCTGCTGAAGAACTGAGGATGAAACAAACTAAAGTAATGATGGCTGACTGATAGACTAGTTGTGATGGAAACTGGAGGCTCATTGGATGGCAGAGA	85	86		LOC106581427	XM_014163484.1:3503			XM_014163484.1:3503	LOC106581427	3	XM_014163484.1;XM_014163486.1;XM_014163485.1
CADM2Bb	XM_014163653.1	176-275	TCGGGGACAAGAAAGCGCTGAGGGACAACCGGATCGAGCTGGTTCGGGCATCGTGGGCGGAGCTTACCATCAGCATCAGTGACATCAGCCTATCAGACGA	92	87	X	LOC106581538	XM_014163653.1:175	also targets LOC106581539 (XM_014163654, XM_014163655) @ 100%		XM_014163653.1:175	LOC106581538	1	XM_014163653.1
FOXO1c	XM_014163663.1	535-634	GCTGGCTGACTTCACATCACCCGCTGTGTATGAATAACTTTCTAATTACTAATTCTATGTGACATTTGACGCTATTCTAGCTACTACTATGGCCGAGGCA	79	79		LOC106581547	XM_014163663.1:534			XM_014163663.1:534	LOC106581547	1	XM_014163663.1
ARHGAP6b	XM_014164375.1	15-114	GCGATGAGTCAGATACATGCATCGATTTCTTATTACTCAGAAGGGCGAAGCTTGGTGACGCACAAGAGTCCACGGTTGTGAAACTGTTCTACCATCCCTG	79	83		LOC106581914	XM_014164375.1:14			XM_014164375.1:14	LOC106581914	5	XM_014164375.1;XR_001323198.1;XR_001323197.1;XM_014164376.1;XM_014164374.1
LATS2a	XM_014164783.1	4529-4628	CACGGGTTGCTTGTCTCTTCCTTTCTGAGACGTAGGGACTAGAACCAATGTGTGCTTTGGACACTGAGCTGGACTTTAGGTTGGACTAGACTGAATTAAC	81	83		LOC106582069	XM_014164783.1:4528			XM_014164783.1:4528	LOC106582069	2	XM_014164783.1;XM_014164784.1
VGLL3b	XM_014164976.1	737-836	TTCCATGGTGACATTGGGGATGTGGTGGATGAACATTTCTCTAGGGCTCTGAGCCAAACCAGTGCCTTCACTGGAGAGAACAAGAGTTCTAGGACCACCC	83	92		LOC106582170	XM_014164976.1:736	also targets LOC106582222 (XM_014165080, XM_014165081) @ 100%		XM_014164976.1:736	LOC106582170	2	XM_014164976.1;XM_014164977.1
AKAP11b	XM_014164979.1	5525-5624	ACCCCAGGCGGGGAGAGCACTCCACCACACTCCCCTCTTCCAGTGGCTCCTGGAGCACGCCTAGGCTGACTGCACTTACCCTCACCTCTCGCTCCTCTCC	92	92	X	LOC106582171	XM_014164979.1:5524	also targets LOC106582221 (XM_014165078, XM_014165079) @ 100%		XM_014164979.1:5524	LOC106582171	2	XM_014164979.1;XM_014164978.1
RND3b	XM_014165492.1	1057-1156	CCCAAAAAAAACGTACCAATCTACATCTAGCTGCCCTACTCTGTCATAGAAGTCCACCGGAGGGACTGAAGACTTAAAGGATGGGCTTTAGTGTATTTTT	82	80		LOC106582403	XM_014165492.1:1056			XM_014165492.1:1056	LOC106582403	1	XM_014165492.1
RND3a	XM_014165494.1	1052-1151	GAGACTGGGGGACACTGTGAACATGCTAATGAGCATTTGAATTTTGGACAACCATGAAGAGCTTTATGCACTATTAGTGTGCCAACTGAATGAGGGATGG	84	84		LOC106582404	XM_014165494.1:1051			XM_014165494.1:1051	LOC106582404	1	XM_014165494.1
FARP1b	XM_014165575.1	1383-1482	GCAGAAGCCGTCCATCTCCGCTGTCTTCTCCTCACGCCCCGAAAGTGCCAAAAGAAAGTGTGAGCGGTGCTCCAGGAGACAGAGCGGAGGTGGACTCTCC	88	91		LOC106582452	XM_014165575.1:1382			XM_014165575.1:1382	LOC106582452	3	XM_014165575.1;XM_014165577.1;XM_014165576.1
MYO10f	XM_014165760.1	6252-6351	CTGGTAACTTCTGTTACTGAAGTATTGTTGGTCACAAGCTATAGAGCAGGGTTACCCATTTGGCAACCCAACTTTTACGAGCATATATACACTGAGGAGG	79	80		LOC106582557	XM_014165760.1:6251			XM_014165760.1:6251	LOC106582557	1	XM_014165760.1
TEAD3b	XM_014166078.1	2205-2304	AATATGGGAATAAGTGTATAGATTGGAACGGTACAGCTACAAGGACCATCGAAGAAGAACAAACCCAAAATAATCAAAAAGTAGAACTTTCCGACCGAGT	83	80		LOC106582716	XM_014166078.1:2204			XM_014166078.1:2204	LOC106582716	9	XM_014166078.1;XM_014166085.1;XM_014166084.1;XM_014166083.1;XM_014166082.1;XM_014166081.1;XM_014166080.1;XM_014166079.1;XM_014166077.1
RHOAf	XM_014166109.1	1139-1238	TGGAATCAGGACTCATCCAAACTCTTGTTCATTTGTAACCCGTCCTGTCCGCTAGCATAGATTTTAATGGTAAGAGGGTCTACTTTCCAGGGGAGAGGTT	79	81		LOC106582735	XM_014166109.1:1138			XM_014166109.1:1138	LOC106582735	1	XM_014166109.1
GRM6b	XM_014166437.1	187-286	ACAGAGAGAACGAAGCAGTGACATAAACAGAGAGCAAGTGGGAGAGAACTTTTAAGGGATCTGGCAGTGATTTGTAGAATCTAAGTGGCATAATATTGTG	92	75		LOC106582870	XM_014166437.1:186			XM_014166437.1:186	LOC106582870	1	XM_014166437.1
SNAIa	XM_014166486.1	249-348	GGAGAGAGCAGCATTTTGGAGACAGTCCGTTATTTAGACAGTCACACAGTGGTCCACAGTTGAGCAGGTTGAGACAAACGGGTAGACTATAAGTTTCAAC	81	83		LOC106582895	XM_014166486.1:248			XM_014166486.1:248	LOC106582895	1	XM_014166486.1
ARHGEF25c	XM_014167151.1	3123-3222	TTGGGTCAAGAGTGTTGACATTGTGGGCTGGAGATATATTTGAGCTTGATTGTGGGACTGAATTTGTCCAGGGCTTGAGCAGTCATGATTGTCTAGTCTA	79	81		LOC106583226	XM_014167151.1:3122			XM_014167151.1:3122	LOC106583226	2	XM_014167151.1;XM_014167150.1
KDM5Ba	XM_014167209.1	1-100	CCTAGGTGCTGTCCACCGACCAGATAATGCGAGTGCGACTTCAATGAGTGTGTGGTGATGTTCTTAATTGACGGAGTTAAAGGGAGCAGTTCTTCAAAGG	86	77		LOC106583259	XM_014167209.1:0			XM_014167209.1:0	LOC106583259	1	XM_014167209.1
RHOAg	XM_014167662.1	1665-1764	GAACAAAAATGAGTTCTGCTTCCATAATCTCTCCGTACCGAGTTCCCAGCACTCAAGACAAGTAGGTCTTAGATTCTAGGTCTTTGGTGTGATTGCTGGA	79	79		LOC106583462	XM_014167662.1:1664			XM_014167662.1:1664	LOC106583462	1	XM_014167662.1
PRKAR2Ab	XM_014167675.1	1265-1364	AAACATTAAAGTAGAATTGTAAGAAACAGCACACTAACACAGTCCCAGAGTGCTTCCTAAACACATACTAGCTTTACATACTTACACAACATATTTGACA	81	74		LOC106583465	XM_014167675.1:1264			XM_014167675.1:1264	LOC106583465	3	XM_014167675.1;XM_014167674.1;XM_014167673.1
KLF15c	XM_014168045.1	1884-1983	GGACATAGGCCAAAGGAGCACGAAATGTGTGTGTCTGTGAGATGGAATTTGTGTGAATGTGTTTGTGTTAGAGTGTGGTATGACTTACGGGGAGAGAGAG	85	81		LOC106583637	XM_014168045.1:1883			XM_014168045.1:1883	LOC106583637	1	XM_014168045.1
COL2A1c	XM_014168236.1	6228-6327	CCCCATATTGCTCCAGAGAAAAGTGTGCATCTGGGAAGGTCTTTTTTCTGTACCCTGAAAGTATGATTAAAACCTTTTCTGTTGCTATTATGTTCCCAGA	78	72		LOC106583712	XM_014168236.1:6227			XM_014168236.1:6227	LOC106583712	2	XM_014168236.1;XM_014168237.1
PPARGc	XM_014168482.1	747-846	GTACGGCGTCATCGAGGTGCTCATCATCATGTGGGCTCCGCTCATGAACAAAGATGGTACACTGATCTCCTATGGACAGATCTTCATGACGAGAGAGTTC	85	83		LOC106583865	XM_014168482.1:746			XM_014168482.1:746	LOC106583865	1	XM_014168482.1
WWTR1b	XM_014168664.1	23-122	AAAAAGTTGAGTTAAACTTTGGGACGGGAGTGAAGTTCGGGCAGCACCAACAAGAGCTATCGAACTGGCCGAGGCAAAGAGAAAGTACATTTCTTATTAC	83	80		LOC106583953	XM_014168664.1:22			XM_014168664.1:22	LOC106583953	3	XM_014168664.1;XM_014168667.1;XM_014168665.1
LEPRb	XM_014168840.1	4181-4280	TCTGGATGGCTGCTCTGAGCACAACACAAGCACATGATAGGATCTTGTCTCCAAGCAGGTGGTACTGAATAGTTTGACTGGTGGCGCACAAATGATGATC	86	85		LOC106584036	XM_014168840.1:4180			XM_014168840.1:4180	LOC106584036	4	XM_014168840.1;XM_014168841.1;XM_014168839.1;XM_014168838.1
CDH2a	XM_014169186.1	224-323	CTGCTACATGCCGCCGCTGCTCGTTTACTAGTGAACATTCTCGCATTGAACCGCGAAGAGAGATTTGGGCTTTTCCCAACACATTCGAAGGAGGGATTTT	80	79		LOC106584192	XM_014169186.1:223			XM_014169186.1:223	LOC106584192	1	XM_014169186.1
PHACTR4Bb	XM_014169607.1	142-241	AAGCACAATGGATGCGCGTGATGATGCTCTCGAGATGTTATCAGTGGGATGGAGCGGTGATGTTACACTGGGTAGCAATTAGCAAGCCTCTTTTTCCTAC	84	81		LOC106584362	XM_014169607.1:141			XM_014169607.1:141	LOC106584362	1	XM_014169607.1
AESc	XM_014169692.1	2415-2514	ACAGATCGCAGCGATGATTAACATTGTGCGAGATAGAAAACGCATTCAGATCTTTTCTCTCCCTGGTGGTGATGCAGTAGGAGAGTGCCCGTTGCCTCTT	80	83		LOC106584407	XM_014169692.1:2414			XM_014169692.1:2414	LOC106584407	2	XM_014169692.1;XM_014169693.1
TLE1b	XM_014169695.1	2952-3051	GCCTTAGAATTCATGATGAGCAGTAGGACCATGGTGTGTGCACAGAGGGAGATAAGGGGGTTGTGAGTGCTAGAGGGGGGTACTGGACGGAGGGGTGTGG	87	92		LOC106584408	XM_014169695.1:2951			XM_014169695.1:2951	LOC106584408	4	XM_014169695.1;XM_014169698.1;XM_014169697.1;XM_014169696.1
PPARAb	XM_014169858.1	1907-2006	CTGTGTGGACGGGCAATGTGAAGCTGAATTGAGTGTCCTGTTCCAGTGTTTGTCCTAACTAGAGAACATGTATTTGGCTGGGTTTAGACACCTTTGGCCA	82	81		LOC106584489	XM_014169858.1:1906			XM_014169858.1:1906	LOC106584489	3	XM_014169858.1;XM_014169859.1;XM_014169857.1
WNT7B	XM_014169868.1	420-519	TCTGGAAAGGTTAGGTATTGTAGTGTTGCCAATGTGAACGTAAGCGTGACCATTTCATTCTAGTGAATGGCCAGTCCCAGAAGCGGTTATGATCATGCAC	80	79	X	LOC106584495	XM_014169868.1:419	also targets LOC106560992 (XM_014124504) @ 92%		XM_014169868.1:419	LOC106584495	1	XM_014169868.1
ADMa	XR_001323797.1	595-694	CGCCGCAGGTCGCCACAGTCACTCCCACAGCGCTATGCAATGCTAAGTCTCCAAGCAGGCAGAGTGAGACTGGACTGCAGCAGAGAGTGCAGCCAAGGAC	89	93		LOC106584669	XR_001323797.1:594			XR_001323797.1:594	LOC106584669	2	XR_001323797.1;XM_014170171.1
LIMK2a	XM_014170687.1	2659-2758	AGACTGGCTTGATTGATGACTGGCTCGGAGTTAACGCAAGGCAGGGCGTTTGGAGTGAAATTTGTTAACCAGCAGGAGGACACGTCTAAGGACAAAACGA	86	85		LOC106584981	XM_014170687.1:2658			XM_014170687.1:2658	LOC106584981	2	XM_014170687.1;XM_014170688.1
MOB1Aa	XM_014171312.1	119-218	TCACCAAAAAGCAGTGAAACCTTGGAAACGACAGTTTTCCTTAGATCTACGATATTCTTTGGTCTGCACACGGACTTTTCAAAGATGAGTTTCCTATTTG	79	70	T	LOC106585269	XM_014171312.1:118	low RP Tm		XM_014171312.1:118	LOC106585269	1	XM_014171312.1
TLE4c	XM_014172750.1	1536-1635	CATTGACTGGTCACCCGACCAAAAAAACGACCCTGTCCGAGGGTATTTTGTCTGTCCTGTGATGTAGTTTTACCTGATAACGGACAACTTCCTAATATGG	82	77		LOC106585991	XM_014172750.1:1535			XM_014172750.1:1535	LOC106585991	1	XM_014172750.1
FARP1a	XM_014173359.1	4483-4582	TAAATGGATATATGCTTATGACACAGAGTGAAAACGTTGGTTTTCCTTATTGAGGGAATGCTGTGTTTTCCCAGACACCAGAGAGCGCTTTGGAAATGAA	73	84		LOC106586263	XM_014173359.1:4482			XM_014173359.1:4482	LOC106586263	6	XM_014173359.1;XM_014173363.1;XM_014173362.1;XM_014173360.1;XM_014173358.1;XM_014173357.1
RND3c	XM_014173486.1	1107-1206	TAACTATGAAGGGCTTTGTGCACTATTAGAAGACTATCGATCTCCACAGCCATTGCCAACTGAATGAGAGATGGTGTTTAGGTAGCGGCAGCAACTATGC	82	85		LOC106586317	XM_014173486.1:1106			XM_014173486.1:1106	LOC106586317	1	XM_014173486.1
HTR1F	XM_014173643.1	329-428	TGGACCGCTACTGGGCCATCACTGACGCAGTGGAGTACTCACGCAAACGCACCGGCATCCGAGCTGGCATCACTGTCGCCGTAGTCTGGTTCCTGTCCGT	92	87		LOC106586409	XM_014173643.1:328			XM_014173643.1:328	LOC106586409	1	XM_014173643.1
EDAR	XM_014173897.1	2260-2359	AGAAATGCAGGAAGACAGGACACCAGAAGACCCAGCGCTGCACTACTCTATGGTCAGCCTGGCTTTGATGCTATGCTGGGCGATGCCACAGGACGACAGC	92	93		LOC106586511	XM_014173897.1:2259			XM_014173897.1:2259	LOC106586511	2	XM_014173897.1;XM_014173898.1
CCDC138	XM_014173899.1	930-1029	GTATGAATTCTCCATGGCACAGAAAGGGAGAGAGAACGTTTGTCAGAAGGCTATTGAGTCCAAACCTTCTAAACCCGAGAAAAAAGCCACCTCCAAGCTA	84	83		LOC106586512	XM_014173899.1:929			XM_014173899.1:929	LOC106586512	1	XM_014173899.1
CHMP2B	XM_014173900.1	802-901	ATCATGATTGTTTTGTGTTCTCACATCTTTAGGTACAGTACTATAGACGCTGGTGATGTGTCTGTCTAGTACCACTTACATTAACTCTAGGAACTACTGA	71	80		LOC106586513	XM_014173900.1:801	low CP Tm		XM_014173900.1:801	LOC106586513	1	XM_014173900.1
VGLL3a	XM_014173901.1	1501-1600	GAACCTCCTGGAACCACATTTTTTGGTGGACTCGTTCTCTAGAAGACTCTCCACTCACTAGAAGAACTCAGAACTCCAGGGTGGATTTAGGTTTCTCAGA	80	83		LOC106586514	XM_014173901.1:1500			XM_014173901.1:1500	LOC106586514	1	XM_014173901.1
LATS2b	XM_014174046.1	5148-5247	TCTAGGCATTCCCCAGCTGTGACTCCTACCTTTAGCTTCACACTAACTTATTTTCCAAATAGGAGATGTGGGATAAAGCCCACTTGTGTTGTTCCCACTC	81	79		LOC106586596	XM_014174046.1:5147			XM_014174046.1:5147	LOC106586596	2	XM_014174046.1;XM_014174047.1
NR1I2/PXR	XM_014174162.1	1998-2097	TTCCTCAGCCCGATATACAGAACGGATGCCTAAATAACTGTGATGCTTCAACAGAGACATGTAAAACTGCCTATGGGGTGATTGAATCATTTTCCCTCTC	82	80		LOC106586651	XM_014174162.1:1997			XM_014174162.1:1997	LOC106586651	3	XM_014174162.1;XM_014174164.1;XM_014174163.1
ARHGAP6e	XM_014174484.1	4991-5090	TGGAGCGGAAGGTGGCTGTTTTGGCAGCTCCTCAGACTCCATAAAGATTTAATTCTGGCACATTTCAACACGGTAATGAAGTGCAAGAGCCAGAGCTGTC	84	84		LOC106586809	XM_014174484.1:4990			XM_014174484.1:4990	LOC106586809	2	XM_014174484.1;XM_014174485.1
MYO10g	XM_014174718.1	338-437	CATCTATGACCTGTTTGAGCGTGTCGGGAGCAGGAACGGAGAGGAGACACTGAAGATGGGGACGGCCAGACGCAAACCCACCGTCAGCTCCCAGTTCAGG	90	92	X	LOC106586957	XM_014174718.1:337	also targets LOC106582557 (XM_014165760) @ 94%		XM_014174718.1:337	LOC106586957	1	XM_014174718.1
TEAD1b	XM_014175316.1	2660-2759	AGTCTTACATTGCAATAAGGAAACCATACACCTATCCTGTTCCAATGTCCTACGCTACAAACGAGTCCCTCTCTTCTGAGAAGACAGTCATTAAAATGGA	78	81		LOC106587195	XM_014175316.1:2659			XM_014175316.1:2659	LOC106587195	1	XM_014175316.1
ADMb	XM_014175339.1	703-802	AGGCTTAGTGTCTCTGCCCTGTTCTAAAATTCTCCAAATGCCTCAGACTTTTTTTTTCCAGACATGAGATAGCTGCAGCGCCTCTGGAAGCTGGACTTAG	79	81	X	LOC106587204	XM_014175339.1:702	also targets LOC106562114 (XM_014126713) @ 100% across 86nt		XM_014175339.1:702	LOC106587204	1	XM_014175339.1
ALDH1A2b	XM_014175666.1	1298-1397	CCCACTGTTTTCTCCAATGTCAAGGATGACATGCGCATCGCAAAAGAGGAGATCTTTGGACCAGTTCAGCAGATCATGAAGTTCAAGACTATTGATGAGG	82	78		LOC106587345	XM_014175666.1:1297	also targets LOC106596301, LOC106562207 and aldh1a2 @ 98%		XM_014175666.1:1297	LOC106587345	1	XM_014175666.1
RXRBAc	XM_014177327.1	3124-3223	TTATTGTGGAGTTGATTGGTTGGCTTCAGCCGATGACCCTGCCAGCCATCTACCGTGACTGTATTGTGTGGTCTGCTTACACAAAGCTAAGCAATAGGGG	82	84		LOC106588394	XM_014177327.1:3123			XM_014177327.1:3123	LOC106588394	18	XM_014177327.1;XM_014177330.1;XM_014177329.1;XM_014177328.1;XM_014177326.1;XM_014177325.1;XM_014177324.1;XM_014177323.1;XM_014177322.1;XM_014177321.1;XM_014177319.1;XM_014177318.1;XM_014177317.1;XM_014177316.1;XM_014177315.1;XM_014177314.1;XM_014177313.1;XM_014177312.1
EF1Ac	XM_014177562.1	76-175	CCGGTATAAAAAGAAATGTGAGATCAAATTCTTCCCTTTTTCTCCGGTCTAAAGCAGGGATAACCGTAAACCTATCGCAGTAAATCATAATGGGAAAGGA	72	84		LOC106588478	XM_014177562.1:75			XM_014177562.1:75	LOC106588478	1	XM_014177562.1
GNRHR1b	XM_014177690.1	276-375	CAGCCTTTGGTGCACGGACAGCCTCTCTCTATGCTACCAGGTTGGTCTTTGTCGCAGTGCCATGAACACCCTCTTCTATTCTTTCGGTGTAAGTAGCCTA	84	79		LOC106588559	XM_014177690.1:275			XM_014177690.1:275	LOC106588559	1	XM_014177690.1
STK3b	XM_014178825.1	2-101	GTACAGTAGGTGGCGTTGTATGCGCCGATAAAACTTAAAGAAGAAGAATATTTGACACTACAGCTGGCCCTTTTGCCTGAAAACAACGACAGAAAATGAA	80	83		LOC106589128	XM_014178825.1:1			XM_014178825.1:1	LOC106589128	1	XM_014178825.1
SOX9c	XM_014179186.1	3164-3263	TATGTTTACGCTGTGGCTAATATGTTTGTGTTATTAGAGATACCAGCATCCCTGTCTTTTCTAAGGACTTTTTTTTTAACGTCCTGACACACACAGTACT	73	70		LOC106589342	XM_014179186.1:3163	low RP Tm		XM_014179186.1:3163	LOC106589342	1	XM_014179186.1
CFL1Lb	XM_014180466.1	52-151	TGACGGGTGTGTACCGCTGCAATCCAACCTCCCTGTTTTTCTACCTGCTTTTTCTTTCCCGACCAAAAAGCGCTGGATACACCTATCCTCGTCCTTCTCC	82	80		LOC106589988	XM_014180466.1:51			XM_014180466.1:51	LOC106589988	1	XM_014180466.1
MC4Rc	XM_014180569.1	1748-1847	TATACAGCATGAGGTCTTTGATGTTGGTTCTGATTGTGATTGGTGAGGACTGATTTGCACTCTTTCTGCCCGTGCTCCAGGACATGGCTGTAAATTATTC	78	78		LOC106590056	XM_014180569.1:1747			XM_014180569.1:1747	LOC106590056	1	XM_014180569.1
ARHGAP19a	XM_014182722.1	1369-1468	ACCAACAGGCGTTGGAGAGGAGGGGCAGACAAATCTCCCCGGAGATGGTTGCTGCGGCGATGGGACGGCTGGGAAAGGAAAACGTCGTCCTGCAGTCGGT	92	93	X	LOC106591493	XM_014182722.1:1368	also targets LOC106591504 (XM_014182728) @ 99%		XM_014182722.1:1368	LOC106591493	3	XM_014182722.1;XM_014182721.1;XM_014182717.1
ARHGAP19b	XM_014182728.1	2485-2584	TCTTCTGAATCTGATGTTTGTGCTACTCATCTGAAAATGTGGTGTCTAATTTCAGTAATATTCTACGTCCCAATTGTTGCCCTACACACACACAGCACAC	74	80		LOC106591504	XM_014182728.1:2484			XM_014182728.1:2484	LOC106591504	1	XM_014182728.1
OTX2b	XM_014185285.1	1471-1570	GGGGGGCGACTCTCGGTAGCGGCTCGTGTTGTTGGCATGAAGTTTGGCCCTGTCCAGCAGAGGAGAAGTTATAATTTATTTTAGCACTGGCAAAGATATT	88	74		LOC106593878	XM_014185285.1:1470			XM_014185285.1:1470	LOC106593878	1	XM_014185285.1
SIX6b	XM_014189802.1	2317-2416	ATAATGCCACACTTTGTGCCCTGACACGTTCTCGACATATAGCCTAATTGACCAACAACATGCTTTGCGTCATGTAATACGGAATGACAGACAGAGGTCA	79	83		LOC106598791	XM_014189802.1:2316			XM_014189802.1:2316	LOC106598791	1	XM_014189802.1
RXRGAa	XM_014190174.1	262-361	ATCACCACCCCTCCATCATCAGTGCCTCTGTCAACCCCGGGCAGCCCCTCCCGTCTCCCATGAGCACCCTGGGCTCACCGTTCAACGGGCAGGGCGGCTC	93	92		LOC106599103	XM_014190174.1:261			XM_014190174.1:261	LOC106599103	8	XM_014190174.1;XM_014190176.1;XM_014190172.1;XM_014190171.1;XM_014190169.1;XM_014190168.1;XM_014190167.1;XM_014190166.1
MC4Rb	XM_014190362.1	18-117	GCATCACCATGGATCATTCCACCTACGGAACCACAGCTCTGGAGCTCTGCCTTTCAGCAATCAGCAGCCCCAGGCTATGGCGGAGAGAATACGTGGTTTG	91	85		LOC106599238	XM_014190362.1:17			XM_014190362.1:17	LOC106599238	1	XM_014190362.1
PAX3c	XM_014190806.1	2322-2421	GGAGGAAAATAAGGTTTTAAGGCACGATCCTGAGGCTAACGGTGATCTATCTATGGACCTGCAATAGGCACACCGCTCACTCAGCCACAATGCTTTATTT	83	83		LOC106599523	XM_014190806.1:2321			XM_014190806.1:2321	LOC106599523	3	XM_014190806.1;XM_014190805.1;XM_014190803.1
CDH2c	XM_014191007.1	3048-3147	TTCCTCTCAATGGATGTGGACAGCTTCTGATTACCGATATTCCCCTGAAAGAGTGGTGACAGGAACAATGACAGAAAAGTTCAAAAAAAGTAAACATAAT	79	80	X	LOC106599706	XM_014191007.1:3047	also targets LOC106569171 (XM_014140224) @ 85%		XM_014191007.1:3047	LOC106599706	1	XM_014191007.1
ROCK1a	XM_014191784.1	153-252	AGAACCAGAACGTTGTCCTTCTGTATCGGTCAATATAGATGGCCGATGACAATGTGAGGCTTACTGCGAACGGACGGCAATGAAATGTTGTAACAAGACG	81	84		LOC106600432	XM_014191784.1:152			XM_014191784.1:152	LOC106600432	1	XM_014191784.1
COL1A1b	XM_014192569.1	1569-1668	CTGGTAGCCGCGGTTTCCCTGGTGCTGATGGAGCTGCTGGTCCCAAGGGTGGCCCCGGTGAGCGTGGTGGCGCCGGAGTTGCTGGAGCTAAGGGTAACAC	91	92	X	LOC106600852	XM_014192569.1:1568	also targets LOC100286406 (XM_014204457) @ 94%		XM_014192569.1:1568	LOC106600852	1	XM_014192569.1
MYO10b	XM_014193101.1	3834-3933	GACACTGTGATTGGACGAGATGTTATAAAGGATCCAGCCTAATGCTGTGTAACAGAAACTACAGGATCTTGGGCTATGACTTGTCTGTTGTTTCTACCAA	83	79		LOC106601140	XM_014193101.1:3833	also targets LOC106607315 (XM_014204157, XM_014204158) @ 96%		XM_014193101.1:3833	LOC106601140	2	XM_014193101.1;XM_014193103.1
RPABC2a	XM_014193251.1	2-101	AATTAAGTCGACGCACTACTCGACCGGAAGTCGGTTAAACGGATTATGTCTAGATGTTAACAACAGCGTCTTGAAATTCGCTATAAAAAAACACTCGTTT	79	72		LOC106601222	XM_014193251.1:1	low RP Tm		XM_014193251.1:1	LOC106601222	1	XM_014193251.1
SOX9b	XM_014194273.1	217-316	TATACTACTGGACGTAAGATTGGAAATCGTTTTTTCTGACACTTTCATGTTTTGTGATAAAGTTTAGTCAACCGTTAGGAATAGGTAGGCTAATCCGCAC	71	76	T	LOC106601858	XM_014194273.1:216	low CP Tm		XM_014194273.1:216	LOC106601858	1	XM_014194273.1
ACTB	XM_014194401.1	61-160	TATATAGTCTCCTGCTGAAATGTGGATGTCACGCACACTTTGTGGAGAACATAATCATTCCCGGATTCTTGACGAGAAGTCCCAACTGACAGAATGGCTG	82	82		LOC106601958	XM_014194401.1:60	also targets LOC106597006 and LOC106606252 @ 100%		XM_014194401.1:60	LOC106601958	1	XM_014194401.1
PCDH18c	XM_014194606.1	326-425	AATGCTCAAACGTGTTTAAATGGGGATATCTAGCCTTTGGAGAATGCGCTGCAATTAGCCTAATGACTGTCGTCGGGGCGCAGTGGATTCGTTAAGTTCA	80	80		LOC106602138	XM_014194606.1:325			XM_014194606.1:325	LOC106602138	2	XM_014194606.1;XM_014194607.1
FOXO1a	XM_014195874.1	3677-3776	TGTCTGTGGGTGTCAGGGCGCTGTATGCATTAGGAGGGCAGTGATAATTTGAGAGGCTGATAATGGACTCTAGTTTAACTCACAAAACAGTGCTCAACAG	84	84		LOC106602890	XM_014195874.1:3676			XM_014195874.1:3676	LOC106602890	1	XM_014195874.1
ESRRAa	XM_014196428.1	2791-2890	GTACACAAAAAACAGAATACTGCTCAAGTAGTTGTGTGCGAGACAGAGGGGAAGGTTTGCTGCAGTGTTGGCACCACACTGAAGCAATGAAGGTGCAGTA	85	86		LOC106603143	XM_014196428.1:2790			XM_014196428.1:2790	LOC106603143	4	XM_014196428.1;XM_014196430.1;XM_014196427.1;XM_014196426.1
COF2a	XM_014196474.1	948-1047	GTCTCTTGTTTGGAGGTTTATCTGGATCAGGCAGATGAAAGAAACTAACGAGCAAGCCTATGACCAACCCACTGGGTTAACTTGTTAATTTATGCACTCT	78	80		LOC106603165	XM_014196474.1:947			XM_014196474.1:947	LOC106603165	2	XM_014196474.1;XM_014196473.1
FRMD6b	XM_014196585.1	2428-2527	GTCAGCACCAGACTTGGGAAGAGTCAGATGGACTGTAAAAGCACTACATCCGCCAGTCAACATAACCATGTAACCACCTGCGACGACATACATAAAACAC	86	85		LOC106603225	XM_014196585.1:2427			XM_014196585.1:2427	LOC106603225	1	XM_014196585.1
AMOTa	XM_014197212.1	4721-4820	CACAATGCACTGTTTAAAGTATTGGGGGCCCAGCCTCACATGTCACAGTGGAGAGCATAGGGGAGCGAGAATCACACCTTTCTACTGTGGTCCAATGTGC	84	86		LOC106603473	XM_014197212.1:4720			XM_014197212.1:4720	LOC106603473	7	XM_014197212.1;XM_014197216.1;XM_014197215.1;XM_014197214.1;XM_014197211.1;XM_014197210.1;XM_014197209.1
ARHGAP32b	XM_014197553.1	2634-2733	AAAGAAATCTGAGAGCAAGAAGCTGACCTGCTCCGTGTCTTTCCCAGACAAACCTTTACAGGCTGTATCCGCTATAAAGTTGAAGCCGACCATTCTAGCC	85	81		LOC106603643	XM_014197553.1:2633			XM_014197553.1:2633	LOC106603643	9	XM_014197553.1;XM_014197562.1;XM_014197561.1;XM_014197560.1;XM_014197559.1;XM_014197558.1;XM_014197557.1;XM_014197556.1;XM_014197555.1
EGR1b	XM_014198129.1	2614-2713	TGGATGCGTTGCGTCTGAAGTAGCCTTAGAATGTGAAGTGTATTCTTCACGGATTGTAAGAGATTTTAAGGGATGATTTGGAGGGAACCGAGGTCATAGC	78	81		LOC106603906	XM_014198129.1:2613			XM_014198129.1:2613	LOC106603906	1	XM_014198129.1
CADM2A	XM_014198381.1	278-377	GGATGGAGGAGAGCTACCAGACCTCGACAGAATGATCGTACAGGGAAGAGAGCTCACCTTTTCCGCCCTTAACAAGACGGACAATGGCACCTACCGCTGT	92	87		LOC106604040	XM_014198381.1:277			XM_014198381.1:277	LOC106604040	1	XM_014198381.1
WNT8Aa	XM_014199006.1	156-255	AGCCTAGTCAATTTGAGGTGAATAACAGCTTCGTAAATCGCCAATCAGCACACCATGGACGCGCCTAATGAGTCTGAAACTCAATGTAAAGCCTGTATGT	79	84		LOC106604409	XM_014199006.1:155			XM_014199006.1:155	LOC106604409	1	XM_014199006.1
WNT8Ab	XM_014199007.1	1060-1159	CCACGGACACAACTATAGAAGGAGATTCCGAGGACCTAAATGAATGAAAAGAGGGAGGCCTGTGGCTTTATTCTATGCAAACTATTATGATGGCAAATGT	85	81		LOC106604410	XM_014199007.1:1059			XM_014199007.1:1059	LOC106604410	1	XM_014199007.1
PCDH18b	XM_014199395.1	264-363	ATCCTCCAGTCGATTTGCACGACTTTTCACCAAAGATGACTTACTGAAGGGATTTAACATGCTATACTTTTGAGAGAGCATCTTTTAAAAACCTTGCTCC	78	72		LOC106604600	XM_014199395.1:263			XM_014199395.1:263	LOC106604600	2	XM_014199395.1;XM_014199394.1
COF2b	XM_014199640.1	1301-1400	ACATTCCTTATACAACAGGATCTGGTGGGTTTAGAAGTGTGACGGTAAGACGGGGGCGATGTATTTGAACTGCCTGTGTTCAGAATTTAGACTGGTATTG	80	78		LOC106604708	XM_014199640.1:1300			XM_014199640.1:1300	LOC106604708	1	XM_014199640.1
SOX3b	XM_014199709.1	17-116	GTTTGCAGAGTTCTGTTTTAGAGCGGTGGTGAACAGAGCTTGCTGACGAGAAGTGAGACATTGGAAGCACCTGGCAAACTAGCAATACCTAAGCTTCTTT	81	84		LOC106604738	XM_014199709.1:16			XM_014199709.1:16	LOC106604738	1	XM_014199709.1
EGR1d	XM_014200066.1	324-423	GGGTAAGTGTTTTGTAACACTAGCCGGAGTGTCAGGGAAGTGCTACCAGGGCTGTGGTATGGTTTTCATCCCTGCTCGGATAACACTGGCTTTCACTAGC	86	81		LOC106604926	XM_014200066.1:323			XM_014200066.1:323	LOC106604926	1	XM_014200066.1
PHACTR4Ba	XM_014200206.1	451-550	ACTACCATCCATAGTAGGCCATTGAGATGCCCTGGCTGCGGTTTTACACAAGAACTACTACTACCAAAATGCCATCAAGGTTGTTTCCGGTCATTCCGGC	84	80		LOC106605010	XM_014200206.1:450			XM_014200206.1:450	LOC106605010	1	XM_014200206.1
ETS1d	XM_014200641.1	575-674	TCAGCCTGGACCACCTCAATGAATCTGAGCAAAGCTACACCCTTCACTCTGGTGAAAAACTGTATGACTCAGAAGCACAGACGACCTCCTTCTGGCCGGA	86	86		LOC106605227	XM_014200641.1:574			XM_014200641.1:574	LOC106605227	2	XM_014200641.1;XM_014200642.1
GNRHRb	XM_014201132.1	994-1093	GCCGCACCTCCACCACCATTCCCGCTGCTATGATTGTATAAGGAAATACATGATGAAGTGCTGCTGCACATAGGCTATCAGCCGTCCAGACCGAATATTG	85	86		LOC106605452	XM_014201132.1:993			XM_014201132.1:993	LOC106605452	2	XM_014201132.1;XM_014201130.1
ARHGAP32e	XM_014201394.1	6-105	GTGTTGAAACGTCCCATCGTTGCCTGAATTGAGGCAATGAATGCTGCATACTGACAATGTAGGAAGGCCGACTTTGCATGAACCGATAACTTATTTTCAG	80	77		LOC106605587	XM_014201394.1:5			XM_014201394.1:5	LOC106605587	1	XM_014201394.1
GHSRc	XM_014202065.1	395-494	TCTGTACTACAAGCTGTGGAGGTTCCGGCCCTGGGATCTGGCACGCTACCGCCACGCTGTCCGCAGCCTGCTGCGCTCACACACACCCCGCTCCCGCCAC	93	92		LOC106606008	XM_014202065.1:394			XM_014202065.1:394	LOC106606008	1	XM_014202065.1
RXRBAb	XM_014202184.1	2136-2235	CCTCTCAGATGACCAGAAAGCAACACGTTAACAATAAACCCGGGATACAAAAGGAGTAGGTGAATCACAATGGAACACGGAGCAGACCTGTATTGACTGT	85	86		LOC106606082	XM_014202184.1:2135			XM_014202184.1:2135	LOC106606082	2	XM_014202184.1;XM_014202183.1
PRKAR1Ac	XM_014202328.1	343-442	TCCAACTCTCGCTCCGACTCCCGCGAGGATGAGGTGTCTCCTCCCATGAATCCCGTGGTGAAGGGGCGGCGGCGGCGCGGTGCCATCAGCGCCGAGGTCT	89	92	X	LOC106606198	XM_014202328.1:342	also targets LOC106606205 (XM_014202342, XM_014202344) @ 100%		XM_014202328.1:342	LOC106606198	3	XM_014202328.1;XM_014202330.1;XM_014202329.1
FGF8a	XM_014202422.1	636-735	AACGACAAAAAAAATAACACGTCCTCCAGCCTTGGTCGTTTGGGATTTTAATGAAGTCTTTGAAGAGCGAGGATTGCAAGCGAAACCAGTGTTTCACAAA	76	80		LOC106606274	XM_014202422.1:635			XM_014202422.1:635	LOC106606274	2	XM_014202422.1;XM_014202426.1
SOX9a	XM_014202610.1	191-290	ATTCTGACAGTTTGCAGGAGTGCAGCTTTGTCAACCAATTTGCGCACCGAACTCAGTGACATTCATTGCAGCCCGTGGGCACAGAAGCTGTTGGATTCTA	80	84		LOC106606426	XM_014202610.1:190			XM_014202610.1:190	LOC106606426	2	XM_014202610.1;XM_014202609.1
PRKAR1Ba	XM_014202670.1	384-483	TGAGGACGGGGAGAAGATCGTGGTACAGGGAGACCCCGGAGATGACTTCTTCATCATCACAGAGGGTACAGCCTCTGTTCTCCAGCGTAGGTCTGACAAT	92	85		LOC106606461	XM_014202670.1:383			XM_014202670.1:383	LOC106606461	1	XM_014202670.1
PRKAR1Bb	XM_014202711.1	403-502	CTGTGAAGTGTTCGTGCAGAAGCACAACATCCAGCAGATCCTCAAAGAGTGCATTGTCAACTTGTGCATCGCCAAGCCTGAGCGTCCTATGAAATTCCTG	84	81		LOC106606482	XM_014202711.1:402			XM_014202711.1:402	LOC106606482	1	XM_014202711.1
RLN3Ab	XM_014202846.1	69-168	GAAGTCACACAACACTCGCCACCACAGAGACTGAGAAAAACACCTGCTCCAAACAGCCCAGTCTACCACTGAAGAATCTATTCTCTCTCCTTTTATGCTC	92	78		LOC106606557	XM_014202846.1:68			XM_014202846.1:68	LOC106606557	1	XM_014202846.1
RLN3Ac	XM_014202852.1	1224-1323	ATTTCCCAACGTGGGACCATTGCGAACCATAGGTCGGAATTTCTGACCTGGCTACTACATGTACATTGAACAACACAGGAGTATTTTGGCATGTTTTGTT	81	73		LOC106606562	XM_014202852.1:1223			XM_014202852.1:1223	LOC106606562	1	XM_014202852.1
RPABC2b	XM_014203767.1	1-100	TTGTTAGTCGATCAATCACATCGACGCACCACGTGACCGGAAGTCGGTTAAACGGATTATATCCAACTGTTAACAACATCGTTTTGAAGTTCGCTATCTT	80	70		LOC106607142	XM_014203767.1:0	low RP Tm		XM_014203767.1:0	LOC106607142	1	XM_014203767.1
MYO10c	XM_014204158.1	3537-3636	CACACACACTCTGAAAGAGTCCGTTTTCATAAAGACCCCAGCCAGGCTTGCATTACCTAGAACTGTTGATGTAGCAAGCCGTGTGAACTGGAACCAGATG	83	84		LOC106607315	XM_014204158.1:3536	also targets LOC106601140 (XM_014193101, XM_014193103) @ 92%		XM_014204158.1:3536	LOC106607315	2	XM_014204158.1;XM_014204157.1
GHb	XM_014204437.1	1013-1112	TGATTCAAGGTGGTGCTGCAATTTATGCATACATTAATATTTAGGGGTGAAATGGGAACTTGTAGAGCTCCAAGCTTTTGGTATGTCCACAGATGGATAA	75	81		LOC106607462	XM_014204437.1:1012			XM_014204437.1:1012	LOC106607462	1	XM_014204437.1
ROCK2c	XM_014204608.1	155-254	TGCTCATTCAAACAACCTGCAGCAAAATTATTGAGTTGTCTCGAGCGCTGTCCGCCCGCGTTTTAAAGGGCCACGGCAGGTATTGACAAGTTTGTTGTCC	79	80		LOC106607561	XM_014204608.1:154			XM_014204608.1:154	LOC106607561	1	XM_014204608.1
LATS1a	XM_014205037.1	5011-5110	GAAGGACTGATACTATACTGAAAAAGGAATTCTGTATTGGCACTCTTTAGTAGCTCATAGTGGATAGATGGGTCACCTCCCCTATCCCATATTTTTCCTT	78	78		LOC106607747	XM_014205037.1:5010			XM_014205037.1:5010	LOC106607747	1	XM_014205037.1
CYP26A1c	XM_014205392.1	1161-1260	AGCTCAATGGATACCAGATTCCCAAGGGTTGGAAAGTCATCTACAGCATCTGTGACACACACGATGTGCTGGACACACTTATAAACAAGGAGGAGTTTCA	84	84	X	LOC106607910	XM_014205392.1:1160	also targets LOC106577136 (XM_014154896, XM_014154898) @ 93%		XM_014205392.1:1160	LOC106607910	1	XM_014205392.1
OTX2d	XM_014205787.1	48-147	ACAGGGTAATTATTATTGAACTGATGTGGAGCAACCGGTAGATGGGTCTGGGTGAAAAAAAGTGACAGATTGAGACCGGTGGCCGTTACATATAAAAACG	82	82		LOC106608085	XM_014205787.1:47			XM_014205787.1:47	LOC106608085	1	XM_014205787.1
CYP26B1b	XM_014206393.1	3807-3906	GCCTGATGACTGGACTTCTTATGGACATAACAAAGCTAAGTCGGAGAGAGAGAGAGGAAGAGTGTCGTTGACCTCTGTGGAACGCGATCGTGACATTTTG	84	82		LOC106608464	XM_014206393.1:3806			XM_014206393.1:3806	LOC106608464	1	XM_014206393.1
WNT8Ba	XM_014206457.1	692-791	GGACCTGCTCCGGGGGGCCGGGAACAGTGCAGCCAGTCGAGGGGCCATCGCAGAGACTTTCAGCTCCTTCTCTCGTAAAGAACTGGTCCACCTAGAGGAC	92	85		LOC106608511	XM_014206457.1:691	also targets LOC106577209 (XM_014155110) @ 94%		XM_014206457.1:691	LOC106608511	2	XM_014206457.1;XM_014206458.1
AJUBAb	XM_014207022.1	3899-3998	AACTTGTATTCCATAAACTGGGATCCGCAGTATGCAACAGTTACAAGAGCGCATTTTTCACCGGCTATCCACTGGTCGCAAAAACTGATTGACAGGCAGT	81	81		LOC106608849	XM_014207022.1:3898			XM_014207022.1:3898	LOC106608849	1	XM_014207022.1
ARHGAP6f	XM_014207436.1	104-203	AACTCAACAGTTGCCGTTGATGGAGTTGTTTTTACAGACGAGAATGAGAGAGAGGAAACTCTTACTGTCTAAGCATTGAGAGGATAGAAAAGAGAGGAGC	77	85		LOC106609060	XM_014207436.1:103			XM_014207436.1:103	LOC106609060	1	XM_014207436.1
PRKAR2Bd	XM_014207731.1	1226-1325	GATTATAGCGCAGGGGGCCACAGCTAACTGTTTCTACATAGTAGAATCTGGTCAGGTACAAATAACAATGAATACGAGCAAGTTGAAAAAGGAGGAGGAA	83	84	X	LOC106609209	XM_014207731.1:1225	also targets LOC106576083 (XM_014152968) @ 91%		XM_014207731.1:1225	LOC106609209	1	XM_014207731.1
WNT5B	XM_014208835.1	339-438	TGTACACATTTTACGCACGACTGGGAATTAGGATTAGGCGTTCCTAACAGAGTTTAGACAAAGCTACAAGTCAATAAAGTCATGGGGACAATGCGCAGGA	79	84		LOC106609811	XM_014208835.1:338			XM_014208835.1:338	LOC106609811	1	XM_014208835.1
CGAb	XM_014209152.1	950-1049	TATAGGGTGTGCAGCCTCTTGTAAAAACAAGCGTGCCCACTCCAGGAACAGAAGATGGAAGGTCAAATAAGAACATGTCTCCTTCCTGTGAAACTTTTCA	88	77		LOC106610036	XM_014209152.1:949	isoform specific probe		XM_014209153.1:456	LOC106610036	1	XM_014209153.1
GLHA2b	XM_014209153.1	457-556	GTAAGGGCTGGAAATCTCCTCGTCGTAGAAGTAAAAGCCAACTTAGCTTCATCACACTGTATTGGTGCCGGATGCTGAATGCACACACACACACACACAC	82	89		LOC106610036	XM_014209153.1:456	isoform specific probe		XM_014209152.1:949	LOC106610036	1	XM_014209152.1
PRKAR1Ab	XM_014209627.1	3674-3773	GATATGGTAAAACACATCACAAGATTAGTGCTCACTAGTAGGCACACTGCAATCCACCCGGTTTGCCTTAGCTTATGTAACCCGGGCATAGACACTCCTG	84	84		LOC106610329	XM_014209627.1:3673			XM_014209627.1:3673	LOC106610329	2	XM_014209627.1;XM_014209635.1
CGAa	XM_014210156.1	92-191	AGGGTTTCACCTAATCCCCGTTGAGCACATGGGCAGAGGGACAGCGGTATAAAAGTTAATGGTGGGAGCAGTAGGCTCTTCATTGAACAGGCTTCCACCA	89	84		LOC106610688	XM_014210156.1:91			XM_014210156.1:91	LOC106610688	1	XM_014210156.1
GREB1La	XM_014210245.1	10-109	TCATTCAGCGGATCAGGGGATGAGAAGCGTCACCCAGTTTCTCTCGTAGTTTATCTCGCTGACCAGATTTCTCTTGCCTGGTACTTGGTTTACTGACCAG	83	78		LOC106610731	XM_014210245.1:9			XM_014210245.1:9	LOC106610731	1	XM_014210245.1
COL12A1c	XM_014210332.1	10125-10224	TTGTTTTCTAATACCTCAGTGGGTTTTAGGACTAGCAAAGGGATATAGGCAAGAGCTAGACACTAGTGGCAGTGTCGTCTTAGTGTTTTGATGCAAATTC	77	77		LOC106610773	XM_014210332.1:10124			XM_014210332.1:10124	LOC106610773	2	XM_014210332.1;XM_014210333.1
SIX3b	XM_014210714.1	1221-1320	ACCACCACTACCTGCATGATGGTTTTTTGTATCTGGGAAAAATACCCCGTTCAATATTTCTACAAGGATCATCGAGAAGAGGGAATTAATTACCAGAGGG	80	79		LOC106610965	XM_014210714.1:1220			XM_014210714.1:1220	LOC106610965	1	XM_014210714.1
HIF1A	XM_014210723.1	2812-2911	CACCTTGATGAACGTCATACAGAGTTGGTGTAAGGGATGTGGTAGTGTTTGCAGGTAGAGGCACGTAATTGTTTATTTCTCGGGAGTCTGACAGCACACG	79	81		LOC106610969	XM_014210723.1:2811			XM_014210723.1:2811	LOC106610969	2	XM_014210723.1;XM_014210724.1
SIX4	XM_014210729.1	3738-3837	TCCTGGTTTTGTCAGATAGGGGCATAAGGCAGACATATCCTGTTATATTAATGTAGAGAGTAAGTGGACGTCATCAGTCAACAAATATATGTGGAGCACA	77	81		LOC106610972	XM_014210729.1:3737			XM_014210729.1:3737	LOC106610972	1	XM_014210729.1
PPM1A	XM_014210734.1	2245-2344	ATGGTGGTGCAGATTATGGGAAATGTTCCTCCATTACTCCTACATACCTATTGTGCACCCGTCTTGTATATCAGTACGATACTACCCTTCACTTCAGAGC	80	79		LOC106610975	XM_014210734.1:2244			XM_014210734.1:2244	LOC106610975	3	XM_014210734.1;XM_014210735.1;XM_014210732.1
LRRC9	XM_014210738.1	1812-1911	CACTGGCATCAAGATCAACCGTATCATCCGCATCCATAACCGTTCGCTGCGGCTTCGTTTCGAGGACAAGCTTCATACCCTGTTGGCCAGCGAGGAGTCG	82	84		LOC106610979	XM_014210738.1:1811			XM_014210738.1:1811	LOC106610979	5	XM_014210738.1;XM_014210742.1;XM_014210741.1;XM_014210740.1;XM_014210737.1
TDRD9	XM_014210746.1	2726-2825	ACGAGGTGGAGGCCCGCGCTGGGAGCATGACCGTCTGCCACATGAGATACGCTCGTCCTGTGGTTTGCAGGGTGAATGTGGACTTCCAGGACAACTCAGT	92	86		LOC106610980	XM_014210746.1:2725			XM_014210746.1:2725	LOC106610980	4	XM_014210746.1;XM_014210747.1;XM_014210744.1;XM_014210743.1
RD3L	XM_014210752.1	1380-1479	GATGCATCTCAATACTAGCTACTACAATAGGCTAGTCTACTAGCTAGCCTACTTCATTTGCACTGACAAGTCAACCGTGCTTAGACATTTTGGCACCTGG	85	79		LOC106610983	XM_014210752.1:1379			XM_014210752.1:1379	LOC106610983	1	XM_014210752.1
FGFRL1	XM_014210759.1	100-199	CATATAGCCGATCGATGCTGAATGGATATACAGTCATGCAGCGATCATTAATTATAGTGGTGGTAAGAAAGCGTCGATGAAACCGGCCACTGTCAATAAA	79	81		LOC106610987	XM_014210759.1:99			XM_014210759.1:99	LOC106610987	2	XM_014210759.1;XM_014210758.1
ROCK2b	XM_014211022.1	359-458	CCATGTAGTGCATGGGAGAAGAACTGGTCATGGAAAGTTTAACGATTCATCACGCAAGCTATTTTGGAGAACGCCATTCTTACCCTGTAAATTTGCCTAC	80	77		LOC106611132	XM_014211022.1:358			XM_014211022.1:358	LOC106611132	3	XM_014211022.1;XM_014211021.1;XM_014211020.1
ARHGAP5b	XR_001330076.1	1616-1715	CAAATTGACAAAGTCAACGACAGAAGAGTGCCCTTTGATCTCCTCAAAACGTTGGAAGGGGAGAAGATTTTTCAGAACCATGTCCAGCATCTGTTCTCAG	81	79	X	LOC106611209	XR_001330076.1:1615	also targets arhgap5 (XM_014194348) @ 97%		XR_001330076.1:1615	LOC106611209	2	XR_001330076.1;XM_014211185.1
FRMD6a	XM_014211509.1	2627-2726	AGCATCTTTTAATCGGACTGATAATACTCCAGTGACACTCTGGTTGGGAAAGTAAAGGGAAAAGTTAAGGAACGTCAAGGAATATCTCAGCATCACCCTG	80	83		LOC106611355	XM_014211509.1:2626			XM_014211509.1:2626	LOC106611355	1	XM_014211509.1
SAV1b	XR_001330108.1	774-873	CCACGAGTACGGTGGCTCCTCACAGTCTTTCCTCACGGACGTGAGCCCCGTGGCTGAGAACGGAGACGCTGGACGCTACTACTACCCTCCGCCTCCGGAG	88	92		LOC106611457	XR_001330108.1:773			XR_001330108.1:773	LOC106611457	4	XR_001330108.1;XR_001330107.1;XR_001330106.1;XM_014211667.1
SOX3a	XM_014212260.1	1-100	TTGGCAGACAAGTTTGCAGAGTTCTGTTTCAGAGCGAACTGATGAGCACTGAGAAATTGGAAGCACCTGAAAAACTAACATTGCCTGAGCGTCTTTTGAC	82	81		LOC106611736	XM_014212260.1:0			XM_014212260.1:0	LOC106611736	1	XM_014212260.1
COF2d	XM_014212307.1	1289-1388	GGGTTAGAAGTCTGAATTGGGTAGTGTGAAGGTAAGATGGGGGTGATTTATTTCAACAGCCTGTGTTTAGAACTTGGACTGGTATTGAATCGGTGGATGT	82	78		LOC106611761	XM_014212307.1:1288			XM_014212307.1:1288	LOC106611761	1	XM_014212307.1
EGR1c	XM_014212603.1	7-106	AAGTCTCTCTTCTCCGCTTTTTCCCCAGGCTAACGTCATGTGTCCTCCGCTGCAGTGCCTAAATATGGGCTTCCTCCACTCTATATATGGACATCTACGT	79	82		LOC106611930	XM_014212603.1:6			XM_014212603.1:6	LOC106611930	1	XM_014212603.1
ARHGAP19c	XM_014214449.1	1746-1845	AGCAGCTTTGGATGGGATTCCTCGTCTCTTAAAAGGATGTGCTTCTCGCCAACGCAGGAGACGTCGGTCTAGCAGTCAGCTCAGCTCATCCACAACTTTT	81	84		LOC106612863	XM_014214449.1:1745			XM_014214449.1:1745	LOC106612863	1	XM_014214449.1
ETS1b	XM_014214708.1	65-164	CTCACGGCAAGCCCAGGTACAACATCAGTGCATTGTCTATCGCTGAACTGTCACAGCCAAGTAGCGTGCAGAGCGCACCACTCAACCAGCCTGCAAGAAG	85	92		LOC106612966	XM_014214708.1:64			XM_014214708.1:64	LOC106612966	3	XM_014214708.1;XM_014214707.1;XM_014214705.1
ARHGAP32d	XM_014214855.1	9-108	CGCACAGCCGGGTTTGCGCGTTCGCAGCGTTGGGTGCAGAGCATACGAGGCTACGGGTTCTGTCTCGCAGTCTCTTCTGTAGGACATGTTCACTGACGAA	85	80		LOC106613022	XM_014214855.1:8			XM_014214855.1:8	LOC106613022	3	XM_014214855.1;XM_014214853.1;XM_014214852.1
PAX3d	XM_014215104.1	2125-2224	TGGCCCAGCCCAGTCTCCAGGGACATGTGTACTGCATATGTTGAGACTGAGGGGGCTCTTTATGTAATCTATTCCCTCAACAATGATCTGTTCCTTCACA	90	76		LOC106613139	XM_014215104.1:2124			XM_014215104.1:2124	LOC106613139	5	XM_014215104.1;XM_014215103.1;XM_014215101.1;XM_014215100.1;XM_014215099.1
ARHGEF17b	XM_014215311.1	1441-1540	AGGATGAACTTTTATACATTGGCCGACAGATGGCGCTGCGGTCAACATTCCATCACCCAGAGGACGGTATAATATCCCTGCTCGAACAAAGAGCTACTTT	82	83		LOC106613240	XM_014215311.1:1440			XM_014215311.1:1440	LOC106613240	3	XM_014215311.1;XM_014215309.1;XM_014215308.1
YAP1	XM_014215593.1	595-694	ATTGTTTTTGGAATAACCATGGATCCCAGCCAGCACAACCCTCCAGCCGGTCACCAGATAGTCCATGTCCGGGGAGACTCGGAGACTGATCTGGAGGCCC	84	92		LOC106613407	XM_014215593.1:594			XM_014215593.1:594	LOC106613407	1	XM_014215593.1
GADD45Ba	XM_014216042.1	746-845	GAGAAAGGCGTTCAAGAAGGGGCATCGTCGACATGCCTGTGTTTGCCTGCCCTGGTCCGCTATCCAGTGACGGAGTTGAGCATGCGAAGATTCCGATGGA	85	86		LOC106613608	XM_014216042.1:745			XM_014216042.1:745	LOC106613608	1	XM_014216042.1
FRMD6c	XM_014216100.1	1714-1813	GAAATGCTGAGATTGGCTGAGCTGATTGAGGGCGTGTCAGTTGATTGTCCCGTGCTCACCTCAGAGACTCATTGTGAAGGATTCAATGGGGATCAGGTAG	84	84		LOC106613623	XM_014216100.1:1713			XM_014216100.1:1713	LOC106613623	7	XM_014216100.1;XM_014216130.1;XM_014216121.1;XM_014216111.1;XM_014216092.1;XM_014216086.1;XM_014216076.1
FSTL3b	XM_014216321.1	1510-1609	TCCCCTAAAAGCAACATGGCAAGCAACCTCAATTTGTTTGGTTACTGGATACCACATTTAGTATATGTCAATCATGTGAAGTCATGTATGTCAAGTATGT	80	72		LOC106613747	XM_014216321.1:1509			XM_014216321.1:1509	LOC106613747	1	XM_014216321.1
TLE4b	XM_014216416.1	88-187	GGAAGCAAAGCGAAAGGAGTAGGCTAGTATAGAGCAACCAACGAGACAAAAGAGACTGCATTGAATGTGGTGGTTTCCGTCTCGGAAGCCACATAATATA	86	80		LOC106613798	XM_014216416.1:87			XM_014216416.1:87	LOC106613798	4	XM_014216416.1;XM_014216419.1;XM_014216418.1;XM_014216417.1
AESb	XM_014216422.1	3136-3235	ACGTCAGTCTTCTTGGGGAATAGTGTAACTAGGTAACTCCAGTCCCTGATGGCTATAGTTGGGAAAGAAGCATTCCTGTCTTAATGCCATGTAAAGCTGT	82	81		LOC106613801	XM_014216422.1:3135			XM_014216422.1:3135	LOC106613801	2	XM_014216422.1;XM_014216423.1
MMP13a	NM_001140524.1	1415-1514	AAACAGCTACTTCCTGCCCTGTTAGAACATCGACCCTCATGAGCCGTTTAAAGTAGCAGCCATGAACAACAATGAATTCAGCCAAATATTTTTTTATAAT	86	74		mmp13	NM_001140524.1:1414			NM_001140524.1:1414	mmp13	1	NM_001140524.1
MNAT1	XM_014210730.1	319-418	GTCGACAAGGAGGTGGAGATCCGTAAGAAGGTGCTCAAGATTTACAACAAGAGAGATGTTGACTTCTCCAACTTGAGAGAATACAATGACTACTTGGAGC	84	83		mnat1	XM_014210730.1:318			XM_014210730.1:318	mnat1	1	XM_014210730.1
MYF5a	NM_001123644.1	439-538	TCCGACAGCATGGTTGACTGTAACATTCCTGTTGTGTGGCCTCAGATGAACACAAGCTATGGCAACAACTACAGTTATACTAAGAATGTGAGCTCTGGAG	82	84		myf5	NM_001123644.1:438	also targets LOC106576326 (XM_014153440) @ 97%		NM_001123644.1:438	myf5	1	NM_001123644.1
MYO10a	XM_014139109.1	6584-6683	AACTGCTCTTCGAGACCAGTCTGGTTATGGACATTGCCAAGCTGATGAAAGCATACATTAGCATGATCGTAAAAAAGCGCTACAGCAACTCTGCATCCAT	84	81		myo10	XM_014139109.1:6583			XM_014139109.1:6583	myo10	2	XM_014139109.1;XM_014139108.1
OTX2a	XM_014210818.1	324-423	TCCGGCCACATTCCTGACGATTACTGGTGCGGACAAAACCAAGAGGCAGAGTGAAAAGCTTAGGCATCCAGCGGCAAAATCGAGACAGCGAGAAAAAGAA	86	86		otx2	XM_014210818.1:323			XM_014210818.1:323	otx2	1	XM_014210818.1
PCDH18a	XM_014212361.1	225-324	CGAAGCTAAAAAGAAAGCTGTGACCTGGTTCATCTTGGGTTCTCAAATCTCCATCTTTAAGTCGATTTGCGCGACTTTTCACCGACGGTGATTTACTGGT	80	73		pcdh18	XM_014212361.1:224			XM_014212361.1:224	pcdh18	3	XM_014212361.1;XM_014212360.1;XM_014212359.1
PCNXL4	XM_014210604.1	3582-3681	CCTGGTAACCAAACTACACCTGTGTTTCTGTTACCTTACTAACTCACAGGGTTCTCACTACAGTAACCCAACAAATAACGTGACCTCTACCTGCCTGTCA	80	83		pcnxl4	XM_014210604.1:3581			XM_014210604.1:3581	pcnxl4	1	XM_014210604.1
PITX1a	XM_014198242.1	951-1050	GCCGCGATGAAAATAATTTGCCGACAGCTGTGGGCCTAGTGGGCCTACCTGCGAATGGGGCGAAAGACAACTAAACTGGACTAGTTGCAATCATTTTTCA	89	80		pitx1	XM_014198242.1:950			XM_014198242.1:950	pitx1	3	XM_014198242.1;XM_014198243.1;XM_014198241.1
PPARB2B	XM_014147251.1	207-306	GTGTACAGAGAAAGTTGACACTAGGCTGGTAACTAACTACCTGTTAGCAAGAACTCATTAAAAGTTTGATGTCCCGAGGTACTGTAGCTAGCCAGCCACC	84	83		pparb2b	XM_014147251.1:206			XM_014147251.1:206	pparb2b	2	XM_014147251.1;XM_014147249.1
PPARGa	NM_001123546.1	2087-2186	CATGACAAGACACGCGCTGCCGCTCCGCTGAACCCTCTGTTTGATATTCAGTAAGGGGAAAGATTGGTTTCTCGGAAGGGTCTTTGAACTGTACCACATT	84	80		pparg	NM_001123546.1:2086			NM_001123546.1:2086	pparg	6	NM_001123546.1;XM_014145416.1;XM_014145415.1;XM_014145414.1;XM_014145413.1;XM_014145412.1
PRKAR1Aa	XM_014179785.1	84-183	ATGATATGGACAAGAATGCCGAAGCGAAGTTTAGAGGCCAGAGTTCGCCAGTTCACCAGGTCGTAGCAGAGCAGTAGCGCGTCTTCAATCGTGATGGCGT	85	83		prkar1a	XM_014179785.1:83			XM_014179785.1:83	prkar1a	1	XM_014179785.1
PRKAR2Ba	XM_014125918.1	2017-2116	TTCATACTGTACATTGTAGGCTAGGGGATACCCAGGGGTACTATGTCATTTCTGGCTTCAACAACAATGTTGAACAGTTGTACCAACAAATAGTGCCATA	82	79		prkar2b	XM_014125918.1:2016			XM_014125918.1:2016	prkar2b	1	XM_014125918.1
RND3d	NM_001140259.1	278-377	TTGCAAAGGATATCTTCCCAGAAAGTTACATGCCCACAGTGTTCGAGAATTACACGGCCAGTTTTGAAATAGACACGAAAAGAATAGAGCTCAGCCTATG	79	82	X	rnd3	NM_001140259.1:277	also targets LOC106574859 (XR_001321590, XR_001321591) @ 100%		NM_001140259.1:277	rnd3	1	NM_001140259.1
RND3e	XM_014150815.1	2043-2142	ACATTTAATTGATGTCGCAAAACAAAGTTGTGGTAGAAACATATAGGCTTGCTTCAGGAGATGGAGTGAGTGTCATAACTTGAATTAAACCCAATGTCAC	74	81		rnd3	XM_014150815.1:2042			XM_014150815.1:2042	rnd3	1	XM_014150815.1
ROCK2a	XM_014192160.1	570-669	CATTGTGGATACTGCAATTCCGAGGCGATTATAGAAGGAGGCTGCTAGGCCCACGGCCATTGCCCAAGAACAAAAAGACTTTTCCCCATGTAAACCCAAA	85	82		rock2	XM_014192160.1:569			XM_014192160.1:569	rock2	4	XM_014192160.1;XM_014192157.1;XM_014192150.1;XM_014192141.1
RPS20	NM_001140843.1	215-314	AGGTGAAGGGACCAGTCCGTATGCCCACCAAGACTCTGCGCATCACCACCAGAAAGACACCCTGTGGAGAAGGCTCCAAGACCTGGGATCGTTTCCAGAT	92	90		rps20	NM_001140843.1:214	also targets LOC106578732 (XM_014157862) @ 93%		NM_001140843.1:214	rps20	2	NM_001140843.1;XM_014180600.1
RTN1	XM_014210748.1	2402-2501	GCCAAGCGAAAGGAAGAGTAGACCTGCATCTTGCTAACAGTGGAGTCCAGCTCAGACTCAGTGGCAGACAGCTTGATCATTGTTGGATAGCCTTGTCATT	90	80		rtn1	XM_014210748.1:2401			XM_014210748.1:2401	rtn1	3	XM_014210748.1;XM_014210751.1;XM_014210750.1
RUNX2	XM_014210599.1	117-216	CCGGAGTACAGGGGACATTCCTGCTGAGTTCAGGCCCACCGACAGCCCCAACTTCCTGGTGTCCAGCCTCCCCGCACACTGGCGTTGCAACAAGACTCTG	92	90		runx2	XM_014210599.1:116			XM_014210599.1:116	runx2	1	XM_014210599.1
RXRAa	XM_014172379.1	5401-5500	TGACAGGACGTTTTTCAAAATGTCAACCTGGCCGGTCCTAATTCTGGAGTTTATGCTGGGCATATTGTCTCATGCCTCATCGGCCGCCATCTCTCTGGTC	80	83		rxra	XM_014172379.1:5400			XM_014172379.1:5400	rxra	3	XM_014172379.1;XM_014172382.1;XM_014172381.1
SAV1a	XM_014194137.1	1868-1967	GGTCAGGGGTTAATCTCTTTATGATTGACCTCCTTATTGCCGCCGCCTCTTCACCAAAACGTATGTTGTCTCCCGTTATATCAGCCGAATGTCCAGATGC	79	79		sav1	XM_014194137.1:1867			XM_014194137.1:1867	sav1	2	XM_014194137.1;XM_014194218.1
SIX1	NM_001139628.1	950-1049	TGTGGATCTAGGCTCCTAAAGGCAAACTGATACTATCTTTGAAAAGACTGATAACTCTACCAGATTGAATAGGCCTACATATATGAAATGAAACTGTGGT	83	80		six1	NM_001139628.1:949			NM_001139628.1:949	six1	1	NM_001139628.1
SIX3a	XM_014179983.1	1558-1657	AGATATGCTTGTACATAATATTGCTCTCCCATCTCCATCCTCTTTTCTATCCCTGTTCTTGACTTGGTGTTCCTATACATAAAATATTTGTCAAAACGTA	72	70		six3	XM_014179983.1:1557	low CP/RP Tm		XM_014179983.1:1557	six3	1	XM_014179983.1
SIX6a	XM_014210731.1	1032-1131	CGCACAAAGCAGTCGAGAGAAGGAAGAGGATAAATTGACAGTAGATAAATGAAGGAGATCCGGAAAAACAATCTAACATAAAAACAGTCATAGTGCCTGC	84	84		six6	XM_014210731.1:1031			XM_014210731.1:1031	six6	1	XM_014210731.1
SLC38A6	XM_014210728.1	1559-1658	TTTCCCTGCCCGGAAGGCAATGTCAGTGCTGTTTTGTGGAGATAGGCCTCTCTCCTGGGTGTATCATATCTTCTCTACTCTCCTGATCCTGACTATGGTG	84	80		slc38a6	XM_014210728.1:1558			XM_014210728.1:1558	slc38a6	1	XM_014210728.1
SNAIb	NM_001140479.1	1258-1357	CATACATATTGTAGACTCATGGGGGTTAGTGTGCCCGTGTACTTTTGAGTCTAGCCCAGCCTCGGTGTTGGTCAGGCCAGCTCCGGATCATCATGGCCTA	77	90		snai	NM_001140479.1:1257			NM_001140479.1:1257	snai	1	NM_001140479.1
SNAI2a	NM_001140203.1	1179-1278	TGTACCTTACAGTCATTGCTTTTCATGTACCTTTGGGAAGTGGAGAGATTTGAAATAATGTGCCTTCTCAAACATTTTGATGTTCTGACCAATCTCTCTC	75	73		snai2	NM_001140203.1:1178			NM_001140203.1:1178	snai2	1	NM_001140203.1
SPP2	NM_001123551.1	282-381	GAGATGTGCTTTCAGAGTGGGCTTCTTTGTGCCTGCCGCCTCCTGCACCGCACGTGTTCGCGTCACTGCAGAGTTCACTCAGGTTGTGTCCCTGAACTGT	86	82		spp2	NM_001123551.1:281			NM_001123551.1:281	spp2	1	NM_001123551.1
STK4	XM_014165828.1	776-875	AGACATCCACCCTATGAGGGCCATATTTATGATTCCTACCAATCCGCCACCGACGTTCCGAAACCCAGACTTGTGGTCGGAGCTGTTCCAAGAATTTGTC	83	80		stk4	XM_014165828.1:775			XM_014165828.1:775	stk4	2	XM_014165828.1;NM_001173614.1
TEAD2	XM_014126867.1	2030-2129	TACAAGTCTTACATTGCAATAAGGAATCCAAACATCTGTCCTGTTCCAGTGTCCGACGGAGTCATTAAAATGGATTTGATTCTAAAAACCATGAAAGCAC	77	77		tead2	XM_014126867.1:2029			XM_014126867.1:2029	tead2	1	XM_014126867.1
TEAD3a	XM_014133831.1	1713-1812	GTCTACAGACTCGTAAAAGACTGACCCACCCACCGCTCTACCACGTCTACAGGCTCGTCGAAGACTGACCC	84	83		tead3	XM_014133831.1:1712			XM_014133831.1:1712	tead3	6	XM_014133831.1;XM_014133832.1;XM_014133833.1;XM_014133834.1;XM_014133835.1;XM_014133836.1
TLE1a	XM_014160992.1	840-939	TAGCCTACAGCGAGATAAAAGGATATTCTTACACCGGAGCACCGCTGATAAAGAGTTGACGGGAGATCTATGAGGACAAATGGTCGGACGTGTTTGTGTC	85	83		tle1	XM_014160992.1:839			XM_014160992.1:839	tle1	4	XM_014160992.1;XM_014160991.1;XM_014160990.1;XM_014160989.1
TLE4a	XM_014172558.1	597-696	AAAGAACATTATATATACGTGACCTTTCTACTGTCCTACAGCTGACCCTGGGTCAGGATATCCGACAGGACATTCTATATTCATTACCATGGGCAGAGCC	79	83		tle4	XM_014172558.1:596			XM_014172558.1:596	tle4	1	XM_014172558.1
TNFSF11	XM_014173909.1	1144-1243	CTCTTCACCAGATAGCCTTCTTACCCGATAGAGAATGAGGATAGGCAGTTATTTAGATGAGGTGTTATGGATACCTCTGGTCACTCACTAGGCCTTCAAC	82	81		tnfsf11	XM_014173909.1:1143			XM_014173909.1:1143	tnfsf11	2	XM_014173909.1;XM_014173910.1
VDRAb/VDR0	XM_014146371.1	2026-2125	GGGTGTTGTGTACAGGCTCTGACTGAGTGTTTAGTAGTGGGACTAACATCTGTGTTTAAGTAGCAATTAATGGATCGGTTAAAGTGTAGGCCACACGGGA	83	79		vdr0	XM_014146371.1:2025			XM_014146371.1:2025	vdr0	3	XM_014146371.1;XM_014146374.1;XM_014146372.1
ZIC1b	NM_001140488.1	708-807	GCCAGTCATGCGTCTTCTAATGTCGTCAATAGCCAGATGCGCCTTGGTTTTACCGGGGACATGTACGGCCGGGCTGACCAGTATGCCCACGTTACGAGCC	79	91	X	zic1	NM_001140488.1:707	also targets LOC100136467 (XM_014181845) @ 90%		NM_001140488.1:707	zic1	1	NM_001140488.1

## Sheet: RawCounts_Target-Genes
Probe Name	Accession #	Class Name	Species Name	NS Probe ID	Target Sequence	Comments	Positive Flag	Class Active	Class Date	Avg Count	Min Count	Max Count	%CV	Analyte Type	Mature_Genotype-LL	Mature_Genotype-LL	Immature-2_Genotype-EE	Mature_Genotype-LL	Immature-2_Genotype-EE	Mature_Genotype-EE	Mature_Genotype-EE	Immature-2_Genotype-EE	Immature-2_Genotype-EE	Immature-2_Genotype-LL	Immature-2_Genotype-LL	Immature-1_Genotype-LL	Immature-1_Genotype-LL	Immature-1_Genotype-EE	Immature-1_Genotype-LL	Immature-1_Genotype-EE	Immature-1_Genotype-LL	Mature_Genotype-LL	Immature-1_Genotype-EE	Immature-1_Genotype-EE	Immature-2_Genotype-LL	Immature-2_Genotype-LL	Mature_Genotype-EE	Mature_Genotype-EE
ADMa	XR_001323797.1	Endogenous	Sas	XR_001323797.1:594	CGCCGCAGGTCGCCACAGTCACTCCCACAGCGCTATGCAATGCTAAGTCTCCAAGCAGGCAGAGTGAGACTGGACTGCAGCAGAGAGTGCAGCCAAGGAC	ENDOGENOUS	FALSE	2	2019-05-12	14.31	1	184	252.69	mRNA	1	4	2	1	3	5	2	3	11	2	2	2	8	7	4	4	5	2	1	3	4	4	3	2
ADMb	XM_014175339.1	Endogenous	Sas	XM_014175339.1:702	AGGCTTAGTGTCTCTGCCCTGTTCTAAAATTCTCCAAATGCCTCAGACTTTTTTTTTCCAGACATGAGATAGCTGCAGCGCCTCTGGAAGCTGGACTTAG	ENDOGENOUS	FALSE	2	2019-05-12	96.17	1	562	127.84	mRNA	23	33	19	12	26	9	13	32	56	3	12	18	28	18	24	66	67	11	9	17	7	14	1	24
ADMc	XM_014126713.1	Endogenous	Sas	XM_014126713.1:701	GGCTTAGTGTCTCTGCCCTGTTCTAAAATTCTCCAAATGCCTCAGACTTTTTCCAAAAGTTCTCCAGTGCATTCTTTCCAGACGCGAGTACTGAGCGATA	ENDOGENOUS	FALSE	2	2019-05-12	77.82	1	463	131.11	mRNA	28	11	42	7	70	12	3	35	89	8	31	32	31	24	59	74	40	8	14	25	23	39	1	18
AEBP1	XM_014161791.1	Endogenous	Sas	XM_014161791.1:4474	GATCGACGATTACTAAGGGTAACACCAAGACCTTGTTCCAATACATCCTTCCTCCCCACTTCCTTAAAATAATCAAGGTACGGAAGGAAGAAGTTGAACA	ENDOGENOUS	FALSE	2	2019-05-12	162.46	3	1313	124.53	mRNA	24	77	154	34	307	17	14	170	692	9	201	282	321	357	322	450	235	16	134	134	151	401	3	37
AESa	XM_014150407.1	Endogenous	Sas	XM_014150407.1:2271	TCCCTAGGGCCAGGCGTTATAAAAACAACATTGTCCATATAAAAACCTTTTGACAACTGATTGACTGTCATACCCTATAAAGTCTTTATACCTGGTTAGG	ENDOGENOUS	FALSE	2	2019-05-12	514.07	26	3280	108.8	mRNA	26	549	205	353	385	277	207	307	450	114	286	295	365	302	406	497	371	176	87	285	198	298	28	330
AESb	XM_014216422.1	Endogenous	Sas	XM_014216422.1:3135	ACGTCAGTCTTCTTGGGGAATAGTGTAACTAGGTAACTCCAGTCCCTGATGGCTATAGTTGGGAAAGAAGCATTCCTGTCTTAATGCCATGTAAAGCTGT	ENDOGENOUS	FALSE	2	2019-05-12	827.96	8	3081	94.58	mRNA	30	296	280	116	467	174	76	331	589	135	328	503	511	433	593	661	483	89	119	323	237	340	8	180
AESc	XM_014169692.1	Endogenous	Sas	XM_014169692.1:2414	ACAGATCGCAGCGATGATTAACATTGTGCGAGATAGAAAACGCATTCAGATCTTTTCTCTCCCTGGTGGTGATGCAGTAGGAGAGTGCCCGTTGCCTCTT	ENDOGENOUS	FALSE	2	2019-05-12	797.62	7	3757	115.6	mRNA	7	320	245	112	487	158	97	289	288	189	282	339	323	347	506	442	320	102	143	236	179	310	16	288
AJUBAa	XM_014156138.1	Endogenous	Sas	XM_014156138.1:3470	TCAAATTCTACTCAGACCAGCTCTCACACGAAAATGCTGGTAAAGGCTTTCAACACAGAGTAGGTGAATTTACTGTATGGTCCAGAGTTTGAACACCTGT	ENDOGENOUS	FALSE	2	2019-05-12	208.92	9	996	104.52	mRNA	9	120	342	66	700	29	42	174	167	142	391	414	300	460	370	340	207	35	149	164	172	397	17	65
AJUBAb	XM_014207022.1	Endogenous	Sas	XM_014207022.1:3898	AACTTGTATTCCATAAACTGGGATCCGCAGTATGCAACAGTTACAAGAGCGCATTTTTCACCGGCTATCCACTGGTCGCAAAAACTGATTGACAGGCAGT	ENDOGENOUS	FALSE	2	2019-05-12	165.35	5	1004	111.3	mRNA	5	212	626	37	1004	39	36	374	358	364	756	653	452	532	646	484	381	35	173	316	402	666	7	134
AKAP11a	XM_014173902.1	Endogenous	Sas	XM_014173902.1:6476	GGCTGAACCGTGTTAGATCGAGAGCTATGGGTTGAGAAATGTCAGTGAAAGGGAGAGGGAGAAAGTGATGAATTGAAAGTGTTTTCTGTTAGGGAATCCC	ENDOGENOUS	FALSE	2	2019-05-12	329.97	9	2241	129.69	mRNA	15	194	131	91	211	62	51	120	115	84	202	177	141	158	216	207	152	71	61	129	91	169	9	97
AKAP11b	XM_014164979.1	Endogenous	Sas	XM_014164979.1:5524	ACCCCAGGCGGGGAGAGCACTCCACCACACTCCCCTCTTCCAGTGGCTCCTGGAGCACGCCTAGGCTGACTGCACTTACCCTCACCTCTCGCTCCTCTCC	ENDOGENOUS	FALSE	2	2019-05-12	71.16	3	357	89.21	mRNA	6	89	31	62	72	28	34	32	29	23	45	39	29	56	70	107	60	33	19	33	14	43	3	50
ALDH1A2a	XM_014126911.1	Endogenous	Sas	XM_014126911.1:466	TCTAGCAGTGAGTCTACCACAGTGCTCAAAGTCCAGATCCCGGACTTCTTCGTTTTTGCAACATACTCAAAGGAACATGCACCATACAGTGCCTATCAGC	ENDOGENOUS	FALSE	2	2019-05-12	15.74	1	102	134.06	mRNA	16	2	7	1	50	11	4	8	24	4	64	18	15	23	33	100	76	1	9	39	16	42	1	15
ALDH1A2b	XM_014175666.1	Endogenous	Sas	XM_014175666.1:1297	CCCACTGTTTTCTCCAATGTCAAGGATGACATGCGCATCGCAAAAGAGGAGATCTTTGGACCAGTTCAGCAGATCATGAAGTTCAAGACTATTGATGAGG	ENDOGENOUS	FALSE	2	2019-05-12	698.06	11	3187	99.26	mRNA	61	439	759	66	1489	57	50	1586	2721	97	1093	1672	1630	1725	2173	3187	2036	80	485	1012	900	1834	11	383
AMOTL1	XM_014163484.1	Endogenous	Sas	XM_014163484.1:3503	AGCTGCTGCTGAAGAACTGAGGATGAAACAAACTAAAGTAATGATGGCTGACTGATAGACTAGTTGTGATGGAAACTGGAGGCTCATTGGATGGCAGAGA	ENDOGENOUS	FALSE	2	2019-05-12	155.34	1	2391	303.33	mRNA	3	35	62	11	124	9	11	69	33	33	80	97	86	86	77	113	84	11	46	59	34	85	5	21
AMOTL2a	XM_014123677.1	Endogenous	Sas	XM_014123677.1:2716	ATGGACAGTGATAACACGGTCGATAACCGAGAGACCTTCCTGTCCTGTATATCCCACTCAGTGAGAAGAAGACAGCCTGCCTGTCCGTTTGTTTCTGGTC	ENDOGENOUS	FALSE	2	2019-05-12	185.89	2	704	71.17	mRNA	22	82	235	21	444	35	24	167	203	60	342	254	217	319	391	253	288	30	76	161	146	280	2	66
AMOTL2b	XM_014139405.1	Endogenous	Sas	XM_014139405.1:2019	CCAGGTCGAGAAGGGTGGGTTTTGTCTGCGCGCCGCCATGTCCACTTCTTCAATTAGCACGGCTAAGTGCGCCAGCATAAGCAAAGGTAAGAATCTATCA	ENDOGENOUS	FALSE	2	2019-05-12	71.43	2	869	247.09	mRNA	6	15	41	3	68	4	2	26	25	17	41	38	30	35	40	32	45	5	8	20	29	50	3	7
AMOTa	XM_014197212.1	Endogenous	Sas	XM_014197212.1:4720	CACAATGCACTGTTTAAAGTATTGGGGGCCCAGCCTCACATGTCACAGTGGAGAGCATAGGGGAGCGAGAATCACACCTTTCTACTGTGGTCCAATGTGC	ENDOGENOUS	FALSE	2	2019-05-12	148.34	3	424	58.83	mRNA	22	37	120	12	196	13	9	94	99	33	140	133	133	149	145	148	120	19	45	79	69	144	3	37
AMOTb	XM_014138015.1	Endogenous	Sas	XM_014138015.1:116	TCGTTCGTTTGTTCCTTTGAAGGGAGGAATGGCGGTGAGATCTGAAGAAAACAATTTACAATGATCTCAGTCGAACATTGGAGTCCCGAGGAGGTGGCGG	ENDOGENOUS	FALSE	2	2019-05-12	61.78	1	968	322.84	mRNA	4	4	12	2	31	1	3	9	10	4	30	16	20	19	11	18	14	3	5	15	8	21	1	5
ANLNa	XM_014124340.1	Endogenous	Sas	XM_014124340.1:4609	GATACCCAGGGACGAGGCCAATGTTATAGGGGAAGTAATGATAGACCAGTTTCTTAAGTGATCTGGGTGGTCAGTGAGATACAGTAAGAACAATGGGGCC	ENDOGENOUS	FALSE	2	2019-05-12	139.6	1	1764	279.64	mRNA	4	271	26	285	25	138	148	62	22	7	59	21	32	23	28	40	51	98	9	43	14	28	23	112
ANLNb	XM_014148898.1	Endogenous	Sas	XM_014148898.1:1662	CTGAATAAGTATCAAAGCTAGTGCAGAAGAGCCCTAACACTAAACGGATGATTAGTCCAATAGTGTAGTTATAATTCTGATAAGCCAAACACTACAAAGC	ENDOGENOUS	FALSE	2	2019-05-12	65.2	6	530	167.31	mRNA	7	181	75	82	112	118	68	78	17	44	118	93	79	82	101	116	88	62	22	83	39	80	12	135
APOC1a	XM_014201564.1	Endogenous	Sas	XM_014201564.1:264	TTCAGCAATCAGATGAAGGAACTAACTGATGACCTAACCGTCAAGACCAAGGACATGTTTGAAAAGATCGGGGACAGCGAGTTCGCCATCAAGACCAAGA	ENDOGENOUS	FALSE	2	2019-05-12	4361.51	34	64986	240.65	mRNA	214	9334	1983	7244	478	3656	3516	6450	3005	3848	487	17380	15166	1928	35461	30724	9498	3213	2161	17610	2641	416	2142	3247
APOC1b	XM_014155604.1	Endogenous	Sas	XM_014155604.1:512	CCCTCTGTGAAGAGACCGATGTCATCTCTGTGTAATTGTTACGGCTTGCTTTAATAAACATGGCTGGCTTTAATAACCTGGAACACAATGAGCTGAACAA	ENDOGENOUS	FALSE	2	2019-05-12	17553.7	117	249104	211.83	mRNA	666	28473	19028	19124	4240	10533	10255	55482	38582	11887	4543	73289	87543	10167	95524	135482	66005	7971	7154	77613	36485	6614	5463	19987
ARB1	XM_014137515.1	Endogenous	Sas	XM_014137515.1:946	CAACACGGAACAACAGTCCTGTCAACCTTCTGTGTCCCATCACGGAAATGAGTTAAATCCTAACAGTGAGGCCTGTGTGGCGAGCAGTTGCTCCAGTTCT	ENDOGENOUS	FALSE	2	2019-05-12	146.05	1	976	156.02	mRNA	11	180	457	18	924	49	29	353	606	125	937	473	521	689	767	976	658	47	167	388	482	850	1	191
ARB2/AR	XM_014196828.1	Endogenous	Sas	XM_014196828.1:113	CCTTATCTAAGGAATGTTGCCAAACTCACAGTCTGACGGCAAAAAGGAACTCAAGGACTTTGGAAGCGAACTTCGTCCATACACAAACTTGCAGCAAACC	ENDOGENOUS	FALSE	2	2019-05-12	67.99	6	248	82.86	mRNA	15	64	110	34	179	46	14	99	141	42	131	218	170	173	209	205	138	21	57	139	93	111	6	45
ARHGAP19a	XM_014182722.1	Endogenous	Sas	XM_014182722.1:1368	ACCAACAGGCGTTGGAGAGGAGGGGCAGACAAATCTCCCCGGAGATGGTTGCTGCGGCGATGGGACGGCTGGGAAAGGAAAACGTCGTCCTGCAGTCGGT	ENDOGENOUS	FALSE	2	2019-05-12	854.25	8	10827	287.98	mRNA	23	1425	132	2325	117	529	1116	216	72	31	115	61	115	56	107	240	230	923	12	128	73	121	327	423
ARHGAP19b	XM_014182728.1	Endogenous	Sas	XM_014182728.1:2484	TCTTCTGAATCTGATGTTTGTGCTACTCATCTGAAAATGTGGTGTCTAATTTCAGTAATATTCTACGTCCCAATTGTTGCCCTACACACACACAGCACAC	ENDOGENOUS	FALSE	2	2019-05-12	2435.25	10	32669	302.72	mRNA	55	3269	245	4395	263	1272	2560	523	197	66	309	167	299	166	240	428	367	1592	28	339	219	295	473	1040
ARHGAP19c	XM_014214449.1	Endogenous	Sas	XM_014214449.1:1745	AGCAGCTTTGGATGGGATTCCTCGTCTCTTAAAAGGATGTGCTTCTCGCCAACGCAGGAGACGTCGGTCTAGCAGTCAGCTCAGCTCATCCACAACTTTT	ENDOGENOUS	FALSE	2	2019-05-12	531.6	8	6068	262.86	mRNA	28	1364	125	1489	200	795	747	216	47	64	161	136	144	180	188	209	194	606	59	165	93	149	193	493
ARHGAP32a	XM_014137384.1	Endogenous	Sas	XM_014137384.1:4422	TGAGACCGTCTGGTCGCCATCTCCGAAACCCTCAGAGCAGCGAGTTGCAGTTCCACAGCCTCAAATACAGTTCCATACTCATCCACAGGCCCAGCCACAG	ENDOGENOUS	FALSE	2	2019-05-12	138.46	5	650	105.89	mRNA	5	197	61	147	101	72	88	73	38	42	81	58	40	67	104	94	104	81	26	48	37	71	23	110
ARHGAP32b	XM_014197553.1	Endogenous	Sas	XM_014197553.1:2633	AAAGAAATCTGAGAGCAAGAAGCTGACCTGCTCCGTGTCTTTCCCAGACAAACCTTTACAGGCTGTATCCGCTATAAAGTTGAAGCCGACCATTCTAGCC	ENDOGENOUS	FALSE	2	2019-05-12	157.52	3	1816	169.11	mRNA	7	67	24	58	55	21	26	46	53	13	32	41	52	32	71	77	58	55	18	43	24	45	3	36
ARHGAP32c	XM_014157221.1	Endogenous	Sas	XM_014157221.1:6459	GAAGGCGATGAAGAGATCAAAGAGATGAACCGAAAAGTGGCTTAGATTTGAAAACATTCCAGAGCAGACTGTTGTTGTGAGCGTTGAGAAAGAATGGCGA	ENDOGENOUS	FALSE	2	2019-05-12	221.64	10	2268	200.39	mRNA	10	303	97	291	95	81	150	125	43	52	137	101	108	96	116	176	171	153	14	134	36	75	18	190
ARHGAP32d	XM_014214855.1	Endogenous	Sas	XM_014214855.1:8	CGCACAGCCGGGTTTGCGCGTTCGCAGCGTTGGGTGCAGAGCATACGAGGCTACGGGTTCTGTCTCGCAGTCTCTTCTGTAGGACATGTTCACTGACGAA	ENDOGENOUS	FALSE	2	2019-05-12	295.38	2	3206	243.36	mRNA	7	54	160	11	531	17	5	110	14	160	327	263	222	264	284	204	140	19	130	202	78	260	3	51
ARHGAP32e	XM_014201394.1	Endogenous	Sas	XM_014201394.1:5	GTGTTGAAACGTCCCATCGTTGCCTGAATTGAGGCAATGAATGCTGCATACTGACAATGTAGGAAGGCCGACTTTGCATGAACCGATAACTTATTTTCAG	ENDOGENOUS	FALSE	2	2019-05-12	249.54	3	3649	295.81	mRNA	5	133	53	58	76	46	37	66	23	34	89	64	78	49	76	88	83	44	29	79	39	51	6	93
ARHGAP32f	XM_014163003.1	Endogenous	Sas	XM_014163003.1:6235	ACATGTGCTGCAAATGTGAAAGTGTATGTCAATGCACTTCTCACATTAACAGGAAGCTGTGATGCTTCATGACATTGTGGTGTATTATGAGAGGACATTA	ENDOGENOUS	FALSE	2	2019-05-12	193.02	1	696	100.09	mRNA	8	49	134	21	156	23	8	168	93	43	136	138	154	153	107	247	161	17	31	137	78	109	4	45
ARHGAP5a	XM_014194348.1	Endogenous	Sas	XM_014194348.1:5214	CAGTGCCGTACCTTTACCCGGTTTCAGACAGATATGACATTGCGGGTTGAGACTGTCCACCCGTTACTCTGGTGATGAACACCTACCTTAATAAAGACAC	ENDOGENOUS	FALSE	2	2019-05-12	431.95	19	1022	58.62	mRNA	19	725	458	396	781	359	248	510	324	310	516	640	578	566	718	707	585	259	189	479	345	476	30	498
ARHGAP5b	XR_001330076.1	Endogenous	Sas	XR_001330076.1:1615	CAAATTGACAAAGTCAACGACAGAAGAGTGCCCTTTGATCTCCTCAAAACGTTGGAAGGGGAGAAGATTTTTCAGAACCATGTCCAGCATCTGTTCTCAG	ENDOGENOUS	FALSE	2	2019-05-12	455.22	29	1069	54.04	mRNA	29	780	419	357	728	343	253	511	402	257	671	623	645	569	777	810	615	252	221	589	312	525	31	553
ARHGAP6a	XM_014150285.1	Endogenous	Sas	XM_014150285.1:3821	GGCTGCTACAGCATGGCTTATCGTACCAGCTCATATCGACATAATTCATTTCAATGATCTCCCTCATTCCATTAGGTGGTTGACATCAAGGTTATGGCTG	ENDOGENOUS	FALSE	2	2019-05-12	126.36	2	470	83.41	mRNA	25	56	140	23	254	18	11	104	184	32	206	184	269	208	251	273	170	30	81	101	86	183	2	35
ARHGAP6b	XM_014164375.1	Endogenous	Sas	XM_014164375.1:14	GCGATGAGTCAGATACATGCATCGATTTCTTATTACTCAGAAGGGCGAAGCTTGGTGACGCACAAGAGTCCACGGTTGTGAAACTGTTCTACCATCCCTG	ENDOGENOUS	FALSE	2	2019-05-12	31.77	1	427	220.91	mRNA	6	9	46	4	81	14	4	25	8	17	81	42	38	63	27	43	25	3	9	37	26	49	3	5
ARHGAP6c	XM_014151712.1	Endogenous	Sas	XM_014151712.1:3139	GCTGCTGCCTATACTACGGACTTGGTACAGAGTCAATAGTGTTTCCTGTTTGCTATGTATTGATCCGCGATTGATGTTGTATCCTGGGGACCCCTTTGCT	ENDOGENOUS	FALSE	2	2019-05-12	157.94	5	577	79.25	mRNA	37	55	185	60	370	19	28	120	181	90	282	202	206	249	323	260	174	31	104	138	104	213	5	59
ARHGAP6d	XM_014156305.1	Endogenous	Sas	XM_014156305.1:172	AGTGGACAACACACGCCTGCGTTTGTGTCTCCTCTGCGTGAGTTTGACTGAGTCTGAGGCTTTGAGCGGTAGCTTTTCTCCCTGTCAGCTCATCTCTAAG	ENDOGENOUS	FALSE	2	2019-05-12	8.69	1	23	55.73	mRNA	4	4	8	1	6	2	1	3	10	2	7	6	8	3	7	11	6	1	2	3	2	8	1	1
ARHGAP6e	XM_014174484.1	Endogenous	Sas	XM_014174484.1:4990	TGGAGCGGAAGGTGGCTGTTTTGGCAGCTCCTCAGACTCCATAAAGATTTAATTCTGGCACATTTCAACACGGTAATGAAGTGCAAGAGCCAGAGCTGTC	ENDOGENOUS	FALSE	2	2019-05-12	12.05	1	33	56.45	mRNA	3	7	14	3	31	13	4	12	15	3	16	7	11	16	11	24	14	3	6	8	7	10	1	8
ARHGAP6f	XM_014207436.1	Endogenous	Sas	XM_014207436.1:103	AACTCAACAGTTGCCGTTGATGGAGTTGTTTTTACAGACGAGAATGAGAGAGAGGAAACTCTTACTGTCTAAGCATTGAGAGGATAGAAAAGAGAGGAGC	ENDOGENOUS	FALSE	2	2019-05-12	11.59	1	86	104.94	mRNA	5	1	4	1	18	4	1	4	15	2	6	7	8	11	8	9	4	1	3	6	1	8	1	3
ARHGEF17a	XM_014163481.1	Endogenous	Sas	XM_014163481.1:9576	ACACACAAACCAGTGTCCTCAAGCTCAAGTGGGGATAGTGTTTAATGTCTCCAAGCCACGAGAACTACCCTGCAAACTATCTGGGTCACCTTCAACCACT	ENDOGENOUS	FALSE	2	2019-05-12	266.48	2	2130	149.84	mRNA	21	194	288	71	483	27	30	266	285	150	285	280	352	287	401	377	276	32	112	188	246	304	2	100
ARHGEF17b	XM_014215311.1	Endogenous	Sas	XM_014215311.1:1440	AGGATGAACTTTTATACATTGGCCGACAGATGGCGCTGCGGTCAACATTCCATCACCCAGAGGACGGTATAATATCCCTGCTCGAACAAAGAGCTACTTT	ENDOGENOUS	FALSE	2	2019-05-12	7.25	1	20	60.37	mRNA	5	2	6	4	10	16	6	6	6	3	6	11	14	5	8	14	3	9	2	3	4	4	3	2
ARHGEF25a	XM_014147068.1	Endogenous	Sas	XM_014147068.1:1713	GCGTGTGTACAGGATAGGCGGTTGCTCTTCTTGTACCAACATGCAGATAAAAGGACTCCACCTTGAAGAGAATAGGACTGTAGATCTGAACGGATCTTTA	ENDOGENOUS	FALSE	2	2019-05-12	95.15	2	364	75.03	mRNA	11	47	212	9	303	21	9	121	364	57	220	177	209	242	295	287	235	13	59	134	167	313	2	53
ARHGEF25b	XM_014135869.1	Endogenous	Sas	XM_014135869.1:2685	GAGTAAGGACTGGATGCAGACTGCTCTTCTGGACTGTTGCTAGTGCTTTTTCAGACTGTTACCGGGCGGTTCACCGACACTCTGAGAAATATAAACCATG	ENDOGENOUS	FALSE	2	2019-05-12	182.17	1	625	69.32	mRNA	39	15	50	3	132	9	6	46	123	15	81	70	102	94	112	122	80	9	34	39	34	90	1	21
ARHGEF25c	XM_014167151.1	Endogenous	Sas	XM_014167151.1:3122	TTGGGTCAAGAGTGTTGACATTGTGGGCTGGAGATATATTTGAGCTTGATTGTGGGACTGAATTTGTCCAGGGCTTGAGCAGTCATGATTGTCTAGTCTA	ENDOGENOUS	FALSE	2	2019-05-12	119.31	2	485	69.11	mRNA	21	22	44	4	69	14	6	42	96	13	72	58	67	54	65	99	46	5	25	36	33	71	2	22
ASMT	XM_014173895.1	Endogenous	Sas	XM_014173895.1:1118	TAGCCAAGCAGTGTGTGTTGGCGTACCCAGAATGCACTGTGACGATCTTTGACCTCCCTAAAGTGGTGAAGACATCCAGAGAACACTTTGTTACCAACGA	ENDOGENOUS	FALSE	2	2019-05-12	16.29	1	192	151.9	mRNA	6	44	15	34	19	27	10	16	6	11	14	13	9	12	8	19	18	10	1	13	6	15	4	20
CADM2A	XM_014198381.1	Endogenous	Sas	XM_014198381.1:277	GGATGGAGGAGAGCTACCAGACCTCGACAGAATGATCGTACAGGGAAGAGAGCTCACCTTTTCCGCCCTTAACAAGACGGACAATGGCACCTACCGCTGT	ENDOGENOUS	FALSE	2	2019-05-12	70.03	1	279	124.01	mRNA	2	2	40	2	64	11	3	8	8	4	21	6	11	16	5	5	5	8	1	3	8	27	1	5
CADM2Ba	XM_014129854.1	Endogenous	Sas	XM_014129854.1:517	TTAAAGGTTGGGGGTTAGAGGTTAGAGTATGTATGACCCATGGCTTCAAGCCAGCTGCCGACCTCCACTGGTTCAGGAATGACAAGGAGATTAAAGTCAG	ENDOGENOUS	FALSE	2	2019-05-12	13.59	1	62	102.53	mRNA	1	13	4	15	5	31	7	4	7	4	20	5	3	4	8	9	6	10	2	7	5	6	1	7
CADM2Bb	XM_014163653.1	Endogenous	Sas	XM_014163653.1:175	TCGGGGACAAGAAAGCGCTGAGGGACAACCGGATCGAGCTGGTTCGGGCATCGTGGGCGGAGCTTACCATCAGCATCAGTGACATCAGCCTATCAGACGA	ENDOGENOUS	FALSE	2	2019-05-12	284.95	2	1260	136.27	mRNA	8	2	5	10	19	12	3	6	14	6	13	13	11	12	7	17	4	8	4	3	4	8	2	4
CCDC138	XM_014173899.1	Endogenous	Sas	XM_014173899.1:929	GTATGAATTCTCCATGGCACAGAAAGGGAGAGAGAACGTTTGTCAGAAGGCTATTGAGTCCAAACCTTCTAAACCCGAGAAAAAAGCCACCTCCAAGCTA	ENDOGENOUS	FALSE	2	2019-05-12	77.95	2	707	205.02	mRNA	6	418	40	522	71	165	240	55	21	42	75	38	40	38	47	76	66	195	13	41	23	56	86	168
CDH2a	XM_014169186.1	Endogenous	Sas	XM_014169186.1:223	CTGCTACATGCCGCCGCTGCTCGTTTACTAGTGAACATTCTCGCATTGAACCGCGAAGAGAGATTTGGGCTTTTCCCAACACATTCGAAGGAGGGATTTT	ENDOGENOUS	FALSE	2	2019-05-12	172.4	1	619	96.76	mRNA	5	26	99	8	239	20	8	41	287	6	270	61	107	147	135	178	125	12	16	36	127	315	1	17
CDH2b	XM_014123187.1	Endogenous	Sas	XM_014123187.1:86	GAGAGAGAAGAGGCTGCCTTCTACATGCAGCTGTCGCCCGTTTCCTAGTGGGCATTCTGAAATTGGACCGCGAAGAAAGAGGGACTTTTCACAACGCATT	ENDOGENOUS	FALSE	2	2019-05-12	287.51	5	1229	85.82	mRNA	13	279	451	50	619	37	28	395	687	186	686	597	577	769	658	1229	760	71	169	688	548	646	5	228
CDH2c	XM_014191007.1	Endogenous	Sas	XM_014191007.1:3047	TTCCTCTCAATGGATGTGGACAGCTTCTGATTACCGATATTCCCCTGAAAGAGTGGTGACAGGAACAATGACAGAAAAGTTCAAAAAAAGTAAACATAAT	ENDOGENOUS	FALSE	2	2019-05-12	1898.36	10	5049	73.05	mRNA	133	231	663	91	1559	46	35	530	1725	322	952	1021	1025	1630	1104	1151	710	51	430	521	643	1390	10	118
CDH2d	XM_014140224.1	Endogenous	Sas	XM_014140224.1:1489	ACAAAGACCAGCCCAACACGCCAGCCTGGAACACCGTCTACAAGATCACCGGGGGCGACCCCACCGGCAGGTTCTCCGTGCCAACCGATCCCACCACTAA	ENDOGENOUS	FALSE	2	2019-05-12	536	2	1576	79.16	mRNA	54	60	159	37	429	23	14	110	419	93	224	208	211	443	308	402	290	34	128	135	161	415	2	50
CEBPAa	NM_001139931.1	Endogenous	Sas	NM_001139931.1:915	CCGTTGGATCCATGAAGATGATGGGACGCGACGACCGAGATCGGGACCGGGGTAAATCTAAAAAGCGCGTCGACAAAGCTAGCACGGAGTACCGGTTGAG	ENDOGENOUS	FALSE	2	2019-05-12	749.66	1	4224	139.85	mRNA	144	17	123	11	195	16	2	68	273	26	106	113	110	156	141	185	146	5	46	63	63	150	1	12
CEBPAb	XM_014127824.1	Endogenous	Sas	XM_014127824.1:2561	TTTTCCCTGAGCAGCCTTCCTACAAGCCTGATGTCATCCATCAGTGCCTTTTGACTTCTCTCTGTGTGAAGTAAGACTTTGGACTTTACCACTGGCTGAG	ENDOGENOUS	FALSE	2	2019-05-12	1109.21	5	6861	146.98	mRNA	223	24	140	17	296	29	10	109	441	42	126	184	210	216	184	232	238	11	44	79	99	174	5	31
CEBPBa	NM_001139913.1	Endogenous	Sas	NM_001139913.1:105	TTCAGTCGTGTGCCAATATACGTTAGTGTTTTCAGACAGCATTAGGCCTACTCGCGTAGCCAATTTCCCGGGCGTCTGCCCCTGGTTTCGATGTTCCCGC	ENDOGENOUS	FALSE	2	2019-05-12	185.81	1	1205	121.18	mRNA	12	28	312	20	288	18	9	162	280	45	65	51	167	65	65	258	84	14	15	70	48	186	1	32
CEBPBb	XM_014146703.1	Endogenous	Sas	XM_014146703.1:61	ACCGGTAGATAGGGGATTTATCACACTTGCTCCGCCCATTCAGTTTCACAGTAGCCTATATATAAACCGTTCCTAGACTCTCACTGCTGCATTACTCATC	ENDOGENOUS	FALSE	2	2019-05-12	7.44	1	40	104.93	mRNA	1	4	8	6	26	8	1	10	7	4	13	10	9	16	7	11	11	6	2	12	9	9	2	7
CEBPDa	NM_001141493.2	Endogenous	Sas	NM_001141493.2:964	ACAAGGCAAAGCAACGCAACGTGGAAATGCAGCAAAATATGCTTGAACTGGGTTCAGAGAATGACAGATTACACAAAACCATCGATCAGCTAAACCGTGA	ENDOGENOUS	FALSE	2	2019-05-12	1152.43	31	5926	102.24	mRNA	287	407	2590	153	3991	157	84	1219	1818	1118	1374	1028	2243	698	1012	1791	1001	95	240	1053	989	2636	31	374
CEBPDb	XM_014191131.1	Endogenous	Sas	XM_014191131.1:569	ATGACAGCAGTACCACACCTGGAACTCTGCAACGATGAACTTTTCCTTGACTTATTCAACACTGTGAAGCAAGAGAAGACAGACTTCTACATGCCAAGCT	ENDOGENOUS	FALSE	2	2019-05-12	911.1	28	3967	83.84	mRNA	171	270	2275	101	2939	129	59	993	1320	612	721	815	1579	664	895	1417	774	77	197	766	727	1889	28	236
CFL1La	XM_014157965.1	Endogenous	Sas	XM_014157965.1:471	ATGTGGGCTCCAGAACACTCAACTATCAAAAAGAAAATGAAATATGCCAGCTCAAAGCAATACATTAAAGCAAAGTTCCAAGGTCTGAAGTTTGAGTGGC	ENDOGENOUS	FALSE	2	2019-05-12	1031.97	1	24355	361.09	mRNA	2	16	33	7	224	12	10	30	29	11	13	79	11	62	900	45	11	5	50	7	10	13	2	6
CFL1Lb	XM_014180466.1	Endogenous	Sas	XM_014180466.1:51	TGACGGGTGTGTACCGCTGCAATCCAACCTCCCTGTTTTTCTACCTGCTTTTTCTTTCCCGACCAAAAAGCGCTGGATACACCTATCCTCGTCCTTCTCC	ENDOGENOUS	FALSE	2	2019-05-12	612.46	1	15465	420.45	mRNA	5	11	19	1	77	10	3	29	5	3	14	3	6	50	21	18	5	8	5	5	6	13	1	5
CGAa	XM_014210156.1	Endogenous	Sas	XM_014210156.1:91	AGGGTTTCACCTAATCCCCGTTGAGCACATGGGCAGAGGGACAGCGGTATAAAAGTTAATGGTGGGAGCAGTAGGCTCTTCATTGAACAGGCTTCCACCA	ENDOGENOUS	FALSE	2	2019-05-12	58.76	1	840	322.24	mRNA	3	1	1	2	6	16	1	2	2	2	3	5	5	6	6	7	2	2	2	4	1	3	1	1
CGAb	XM_014209152.1	Endogenous	Sas	XM_014209152.1:949	TATAGGGTGTGCAGCCTCTTGTAAAAACAAGCGTGCCCACTCCAGGAACAGAAGATGGAAGGTCAAATAAGAACATGTCTCCTTCCTGTGAAACTTTTCA	ENDOGENOUS	FALSE	2	2019-05-12	71.99	1	592	193.02	mRNA	5	2	5	3	4	12	3	2	2	1	4	3	6	7	9	5	6	7	1	3	2	2	1	4
CGBa	XM_014126340.1	Endogenous	Sas	XM_014126340.1:402	TGCGATTGCATCAAATGCAAGACGGACAACACCGACTGTGATCGCATAAGCATGGCAACACCCAGCTGCTTAGGAAGCCCACTAGAAATGTAATACTGTA	ENDOGENOUS	FALSE	2	2019-05-12	665.26	1	15579	320.6	mRNA	24	303	104	676	200	49	331	139	13	62	119	141	114	128	123	86	107	133	27	76	69	114	233	58
CGBb/GTHB2	XM_014179923.1	Endogenous	Sas	XM_014179923.1:244	CCAACCCTGGATACTAACCTCCTCCACTGTATAAATGCCCAAACACACTGCCCATCAGGACACAACTTTCTGCTGCCTGCTGAACCCTTTGAGTCCTTCA	ENDOGENOUS	FALSE	2	2019-05-12	11.81	1	139	203.72	mRNA	10	7	8	6	7	33	4	11	7	2	11	8	13	8	12	8	8	8	3	7	4	5	1	3
CHMP2B	XM_014173900.1	Endogenous	Sas	XM_014173900.1:801	ATCATGATTGTTTTGTGTTCTCACATCTTTAGGTACAGTACTATAGACGCTGGTGATGTGTCTGTCTAGTACCACTTACATTAACTCTAGGAACTACTGA	ENDOGENOUS	FALSE	2	2019-05-12	134.01	11	425	61.32	mRNA	13	302	250	76	223	78	73	299	245	102	200	171	224	90	202	425	290	50	43	223	156	180	12	153
COF2a	XM_014196474.1	Endogenous	Sas	XM_014196474.1:947	GTCTCTTGTTTGGAGGTTTATCTGGATCAGGCAGATGAAAGAAACTAACGAGCAAGCCTATGACCAACCCACTGGGTTAACTTGTTAATTTATGCACTCT	ENDOGENOUS	FALSE	2	2019-05-12	10477.4	310	105351	208.52	mRNA	310	5330	2362	2837	2699	2752	2101	5258	3614	967	2124	3124	4711	2910	4438	6847	5112	2036	976	4258	1959	2602	491	3745
COF2b	XM_014199640.1	Endogenous	Sas	XM_014199640.1:1300	ACATTCCTTATACAACAGGATCTGGTGGGTTTAGAAGTGTGACGGTAAGACGGGGGCGATGTATTTGAACTGCCTGTGTTCAGAATTTAGACTGGTATTG	ENDOGENOUS	FALSE	2	2019-05-12	10204.3	291	88764	182.54	mRNA	291	9994	3710	6096	3477	4033	3571	8497	5379	1232	3688	4122	6939	3742	5642	10826	8291	4218	1082	6202	2772	4126	1035	6687
COF2c	XM_014129157.1	Endogenous	Sas	XM_014129157.1:1	TGTTCTGATGCCCGTCAGGCGCGTGTCCGCCGCTCAAGTGTGAGCTCAACAAGAAGAACGAACATTTCATTTTCGACTCAGACGCTGATACACGAAAGAC	ENDOGENOUS	FALSE	2	2019-05-12	1252.89	23	13963	236.25	mRNA	25	311	157	126	288	148	126	303	410	63	213	248	431	361	308	517	348	151	96	302	138	234	23	248
COF2d	XM_014212307.1	Endogenous	Sas	XM_014212307.1:1288	GGGTTAGAAGTCTGAATTGGGTAGTGTGAAGGTAAGATGGGGGTGATTTATTTCAACAGCCTGTGTTTAGAACTTGGACTGGTATTGAATCGGTGGATGT	ENDOGENOUS	FALSE	2	2019-05-12	5955.18	163	43517	150.86	mRNA	189	6156	2254	3133	2453	3618	2394	5075	2396	899	2531	3307	4550	2632	3695	6544	4827	2318	793	4069	1945	2423	499	4253
COL12A1a	XM_014204893.1	Endogenous	Sas	XM_014204893.1:4669	CTACCCGGGGTGATCAAGTTGACTGTATACGACGAGACCATGACTACCTTTAAGGTCAAGTGGGAGAAGGCTGAAGGGGCGACAGGCTATATGCTGCTCT	ENDOGENOUS	FALSE	2	2019-05-12	95.68	4	345	72.96	mRNA	14	76	168	28	213	29	12	208	269	50	203	135	140	62	222	299	318	25	68	89	134	345	4	69
COL12A1b	XM_014144106.1	Endogenous	Sas	XM_014144106.1:2546	AAGGGGCGACAGCGCGAGACTAGAGACGGTCACCGTCGGCCAAGAGACCACCATCGTGCTGCCGGAGCTCAACCCCTTAACGACGTACCGTGTGACGGTG	ENDOGENOUS	FALSE	2	2019-05-12	192.96	3	1135	110.38	mRNA	61	97	193	67	230	41	35	190	254	62	216	240	155	138	265	415	231	39	68	211	103	177	3	63
COL12A1c	XM_014210332.1	Endogenous	Sas	XM_014210332.1:10124	TTGTTTTCTAATACCTCAGTGGGTTTTAGGACTAGCAAAGGGATATAGGCAAGAGCTAGACACTAGTGGCAGTGTCGTCTTAGTGTTTTGATGCAAATTC	ENDOGENOUS	FALSE	2	2019-05-12	404.6	1	2133	117.39	mRNA	103	66	143	26	281	33	13	261	546	21	223	297	364	355	447	708	1347	23	64	196	157	446	1	89
COL1A1a	XM_014204457.1	Endogenous	Sas	XM_014204457.1:5684	TGTTTGTCAGACATGATCTTGACTATTCTCTGACTGCCCAATGGACTTGAATGAGGCACAGCTTGCACCTGTTACAGTTGTTTTGACTGAAAGGAAGATT	ENDOGENOUS	FALSE	2	2019-05-12	5497.3	47	28983	111.51	mRNA	1148	1830	4380	667	7161	189	186	7723	25456	214	4726	4865	9493	7061	7284	12338	8295	515	2303	3175	4521	11241	47	1368
COL1A1b	XM_014192569.1	Endogenous	Sas	XM_014192569.1:1568	CTGGTAGCCGCGGTTTCCCTGGTGCTGATGGAGCTGCTGGTCCCAAGGGTGGCCCCGGTGAGCGTGGTGGCGCCGGAGTTGCTGGAGCTAAGGGTAACAC	ENDOGENOUS	FALSE	2	2019-05-12	1860.68	26	10086	103.47	mRNA	452	566	1829	301	2448	51	90	2303	6256	111	2540	1384	1902	1972	2351	4078	2703	243	815	832	1302	3289	26	431
COL1A2	XM_014178512.1	Endogenous	Sas	XM_014178512.1:4396	TAAAAACGCATCACTTTGTGCTCTTTGTATATCTTCCAAAGAGGAGGTTTAAAACCACAAAAATATTACAAAAAAAGGTTGAAGCTACCTCATGCCTGTT	ENDOGENOUS	FALSE	2	2019-05-12	14766.5	150	98832	117.42	mRNA	2783	5424	11931	1677	23044	536	590	21908	65728	672	12067	14347	27341	23726	21646	33465	19243	1519	6931	8583	13544	31200	150	4105
COL2A1a	XM_014145553.1	Endogenous	Sas	XM_014145553.1:5694	ACCTTGGACGACAGGTGCAGCCAATCAAGGCAGGGAACCAAGTGGCTCTGGATATTCTCCTATGGAGTCTACGCCCCACAAATAGAATCACGGGAGTCCA	ENDOGENOUS	FALSE	2	2019-05-12	84.08	1	1953	316.51	mRNA	5	8	3	9	10	10	1	7	10	3	7	10	11	5	8	9	4	9	1	5	4	7	5	5
COL2A1b	XM_014135018.1	Endogenous	Sas	XM_014135018.1:4650	CGGCGTTCCAGCAGTCCCTGTCAACCCACTTCCTGAGATCCAGTCATGTTTCCCATGGCTCACAGTTGAAGGGAATGAGCCAGGAGGAAGAGGGACCAAG	ENDOGENOUS	FALSE	2	2019-05-12	8.44	1	80	151.25	mRNA	2	1	7	3	3	2	2	2	5	1	4	3	8	4	10	3	3	8	3	1	5	1	1	4
COL2A1c	XM_014168236.1	Endogenous	Sas	XM_014168236.1:6227	CCCCATATTGCTCCAGAGAAAAGTGTGCATCTGGGAAGGTCTTTTTTCTGTACCCTGAAAGTATGATTAAAACCTTTTCTGTTGCTATTATGTTCCCAGA	ENDOGENOUS	FALSE	2	2019-05-12	71.71	1	1329	233.95	mRNA	1	3	6	3	41	9	1	4	390	1	7	9	19	18	15	22	9	4	4	4	5	43	1	4
COL2A1d	XM_014134054.1	Endogenous	Sas	XM_014134054.1:33	CGGGTCGGTACTAGATTTCTGGAGGGGTCTGGAATCCCCATTGGGTTTTTTTTTTTTGTTTTGAAGGTGGTTGAATATATGGTTCGGCTCTGTAACTGGG	ENDOGENOUS	FALSE	2	2019-05-12	60.06	1	646	171.99	mRNA	4	5	27	4	51	3	1	21	546	5	19	18	22	45	17	48	49	3	4	18	25	49	1	5
CTNNB1	NM_001173938.1	Endogenous	Sas	NM_001173938.1:1943	ATCGTCATCAGAGGACTCAACACCATTCCACTCTTTGTCCAGCTGTTGTATTCTCCCATTGAGAACATTCAGCGTGTGGCTGCAGGAGTTCTGTGTGAGT	ENDOGENOUS	FALSE	2	2019-05-12	10863.9	375	68819	131.12	mRNA	375	10018	6334	5783	7835	5588	3733	8700	8949	1887	5410	6091	7815	7134	8569	13387	9828	3839	1860	6758	4986	6641	670	6966
CXXC4	XM_014209621.1	Endogenous	Sas	XM_014209621.1:35	GGGATTTACAGCCTAATCGTGATGAATCCCCGTGGTGGCACGCGCAGGTCTTCGTAATTATGGAAGTCGTTCTAACCCAGAGGGGAGAAAAAAACCACCC	ENDOGENOUS	FALSE	2	2019-05-12	69.74	1	1210	327.11	mRNA	1	7	10	10	14	8	8	7	6	4	8	5	12	7	7	9	11	6	9	6	8	5	1	3
CYP26A1a	XM_014154896.1	Endogenous	Sas	XM_014154896.1:54	CCAAGGTAAGATGAGGCATAGTTGGGGGAAACGGGCGTATAAAAGCGCAGAATGGAGGGTGAGACACAACAGTCAAGTGAAACATTTGGCTACTTCCACT	ENDOGENOUS	FALSE	2	2019-05-12	8.56	1	40	77.11	mRNA	2	8	5	7	19	11	8	10	10	2	13	10	16	6	7	14	4	13	3	9	7	11	2	3
CYP26A1b	XM_014155254.1	Endogenous	Sas	XM_014155254.1:670	CGAACAACGTCAGACAGATTCTGCTGGGCGAACATAAACTTGTCGCGGTGCAGTGGCCCGCTTCCGTCAGAACTATTTTGGGATCGGACACGCTCTCCAA	ENDOGENOUS	FALSE	2	2019-05-12	1057.6	1	17364	342.38	mRNA	1	4	55	3	47	5	2	9	12	5	44	8	18	18	7	16	14	3	1	6	22	75	1	2
CYP26A1c	XM_014205392.1	Endogenous	Sas	XM_014205392.1:1160	AGCTCAATGGATACCAGATTCCCAAGGGTTGGAAAGTCATCTACAGCATCTGTGACACACACGATGTGCTGGACACACTTATAAACAAGGAGGAGTTTCA	ENDOGENOUS	FALSE	2	2019-05-12	26.15	1	121	89.14	mRNA	6	3	53	4	72	11	4	16	6	15	40	36	40	56	39	27	26	3	11	12	25	56	1	6
CYP26B1a	XM_014156772.1	Endogenous	Sas	XM_014156772.1:715	ACATATTTCTTTACACACTGATTGATAGCCTTGGAAGAGCGAGAGGGGGAGAGAGTTTAGCGCACCATCTGTAGAGTTACTTGTAGGCCTATTCACGCCA	ENDOGENOUS	FALSE	2	2019-05-12	105.57	1	428	79.11	mRNA	35	20	46	7	89	5	1	15	59	3	71	75	79	69	186	81	137	5	17	23	27	130	2	8
CYP26B1b	XM_014206393.1	Endogenous	Sas	XM_014206393.1:3806	GCCTGATGACTGGACTTCTTATGGACATAACAAAGCTAAGTCGGAGAGAGAGAGAGGAAGAGTGTCGTTGACCTCTGTGGAACGCGATCGTGACATTTTG	ENDOGENOUS	FALSE	2	2019-05-12	172.85	2	946	120.86	mRNA	3	8	22	8	34	14	5	8	19	9	42	24	22	31	34	22	16	7	13	4	6	40	2	2
DHRS7	XM_014210736.1	Endogenous	Sas	XM_014210736.1:1066	CGCAGACTCTGCTTACTTCACAAAGCCCAAGTCTTCCTGAAAGGCATTCCAAATGCTTGAGCTCCACCTTCAATTGGGTTAACTTGAACCTGGAAGCAAT	ENDOGENOUS	FALSE	2	2019-05-12	364.73	11	3072	183.37	mRNA	13	232	449	50	504	110	46	454	277	177	402	315	546	267	461	689	477	66	102	402	342	386	11	192
DLK1a	XM_014212308.1	Endogenous	Sas	XM_014212308.1:1335	TACACGTCAATCTGACATGTGGGTATTTTGACTGACCGTCTGCATGAGGAGTGTGTTTGAATGTGCAAGGACACCTACAAAACAAATGGAGAAGGTCATG	ENDOGENOUS	FALSE	2	2019-05-12	112.45	1	600	141.09	mRNA	3	7	23	3	37	7	4	14	35	8	23	27	24	18	11	29	20	3	5	21	13	12	2	1
DLK1b	XM_014154083.1	Endogenous	Sas	XM_014154083.1:2272	TAGGAGTGGCAAACACATTCTCCTAACAAAAGGAGCGTAGTCCTAATATGACGGATTATTTGTTGACCAGAGGGGTAAAGCGGAGGTACATCATGAGTAA	ENDOGENOUS	FALSE	2	2019-05-12	5.57	1	47	131.13	mRNA	1	1	1	2	15	3	1	4	3	2	5	1	5	5	4	4	3	2	2	4	1	2	1	2
DNAJC15	XM_014173644.1	Endogenous	Sas	XM_014173644.1:957	CTGGACTACAGTACTCTTCAGCTCCATTTCTATCCCTTACCTTCCCCAGAAGCAGTGTGACTGCACAAATGGACAATATACACAATCCTTGTTACGTCTC	ENDOGENOUS	FALSE	2	2019-05-12	1095.66	1	24630	375.83	mRNA	5	261	76	54	348	24	3	43	22	94	133	180	154	132	171	130	148	11	57	61	97	204	1	11
EDAR	XM_014173897.1	Endogenous	Sas	XM_014173897.1:2259	AGAAATGCAGGAAGACAGGACACCAGAAGACCCAGCGCTGCACTACTCTATGGTCAGCCTGGCTTTGATGCTATGCTGGGCGATGCCACAGGACGACAGC	ENDOGENOUS	FALSE	2	2019-05-12	12.85	1	44	90.42	mRNA	1	3	4	3	16	4	1	5	5	7	15	14	25	7	14	13	13	5	2	4	7	9	1	4
EGR1a	NM_001141824.1	Endogenous	Sas	NM_001141824.1:17	CGCAGCCAAATAGAGCTCATGTCAATACGCTACAGAGCAGACAGCCCCATAGTAGGCAAGTTTAGAACTTATTCTAGCACACACCAAACACGTGAACTAA	ENDOGENOUS	FALSE	2	2019-05-12	506.79	5	2283	83.28	mRNA	79	145	851	17	2283	16	25	108	685	326	775	213	1098	222	354	1095	193	48	87	267	271	498	5	138
EGR1b	XM_014198129.1	Endogenous	Sas	XM_014198129.1:2613	TGGATGCGTTGCGTCTGAAGTAGCCTTAGAATGTGAAGTGTATTCTTCACGGATTGTAAGAGATTTTAAGGGATGATTTGGAGGGAACCGAGGTCATAGC	ENDOGENOUS	FALSE	2	2019-05-12	410.47	8	1576	82.61	mRNA	50	114	109	27	1576	22	18	63	695	220	644	98	790	80	243	1294	173	50	70	226	267	578	8	119
EGR1c	XM_014212603.1	Endogenous	Sas	XM_014212603.1:6	AAGTCTCTCTTCTCCGCTTTTTCCCCAGGCTAACGTCATGTGTCCTCCGCTGCAGTGCCTAAATATGGGCTTCCTCCACTCTATATATGGACATCTACGT	ENDOGENOUS	FALSE	2	2019-05-12	10.25	1	42	97	mRNA	5	2	4	1	3	13	1	2	7	1	3	7	10	1	6	12	5	2	1	5	3	2	1	1
EGR1d	XM_014200066.1	Endogenous	Sas	XM_014200066.1:323	GGGTAAGTGTTTTGTAACACTAGCCGGAGTGTCAGGGAAGTGCTACCAGGGCTGTGGTATGGTTTTCATCCCTGCTCGGATAACACTGGCTTTCACTAGC	ENDOGENOUS	FALSE	2	2019-05-12	18	2	126	91.03	mRNA	5	19	28	12	32	10	5	21	25	11	26	23	23	29	45	126	74	5	19	61	9	39	7	26
ENOX1	XM_014173914.1	Endogenous	Sas	XM_014173914.1:2173	CCCCAGCCAACAGAACAGAAGGTTCTCAGTCCTAACGTCTCTCTCTCATGGACTGGAATGGTTTGAGATGCCTCTCTCTGATTTCAGACTCTCTCTCCCT	ENDOGENOUS	FALSE	2	2019-05-12	57.01	1	241	104.55	mRNA	2	10	27	4	62	23	6	19	35	10	21	31	18	35	31	37	25	6	12	18	15	29	5	3
EPSTI1	XM_014173912.1	Endogenous	Sas	XM_014173912.1:1120	GTGTAACGGAGACTATCAACAGGCCTATGACTTACTTATCTAGTGTTGCAGAGACTACCAACAGGCATGTGTGTTAGTCTAATGACAACCCTTGTGTATT	ENDOGENOUS	FALSE	2	2019-05-12	160.43	2	387	57.01	mRNA	19	53	233	19	340	21	10	231	218	153	221	216	289	366	249	311	264	21	73	387	167	290	2	104
ESR1	XM_014205563.1	Endogenous	Sas	XM_014205563.1:3177	TGCTCTACAGTAGTCTACACACACACCACACGTACAGTAAATGTATGTGATTTATGTTCATGCACAGCCCACCTTTCAACTGACTGTCATGTACCATGCA	ENDOGENOUS	FALSE	2	2019-05-12	1397.74	9	19929	325.04	mRNA	12	123	219	91	315	50	38	366	490	52	198	247	308	416	334	410	217	27	48	125	139	280	11	134
ESRRAa	XM_014196428.1	Endogenous	Sas	XM_014196428.1:2790	GTACACAAAAAACAGAATACTGCTCAAGTAGTTGTGTGCGAGACAGAGGGGAAGGTTTGCTGCAGTGTTGGCACCACACTGAAGCAATGAAGGTGCAGTA	ENDOGENOUS	FALSE	2	2019-05-12	101.07	6	345	64.6	mRNA	15	85	33	49	73	57	35	68	51	26	61	59	75	70	83	108	68	36	16	49	30	44	6	66
ESRRAb	XM_014129095.1	Endogenous	Sas	XM_014129095.1:2941	GTATGTGAGAGAGAGAAGGTTCGCTGTCGTTTTGCAGTGTTGACACCACACTGAAGCGGCAAGATCAGGGGAAAAAGCAACTGTTCTACTTTCTTGGTCA	ENDOGENOUS	FALSE	2	2019-05-12	191.69	9	838	87.31	mRNA	9	167	67	50	132	118	49	130	80	29	93	77	121	105	121	178	115	50	29	101	56	115	12	110
ETS1a	XM_014197824.1	Endogenous	Sas	XM_014197824.1:914	TCAATGGCTTGATGTCCACATTCCAGGAGTCTCGGTTCACTTATGACTACTTTGCCAACTATGGTACTGAACGTGCCCAGTGCATCCTTCCATCGGACAC	ENDOGENOUS	FALSE	2	2019-05-12	534.1	6	6702	286.96	mRNA	9	170	247	40	360	24	22	255	299	105	337	215	339	209	322	827	479	48	112	258	222	255	6	140
ETS1b	XM_014214708.1	Endogenous	Sas	XM_014214708.1:64	CTCACGGCAAGCCCAGGTACAACATCAGTGCATTGTCTATCGCTGAACTGTCACAGCCAAGTAGCGTGCAGAGCGCACCACTCAACCAGCCTGCAAGAAG	ENDOGENOUS	FALSE	2	2019-05-12	31.9	2	285	135.31	mRNA	8	10	33	2	63	4	2	22	76	11	68	47	37	58	36	62	30	2	17	22	39	56	2	5
ETS1c	XM_014162824.1	Endogenous	Sas	XM_014162824.1:1773	GCCAAACGTGAAAATTGATAATATGTTACATTTGAGATAGTGTGTATGGTAGCTATATGTATATACTGGTATTACTTAGTAGCTCAAGGCACATGGAAAG	ENDOGENOUS	FALSE	2	2019-05-12	200.67	4	607	72.91	mRNA	36	80	271	14	466	18	9	216	603	72	408	255	362	397	306	337	272	25	140	244	235	440	4	71
ETS1d	XM_014200641.1	Endogenous	Sas	XM_014200641.1:574	TCAGCCTGGACCACCTCAATGAATCTGAGCAAAGCTACACCCTTCACTCTGGTGAAAAACTGTATGACTCAGAAGCACAGACGACCTCCTTCTGGCCGGA	ENDOGENOUS	FALSE	2	2019-05-12	165.99	3	1446	146.42	mRNA	28	45	86	13	182	14	13	108	272	35	162	122	121	140	150	299	112	13	38	82	60	194	3	49
ETS1e	XM_014165442.1	Endogenous	Sas	XM_014165442.1:2	CTGCCAAATCTGTGTTCGTGAGTCGTGGCTGACGTCACGGCCAGTTAAACAGCAGTTTTTTGGGACTGGGGAGTCACGAAGCAAGAGGACACATTCCTTT	ENDOGENOUS	FALSE	2	2019-05-12	4.89	1	15	69.52	mRNA	4	4	6	2	8	13	1	4	6	2	7	4	2	11	10	9	5	2	4	4	3	10	1	3
FARP1a	XM_014173359.1	Endogenous	Sas	XM_014173359.1:4482	TAAATGGATATATGCTTATGACACAGAGTGAAAACGTTGGTTTTCCTTATTGAGGGAATGCTGTGTTTTCCCAGACACCAGAGAGCGCTTTGGAAATGAA	ENDOGENOUS	FALSE	2	2019-05-12	282.4	5	2159	146.85	mRNA	5	93	123	17	153	49	15	133	169	46	139	161	168	189	236	277	210	22	50	161	90	145	7	67
FARP1b	XM_014165575.1	Endogenous	Sas	XM_014165575.1:1382	GCAGAAGCCGTCCATCTCCGCTGTCTTCTCCTCACGCCCCGAAAGTGCCAAAAGAAAGTGTGAGCGGTGCTCCAGGAGACAGAGCGGAGGTGGACTCTCC	ENDOGENOUS	FALSE	2	2019-05-12	28.71	1	102	77.82	mRNA	2	8	11	5	25	5	6	10	18	1	15	14	14	22	24	25	22	1	4	10	3	24	4	11
FARP1c	XM_014151196.1	Endogenous	Sas	XM_014151196.1:1131	GGACCAAGCTCAGTCTGGCTGTGTCTCATATTGGACTGCTTCTGTTTCAGGGGGACACTAGGATCAATACTTTTAACTGGTCTAAAGTCCGCAAGCTGAG	ENDOGENOUS	FALSE	2	2019-05-12	269.56	1	1785	127.86	mRNA	42	40	77	13	138	13	8	62	147	25	125	86	100	84	110	167	127	12	41	125	53	98	1	41
FGF14a	XM_014163795.1	Endogenous	Sas	XM_014163795.1:145	AGCCTTCAAAAGGAAACAAACCTGGCTTTACCGTTGCAGTGAGAGCAAAACAAAGATATGAAAACTGGGGTTGTGGGAATTTGACTTCGGCAAACAGTTG	ENDOGENOUS	FALSE	2	2019-05-12	197.43	1	808	114.1	mRNA	2	18	127	6	248	18	7	44	67	43	236	121	99	164	118	162	112	8	27	109	56	235	1	32
FGF14b	XM_014152187.1	Endogenous	Sas	XM_014152187.1:2119	GGTTCATCAAGATCAGTCACCGTACTAATATACAGCCCACCTGTCCTGTAGACACACTGGGTTCAACAATATCCTGGAATCCTTTAGGAGGAATACATGT	ENDOGENOUS	FALSE	2	2019-05-12	46.67	1	255	112.55	mRNA	4	6	62	17	97	34	7	28	10	15	105	44	30	30	34	67	50	4	8	66	15	40	4	11
FGF2	XM_014212026.1	Endogenous	Sas	XM_014212026.1:674	ACGAGATATGAAAAATACAAGAGCTCACTCATCCTCAGTGACATCATCATCCCTGTAGTTGGGTTCTTCAACGGCAGGCATTTCAATCAATGGTGAAGGT	ENDOGENOUS	FALSE	2	2019-05-12	115.91	6	1257	157.47	mRNA	6	32	95	29	98	46	27	76	120	28	121	121	129	81	96	158	84	24	30	60	49	96	7	49
FGF8a	XM_014202422.1	Endogenous	Sas	XM_014202422.1:635	AACGACAAAAAAAATAACACGTCCTCCAGCCTTGGTCGTTTGGGATTTTAATGAAGTCTTTGAAGAGCGAGGATTGCAAGCGAAACCAGTGTTTCACAAA	ENDOGENOUS	FALSE	2	2019-05-12	37.21	1	155	128.3	mRNA	3	2	4	3	15	10	2	4	4	4	13	5	10	19	8	5	9	4	1	6	5	8	4	2
FGF8b	XM_014154007.1	Endogenous	Sas	XM_014154007.1:718	AAGTTTTTGAAGAGCGACGACTTAATCAATTGCAACCGAAACCAGTGTTTCACACAGCTTACCTTCACCAAATAACCTCGGAACACTGCAAGCCCTGTGG	ENDOGENOUS	FALSE	2	2019-05-12	59.11	1	260	137.74	mRNA	5	1	16	1	54	6	2	8	3	3	14	8	12	14	13	11	5	3	7	8	2	10	1	1
FGFRL1	XM_014210759.1	Endogenous	Sas	XM_014210759.1:99	CATATAGCCGATCGATGCTGAATGGATATACAGTCATGCAGCGATCATTAATTATAGTGGTGGTAAGAAAGCGTCGATGAAACCGGCCACTGTCAATAAA	ENDOGENOUS	FALSE	2	2019-05-12	129.61	1	921	157.62	mRNA	7	63	285	5	683	15	2	175	921	65	710	348	541	753	585	914	531	10	151	318	309	585	1	87
FHAD1	XM_014146077.1	Endogenous	Sas	XM_014146077.1:2577	CCCTGGAGGGTAATATCACTTCACTCAGGGCAGACTTGGCCCAGTCTCAGCTGGAAACATGTAGCCAGGGTGACCTCATCGTGGCTTTGAGTCGTGACCT	ENDOGENOUS	FALSE	2	2019-05-12	8.04	1	48	110	mRNA	3	19	19	24	44	4	20	9	1	14	36	7	19	23	14	23	28	14	2	9	12	17	5	7
FOXO1a	XM_014195874.1	Endogenous	Sas	XM_014195874.1:3676	TGTCTGTGGGTGTCAGGGCGCTGTATGCATTAGGAGGGCAGTGATAATTTGAGAGGCTGATAATGGACTCTAGTTTAACTCACAAAACAGTGCTCAACAG	ENDOGENOUS	FALSE	2	2019-05-12	80.74	2	297	79.15	mRNA	13	66	152	24	242	24	15	100	133	68	154	150	117	155	275	166	118	27	62	78	77	137	2	52
FOXO1b	XM_014123816.1	Endogenous	Sas	XM_014123816.1:26	TGTCACTCAAGGTCTTAGTGGGTGTTACCAGTTGACTTCGTAGGACTTACGAACGTAATAGATGTGTGATTGACAGTAGACAACGACAGTCAGGCGCGAT	ENDOGENOUS	FALSE	2	2019-05-12	4.67	1	15	57.72	mRNA	4	4	5	1	8	4	1	4	6	2	3	7	4	5	8	5	3	5	1	5	4	6	1	3
FOXO1c	XM_014163663.1	Endogenous	Sas	XM_014163663.1:534	GCTGGCTGACTTCACATCACCCGCTGTGTATGAATAACTTTCTAATTACTAATTCTATGTGACATTTGACGCTATTCTAGCTACTACTATGGCCGAGGCA	ENDOGENOUS	FALSE	2	2019-05-12	87.22	1	360	83.63	mRNA	23	14	74	4	167	9	5	33	79	34	129	62	76	61	84	108	59	1	33	51	27	81	2	13
FOXP3a	NM_001198847.1	Endogenous	Sas	NM_001198847.1:1472	GCAAAAGCCTCCATATTAGCTCTCCAGGCGGAGGGTTGACCAGTCCTGGTCTACAGTATCTACAGCACCCAGCATCACCTTCTTTGTTCAGCAGCAGATG	ENDOGENOUS	FALSE	2	2019-05-12	9.85	1	36	74.78	mRNA	6	4	5	3	7	13	4	7	16	7	10	8	10	7	14	16	7	4	4	4	1	17	1	10
FOXP3b	XM_014146362.1	Endogenous	Sas	XM_014146362.1:1754	TCTTTTGCCTCTAGACTCTCTTATCATGAAGATGTGTGTACAGCTGGAATGGCTTTACGTTTTGCAGCATTTGAAAGAACAATATATACTTAGCAATCAT	ENDOGENOUS	FALSE	2	2019-05-12	10.38	1	38	76.53	mRNA	3	5	15	4	28	13	3	12	11	13	14	21	19	32	18	22	17	7	12	15	11	19	3	4
FRMD6a	XM_014211509.1	Endogenous	Sas	XM_014211509.1:2626	AGCATCTTTTAATCGGACTGATAATACTCCAGTGACACTCTGGTTGGGAAAGTAAAGGGAAAAGTTAAGGAACGTCAAGGAATATCTCAGCATCACCCTG	ENDOGENOUS	FALSE	2	2019-05-12	207.68	1	2083	207.93	mRNA	26	24	72	6	84	22	8	57	74	35	100	119	74	77	61	80	61	11	20	45	38	87	1	21
FRMD6b	XM_014196585.1	Endogenous	Sas	XM_014196585.1:2427	GTCAGCACCAGACTTGGGAAGAGTCAGATGGACTGTAAAAGCACTACATCCGCCAGTCAACATAACCATGTAACCACCTGCGACGACATACATAAAACAC	ENDOGENOUS	FALSE	2	2019-05-12	305.01	1	1414	91.33	mRNA	9	78	148	28	186	20	22	124	178	40	179	161	115	193	164	174	164	26	47	94	100	220	1	47
FRMD6c	XM_014216100.1	Endogenous	Sas	XM_014216100.1:1713	GAAATGCTGAGATTGGCTGAGCTGATTGAGGGCGTGTCAGTTGATTGTCCCGTGCTCACCTCAGAGACTCATTGTGAAGGATTCAATGGGGATCAGGTAG	ENDOGENOUS	FALSE	2	2019-05-12	187.21	2	2329	268.63	mRNA	7	27	66	8	128	13	3	36	63	37	77	76	53	78	112	69	81	6	25	35	36	82	2	19
FSHR	NM_001126230.1	Endogenous	Sas	NM_001126230.1:1425	GCTTCCTGATGTGCCACCTGTCCTTTGCCGACTTGTGTATGGGCGTATACCTGGTGGTCATAGCAACAGTGGACGTGCGTACGAGAGGTCTGTACTACAA	ENDOGENOUS	FALSE	2	2019-05-12	74.07	1	649	199.94	mRNA	3	174	396	50	450	49	19	252	649	107	277	351	320	500	556	612	398	69	104	283	235	364	7	105
FSTL3a	XM_014148799.1	Endogenous	Sas	XM_014148799.1:1610	CCACATTTAGAGGATGACAATATATATGGTTTCAATTCACTCTAAGCAAAACAGGGTAACTGCTGTCTGTATTTCGGTGTTTGTTTGGAGGTGATGAGAG	ENDOGENOUS	FALSE	2	2019-05-12	41.83	2	170	91.74	mRNA	4	16	49	4	155	8	4	27	91	9	46	91	64	127	170	46	44	4	34	24	44	80	2	4
FSTL3b	XM_014216321.1	Endogenous	Sas	XM_014216321.1:1509	TCCCCTAAAAGCAACATGGCAAGCAACCTCAATTTGTTTGGTTACTGGATACCACATTTAGTATATGTCAATCATGTGAAGTCATGTATGTCAAGTATGT	ENDOGENOUS	FALSE	2	2019-05-12	51.55	1	407	142.78	mRNA	7	72	103	14	407	34	22	254	73	26	149	219	218	289	269	140	263	36	66	63	168	145	6	54
GADD45Ba	XM_014216042.1	Endogenous	Sas	XM_014216042.1:745	GAGAAAGGCGTTCAAGAAGGGGCATCGTCGACATGCCTGTGTTTGCCTGCCCTGGTCCGCTATCCAGTGACGGAGTTGAGCATGCGAAGATTCCGATGGA	ENDOGENOUS	FALSE	2	2019-05-12	41.99	1	109	55.16	mRNA	5	5	69	5	107	15	3	42	109	19	41	20	52	41	32	79	37	6	10	46	31	78	1	8
GADD45Bb	XM_014149394.1	Endogenous	Sas	XM_014149394.1:803	GTCTGCCTACCCCTTGCCGCTACCCAGTGACGGAGCTGGGAATGCGCATGTTCCAAGGGACAATGCACATGCATCCATAACGCATCGGACCCCAGTTCTC	ENDOGENOUS	FALSE	2	2019-05-12	183.05	7	702	63.78	mRNA	36	34	412	18	702	43	16	161	298	175	152	101	435	120	134	317	122	15	45	157	105	355	7	74
GHR1	XM_014133894.1	Endogenous	Sas	XM_014133894.1:197	TTTTGGTTGTGGTCTACCAAATGCAGTATTCCCGTCTTCAGCCGAGACGAGCGTTTCGCCTTTGAAGAAAACAACAGCGATTTACAACTTGCTGATACGG	ENDOGENOUS	FALSE	2	2019-05-12	414.28	6	1403	63.38	mRNA	93	76	401	15	726	40	22	198	394	126	450	301	279	431	269	286	226	31	124	156	197	500	6	89
GHRL	NM_001139585.1	Endogenous	Sas	NM_001139585.1:396	TAGACACGGAATACAAAGAACCTCCCATTTCCTGTTCTCCAACTTTCTTTTCCCGATTTGTCTTATACCTGATTTACTGTGTGAACATCGTTTGAGTTGT	ENDOGENOUS	FALSE	2	2019-05-12	8.85	1	49	77.63	mRNA	6	5	11	9	10	13	2	10	7	4	12	12	12	12	7	14	6	8	1	3	6	3	1	1
GHSRa	XM_014150371.1	Endogenous	Sas	XM_014150371.1:721	TTTATTGCTCCAGTGCATGACTGTTCTAAAATAGAGGAGGACTCGTAGCTTAACTCCTGTTGGTAAAACCATAAGATCCTTTACGCATCACGCGGCGCGC	ENDOGENOUS	FALSE	2	2019-05-12	7.4	1	29	82.6	mRNA	4	8	8	5	4	9	7	10	5	6	11	6	2	9	11	10	7	11	3	19	5	2	2	14
GHSRb	XM_014151925.1	Endogenous	Sas	XM_014151925.1:1446	GGCCTTGCGTTGAACATTTTAATTGAATTTGCCTCAAGGACTCTGATTAAGACTGTTGCTTTGATGTCACAACTCGCCCGGCAAAGACAGACAAAGGCGT	ENDOGENOUS	FALSE	2	2019-05-12	21.99	1	207	126.61	mRNA	7	79	51	84	4	35	109	51	8	7	38	35	39	22	17	207	32	80	6	32	21	36	24	43
GHSRc	XM_014202065.1	Endogenous	Sas	XM_014202065.1:394	TCTGTACTACAAGCTGTGGAGGTTCCGGCCCTGGGATCTGGCACGCTACCGCCACGCTGTCCGCAGCCTGCTGCGCTCACACACACCCCGCTCCCGCCAC	ENDOGENOUS	FALSE	2	2019-05-12	2.31	1	10	78.19	mRNA	2	4	2	2	1	1	1	4	1	1	3	6	3	1	3	6	1	1	1	2	1	1	1	1
GHa	NM_001123676.1	Endogenous	Sas	NM_001123676.1:837	TCTGGTAGAGCCTGACTCCAGGGGTTTTCAGGAATTTGCATTTTGTTCTCTGAAATCAACAACAGCACTTTCTATATTGACTATTACTCTGAGCTACCAT	ENDOGENOUS	FALSE	2	2019-05-12	2645.19	1	26515	209.41	mRNA	3	1	4	2	3	4	2	6	5	1	1	6	8	6	5	4	3	4	1	2	1	5	3	4
GHb	XM_014204437.1	Endogenous	Sas	XM_014204437.1:1012	TGATTCAAGGTGGTGCTGCAATTTATGCATACATTAATATTTAGGGGTGAAATGGGAACTTGTAGAGCTCCAAGCTTTTGGTATGTCCACAGATGGATAA	ENDOGENOUS	FALSE	2	2019-05-12	3303.57	1	33604	211.91	mRNA	4	1	2	3	5	11	2	5	6	1	2	1	3	2	1	5	3	4	1	3	1	1	2	3
GLHA1	NM_001146456.1	Endogenous	Sas	NM_001146456.1:457	CGCAGAAGTAAAAGCTTGGCAACAGATACTAGGCATTTTGCACAACATATTCCTGAAGTGTTTTAAGAGAAATCACATATTAAGAGATTATTGGCTGCGT	ENDOGENOUS	FALSE	2	2019-05-12	275.77	1	4263	251.51	mRNA	3	1	1	4	3	6	2	1	5	2	1	3	1	3	2	2	1	5	1	1	2	4	1	1
GLHA2a	XM_014195502.1	Endogenous	Sas	XM_014195502.1:572	CCTGAAGTTCCTTGTGTTTTAAGAGAAATCACATATTAGGAAATCATTGTGAGGTAATATTCTACGGATAATATTTATAGTGCTCTTATGGTAGCAAAGA	ENDOGENOUS	FALSE	2	2019-05-12	457.27	1	7407	249.68	mRNA	3	10	6	24	9	8	10	4	4	4	9	5	7	6	4	9	5	2	1	9	5	4	6	4
GLHA2b	XM_014209153.1	Endogenous	Sas	XM_014209153.1:456	GTAAGGGCTGGAAATCTCCTCGTCGTAGAAGTAAAAGCCAACTTAGCTTCATCACACTGTATTGGTGCCGGATGCTGAATGCACACACACACACACACAC	ENDOGENOUS	FALSE	2	2019-05-12	26.11	1	212	180.47	mRNA	2	1	2	2	8	4	1	2	7	1	4	3	2	6	3	5	1	2	1	1	1	2	1	3
GNRH	XM_014154458.1	Endogenous	Sas	XM_014154458.1:186	CTCATGATTATTCCCACCACAGTGTATGAAGGAATATACAGAACGGAGAAACTTTCTTTCCAGCTCCCATGGATCTTAGCAACAGAACGGTTGTGCAGGT	ENDOGENOUS	FALSE	2	2019-05-12	4.18	1	16	86.35	mRNA	1	1	1	4	5	1	2	1	2	1	1	3	1	1	1	5	3	6	1	1	1	3	1	1
GNRH1	XM_014160183.1	Endogenous	Sas	XM_014160183.1:74	GTAATAAGGCTGACTTTGCAGAATGGAAGAGAAAAAGGTCTTGTTGCTGCTGCTTTTGATAGTGGCTCTAGTGTCACAGGGTTGCTGTCAACATTGGTCC	ENDOGENOUS	FALSE	2	2019-05-12	128.58	1	2528	324.92	mRNA	11	69	13	33	17	68	27	25	25	6	15	9	29	15	19	35	49	35	2	26	7	14	2	50
GNRHR1a	XM_014142277.1	Endogenous	Sas	XM_014142277.1:3462	CCAGGGAGGACAGAACCTTTGGACCTCTTTTGAATTTCTATCCTCTGGATCATCACACGGGAATTACTACAAGATGAACTAACTGGGCATTGTTGATGTC	ENDOGENOUS	FALSE	2	2019-05-12	184.1	1	661	112.87	mRNA	2	11	26	8	90	11	6	50	51	8	63	42	31	32	34	44	27	16	12	41	20	40	1	17
GNRHR1b	XM_014177690.1	Endogenous	Sas	XM_014177690.1:275	CAGCCTTTGGTGCACGGACAGCCTCTCTCTATGCTACCAGGTTGGTCTTTGTCGCAGTGCCATGAACACCCTCTTCTATTCTTTCGGTGTAAGTAGCCTA	ENDOGENOUS	FALSE	2	2019-05-12	18.33	1	86	123.78	mRNA	2	1	9	3	10	24	1	3	2	6	7	8	9	6	3	6	11	7	3	5	3	1	1	1
GNRHR4a	XM_014148656.1	Endogenous	Sas	XM_014148656.1:1499	ACACTTATCTGCATATCACTTCAAACAGTGGTACTCCCGTAGAGTGGTCTTTGGACTTGTCCTGGAAACACTTTTTCCATTCAATAGAGCCATACAGACC	ENDOGENOUS	FALSE	2	2019-05-12	19.67	1	128	133.6	mRNA	1	7	13	3	16	22	4	12	16	4	21	13	25	20	18	22	18	9	7	9	11	16	1	13
GNRHR4b	XM_014124885.1	Endogenous	Sas	XM_014124885.1:251	CTGGGATAAGGCAAAACAAAATATTGAAGCAGCGCGATTCACGAGGAACGAACAGGTGCTTTTGATGGGGAATTTGCCGCCACTTTAACAGGGTGACCTG	ENDOGENOUS	FALSE	2	2019-05-12	21.04	1	88	83.21	mRNA	3	21	50	8	66	15	2	40	88	25	68	32	36	47	35	43	40	9	11	38	23	48	4	22
GNRHRa	XM_014161730.1	Endogenous	Sas	XM_014161730.1:2848	ATCTCTACTCCGAATAGAAAAAATCCACTCGCAGATGGATGCACTGCTGTCATGAAATCCTGTGGCATTCAAAAGTCACTCCAGTTTTATCATGGGGCCC	ENDOGENOUS	FALSE	2	2019-05-12	9.36	1	36	96.69	mRNA	1	2	7	6	8	10	2	3	3	3	4	5	4	1	8	2	3	4	2	7	3	12	1	1
GNRHRb	XM_014201132.1	Endogenous	Sas	XM_014201132.1:993	GCCGCACCTCCACCACCATTCCCGCTGCTATGATTGTATAAGGAAATACATGATGAAGTGCTGCTGCACATAGGCTATCAGCCGTCCAGACCGAATATTG	ENDOGENOUS	FALSE	2	2019-05-12	18.51	1	116	96.91	mRNA	1	116	23	87	36	74	38	23	6	16	34	11	12	18	23	25	14	61	5	20	11	32	14	22
GREB1La	XM_014210245.1	Endogenous	Sas	XM_014210245.1:9	TCATTCAGCGGATCAGGGGATGAGAAGCGTCACCCAGTTTCTCTCGTAGTTTATCTCGCTGACCAGATTTCTCTTGCCTGGTACTTGGTTTACTGACCAG	ENDOGENOUS	FALSE	2	2019-05-12	39.61	1	125	90.92	mRNA	2	11	52	4	102	11	4	35	7	19	78	39	34	45	34	54	47	6	24	43	21	62	1	12
GREB1Lb	XM_014142369.1	Endogenous	Sas	XM_014142369.1:6110	GAATATAGCTTTGAGTCTGCGACTGGTATGGCTCTGTTTACTGTAGCATTGCTGTGGTATTTACTACAATACTACAATACTCCAATCAACCCTCCACCTC	ENDOGENOUS	FALSE	2	2019-05-12	111.07	5	547	120.57	mRNA	5	58	213	17	523	21	13	165	209	109	465	333	268	358	360	343	261	25	82	205	169	337	8	87
GRM6a	XM_014133244.1	Endogenous	Sas	XM_014133244.1:4216	ATATTGTGGCACCATAATGGTCCACAAAACCACGATAGCCCAGTTAAGGTCACATTTCTAGCAGTCCCAGAACGCATGCAGCATTCACTCTGTGCTGAGG	ENDOGENOUS	FALSE	2	2019-05-12	4.43	1	22	84.25	mRNA	4	3	2	7	1	14	4	5	3	4	3	5	9	1	6	7	5	2	1	6	4	1	2	4
GRM6b	XM_014166437.1	Endogenous	Sas	XM_014166437.1:186	ACAGAGAGAACGAAGCAGTGACATAAACAGAGAGCAAGTGGGAGAGAACTTTTAAGGGATCTGGCAGTGATTTGTAGAATCTAAGTGGCATAATATTGTG	ENDOGENOUS	FALSE	2	2019-05-12	21.74	1	113	95.88	mRNA	6	10	10	8	15	15	5	11	21	3	9	13	9	6	7	15	11	8	1	3	6	11	1	5
GRM6c	XM_014134589.1	Endogenous	Sas	XM_014134589.1:3259	ATCGAGCCAGACAGAACACAGTAACTGAAGTGTGGCCAATAATTTGTTCAGAGGACCTACATTTCACTAAGGAGCAGGAGATGTTATTGAAGGCTATGCA	ENDOGENOUS	FALSE	2	2019-05-12	32.35	1	139	111.5	mRNA	1	11	14	3	47	15	3	14	3	9	35	35	18	29	20	13	11	2	5	10	20	15	1	3
HIF1A	XM_014210723.1	Endogenous	Sas	XM_014210723.1:2811	CACCTTGATGAACGTCATACAGAGTTGGTGTAAGGGATGTGGTAGTGTTTGCAGGTAGAGGCACGTAATTGTTTATTTCTCGGGAGTCTGACAGCACACG	ENDOGENOUS	FALSE	2	2019-05-12	150.72	8	1023	121.98	mRNA	14	187	93	99	152	50	54	109	150	48	128	113	122	113	165	174	115	70	32	77	80	153	8	93
HTR1F	XM_014173643.1	Endogenous	Sas	XM_014173643.1:328	TGGACCGCTACTGGGCCATCACTGACGCAGTGGAGTACTCACGCAAACGCACCGGCATCCGAGCTGGCATCACTGTCGCCGTAGTCTGGTTCCTGTCCGT	ENDOGENOUS	FALSE	2	2019-05-12	64.47	1	949	307.79	mRNA	6	6	9	3	3	16	1	2	3	1	8	7	7	11	7	10	8	5	3	7	5	4	3	1
KDM5Ba	XM_014167209.1	Endogenous	Sas	XM_014167209.1:0	CCTAGGTGCTGTCCACCGACCAGATAATGCGAGTGCGACTTCAATGAGTGTGTGGTGATGTTCTTAATTGACGGAGTTAAAGGGAGCAGTTCTTCAAAGG	ENDOGENOUS	FALSE	2	2019-05-12	92.22	1	621	138.25	mRNA	1	23	73	4	132	10	5	52	79	40	64	104	65	92	102	95	67	9	34	80	36	79	4	20
KDM5Bb	XM_014132540.1	Endogenous	Sas	XM_014132540.1:4662	GAACTCCCTTTCTTCGCTGTGCTCTGGTCCCACTGCCTCCTCATTGACCTTCCTGATCTGGCGACAACGGTGCTACTTCCTCCTTGTTCCCAGCCCAGAC	ENDOGENOUS	FALSE	2	2019-05-12	426.65	3	5831	257.05	mRNA	7	68	105	18	182	15	6	79	68	60	95	138	118	154	206	203	129	23	37	64	53	109	3	40
KDM5Bc	XM_014136221.1	Endogenous	Sas	XM_014136221.1:4820	AATAAGCGATGGCCGCTGAGGATTTGAGGAGAGAATGGATGGCGTTTTGGAAGGAAAGCTGGAAGTCTGACGGTTTTCGGCCTACTCCGTTAGCAACTTG	ENDOGENOUS	FALSE	2	2019-05-12	163.54	7	696	84.62	mRNA	7	171	113	125	231	71	69	92	130	92	209	96	98	102	152	153	128	61	56	83	85	141	15	96
KDM5Bd	XM_014146695.1	Endogenous	Sas	XM_014146695.1:38	CCTCGTATGTTGATCCCGATTGCCTTCTGGAGAACCTGACATTGGAAAATTAGAAGTATAGACCTCCCGACAGATCATAGCAAGGTGACATTGTTGTGAT	ENDOGENOUS	FALSE	2	2019-05-12	280.44	19	1858	122.13	mRNA	19	231	185	220	321	111	128	149	235	89	225	178	160	223	242	299	197	98	57	123	118	186	20	119
KIF15	XM_014210754.1	Endogenous	Sas	XM_014210754.1:621	CTGTTTTTCCTCATCAACAGGGAGGTAGAAAGGTCTGAGAATGCCAAAAGCTTCCTGTGCAAATGCTCCTTCATTGAGATCTACAACGAGCAGATCTATG	ENDOGENOUS	FALSE	2	2019-05-12	670.31	10	7876	263.77	mRNA	21	1465	176	1280	226	1054	568	432	105	68	200	215	237	207	295	486	427	648	49	343	111	185	93	813
KLF15a	XM_014132950.1	Endogenous	Sas	XM_014132950.1:2640	GCTCTGTGAATCTGCTTCAGGAGTTAGATCCTCAAGACAGTTTTAGAGGTAAATGCACTGACCCAGCTCATTCTAGCCCATAATCTGTGCTATTAGCCCA	ENDOGENOUS	FALSE	2	2019-05-12	61.12	2	148	49.11	mRNA	6	69	68	13	96	20	16	68	69	71	104	138	95	74	97	140	129	26	28	76	72	70	2	36
KLF15b	XM_014132138.1	Endogenous	Sas	XM_014132138.1:1090	GCCACATCGTCACAGGAGTACAACGAAGGCGATGTGTTCAAGAGTGGTTCATTATCCAGCAGGGCAGGATCAAATCAGAGTTGTGCAAATGGTGGCAGCG	ENDOGENOUS	FALSE	2	2019-05-12	40.8	1	161	75.63	mRNA	7	18	35	16	38	7	5	40	24	44	26	38	34	57	47	69	33	7	16	40	23	33	1	19
KLF15c	XM_014168045.1	Endogenous	Sas	XM_014168045.1:1883	GGACATAGGCCAAAGGAGCACGAAATGTGTGTGTCTGTGAGATGGAATTTGTGTGAATGTGTTTGTGTTAGAGTGTGGTATGACTTACGGGGAGAGAGAG	ENDOGENOUS	FALSE	2	2019-05-12	8.4	1	24	78.33	mRNA	6	7	5	7	1	9	6	3	13	8	4	8	7	3	3	2	1	1	2	13	1	6	1	1
KLF15d	XM_014135694.1	Endogenous	Sas	XM_014135694.1:2317	ATGATGACTCGTGCCAGGTAAAAGGCATGTGGATCAGTTAACAGCTAACAGTGAACGGCCAACTGCCGTACAACAAAAAGGAAATGCGCACATTGTTTTA	ENDOGENOUS	FALSE	2	2019-05-12	74.52	1	650	138.26	mRNA	2	54	50	8	87	8	14	48	35	38	90	124	91	44	123	119	85	18	24	115	59	60	2	31
LAPTM4Aa	XM_014143948.1	Endogenous	Sas	XM_014143948.1:949	TCTAGAGAGGAGGGATACTCTTTTTCAAATCCTGCTAACATTCAAACCCCTGTAATATTGTAGACAAGTGAGTGGCAGATGCCGTGTAGTGTATAAAGCG	ENDOGENOUS	FALSE	2	2019-05-12	1418.61	39	11144	165.26	mRNA	39	1042	428	1279	687	396	774	666	1418	291	573	600	686	546	764	834	767	530	239	458	357	496	198	509
LAPTM4Ab/LAP4A	NM_001140354.1	Endogenous	Sas	NM_001140354.1:2208	TTGGTTTTGGAATCGATTGTCCTGTTTAAGGAGAGAGATGCCTTATCAGGAAAGTGGAGGGAATAAATGGCTAATTTTGTGAACAGTGGTGGCTGCATGC	ENDOGENOUS	FALSE	2	2019-05-12	790.33	30	2067	68.91	mRNA	45	566	460	259	855	315	164	470	833	250	513	647	623	834	804	850	496	180	221	349	397	589	30	312
LATS1a	XM_014205037.1	Endogenous	Sas	XM_014205037.1:5010	GAAGGACTGATACTATACTGAAAAAGGAATTCTGTATTGGCACTCTTTAGTAGCTCATAGTGGATAGATGGGTCACCTCCCCTATCCCATATTTTTCCTT	ENDOGENOUS	FALSE	2	2019-05-12	368.39	6	5166	291.89	mRNA	6	164	65	135	140	60	78	72	58	33	90	88	100	86	106	114	79	86	27	67	42	88	17	92
LATS1b	XM_014144217.1	Endogenous	Sas	XM_014144217.1:4698	AGGACTGACACTGTTGTAATGGAAACTGGATTATGAACGGGCACTCTTTAGTAGCTCATGGTGGATGGATGGGTCTCCACTCCATCCCATCATTTTGCCT	ENDOGENOUS	FALSE	2	2019-05-12	125.72	3	1571	246.74	mRNA	3	111	37	96	93	35	56	41	33	18	50	56	69	61	72	91	65	41	23	54	26	45	6	54
LATS2a	XM_014164783.1	Endogenous	Sas	XM_014164783.1:4528	CACGGGTTGCTTGTCTCTTCCTTTCTGAGACGTAGGGACTAGAACCAATGTGTGCTTTGGACACTGAGCTGGACTTTAGGTTGGACTAGACTGAATTAAC	ENDOGENOUS	FALSE	2	2019-05-12	207.67	1	1216	108.23	mRNA	7	73	238	23	459	25	21	183	251	67	340	229	241	244	306	349	220	10	88	174	130	307	1	61
LATS2b	XM_014174046.1	Endogenous	Sas	XM_014174046.1:5147	TCTAGGCATTCCCCAGCTGTGACTCCTACCTTTAGCTTCACACTAACTTATTTTCCAAATAGGAGATGTGGGATAAAGCCCACTTGTGTTGTTCCCACTC	ENDOGENOUS	FALSE	2	2019-05-12	105.7	3	389	80.97	mRNA	32	32	114	15	201	10	8	97	154	36	132	93	175	127	113	182	130	14	42	77	65	145	3	34
LEPB1	NM_001279134.1	Endogenous	Sas	NM_001279134.1:434	CTGGGTCCACCTGGGGGGCCTGGAGGAGAGTCTGCAAGACAGCAGGTGTGGTCAGGTGTATGAGGACTTGTCCAGCATGCGGGGGTGGGTGCACTCCTTG	ENDOGENOUS	FALSE	2	2019-05-12	3.77	1	13	76.91	mRNA	5	2	3	3	3	7	2	3	2	2	1	4	2	1	1	8	4	3	1	1	1	1	1	3
LEPRa	XM_014123299.1	Endogenous	Sas	XM_014123299.1:79	CTTCACTCTCAGCTGGCTGTCCTGAATATCAATACTACTCAACATCTACCTTACTCTCCGGACTCGTCAAGCCAGTCTATTTATCCACTGGCCGGACTGT	ENDOGENOUS	FALSE	2	2019-05-12	2.5	1	12	75.89	mRNA	2	2	3	2	4	3	4	3	3	1	4	2	5	4	3	4	2	5	1	3	2	4	1	1
LEPRb	XM_014168840.1	Endogenous	Sas	XM_014168840.1:4180	TCTGGATGGCTGCTCTGAGCACAACACAAGCACATGATAGGATCTTGTCTCCAAGCAGGTGGTACTGAATAGTTTGACTGGTGGCGCACAAATGATGATC	ENDOGENOUS	FALSE	2	2019-05-12	68.67	1	1654	354.8	mRNA	4	9	27	3	65	6	4	14	6	11	50	43	27	31	29	44	26	4	8	22	16	33	1	6
LHR/LHCGR	XM_014179976.1	Endogenous	Sas	XM_014179976.1:849	CCTCAATGAAATCTTCATTAAGAACACACGGAGCCTGGTGCACATCGCTCGAAGGACGTTCAACAACCTTCCTAAGCTGCGTTATCTGAGTATATCCAAC	ENDOGENOUS	FALSE	2	2019-05-12	80.18	1	662	180.26	mRNA	2	130	436	44	498	38	28	321	396	134	399	457	397	356	455	662	377	26	83	362	180	442	10	71
LIMK1	XM_014162741.1	Endogenous	Sas	XM_014162741.1:3508	GTGGTAGGGGCCTTTTAGGAAGTTCATGTGACGTAAGAGAGCATCTTAGGGTCCTAGCTCACTCCTACTGACCATCACTGAAAGTGTAAGCACTCTCACA	ENDOGENOUS	FALSE	2	2019-05-12	231.73	3	2432	139.3	mRNA	11	60	88	36	107	34	14	98	154	68	88	87	145	63	139	237	165	24	27	98	52	74	3	55
LIMK2a	XM_014170687.1	Endogenous	Sas	XM_014170687.1:2658	AGACTGGCTTGATTGATGACTGGCTCGGAGTTAACGCAAGGCAGGGCGTTTGGAGTGAAATTTGTTAACCAGCAGGAGGACACGTCTAAGGACAAAACGA	ENDOGENOUS	FALSE	2	2019-05-12	222.83	1	2804	260.12	mRNA	1	42	93	32	177	21	20	84	62	31	118	90	109	102	203	186	98	18	35	100	55	110	7	31
LIMK2b	XM_014161204.1	Endogenous	Sas	XM_014161204.1:2727	TAATATACATTTTTATCTCGTCGGGTGGGTCTTAAGTTGTAGTGTGCTATGTGTGGATTGTGGAGAGAAGACTCGCTCGGCAGGCAGCAGCAGTGAAAAT	ENDOGENOUS	FALSE	2	2019-05-12	109.74	3	1186	235.86	mRNA	3	20	40	3	69	10	5	57	36	20	64	63	54	71	45	75	52	7	20	37	35	51	4	11
LRRC9	XM_014210738.1	Endogenous	Sas	XM_014210738.1:1811	CACTGGCATCAAGATCAACCGTATCATCCGCATCCATAACCGTTCGCTGCGGCTTCGTTTCGAGGACAAGCTTCATACCCTGTTGGCCAGCGAGGAGTCG	ENDOGENOUS	FALSE	2	2019-05-12	48.77	1	472	139.84	mRNA	9	384	54	472	113	112	234	69	6	56	63	56	61	60	91	73	82	147	35	50	29	63	49	154
MC4Ra	XM_014140480.1	Endogenous	Sas	XM_014140480.1:170	GCTCCTCATTATGCACAGAAACCCTCTAGACGGATTAAGGGAATAATGAAGAAAGAAGTAAACTGAAGAGTACTGACTGAAGAGATCCTACAAAAACAAT	ENDOGENOUS	FALSE	2	2019-05-12	15.06	1	65	111.97	mRNA	4	1	3	4	4	14	1	4	6	2	4	1	3	3	5	2	4	6	1	1	1	1	1	3
MC4Rb	XM_014190362.1	Endogenous	Sas	XM_014190362.1:17	GCATCACCATGGATCATTCCACCTACGGAACCACAGCTCTGGAGCTCTGCCTTTCAGCAATCAGCAGCCCCAGGCTATGGCGGAGAGAATACGTGGTTTG	ENDOGENOUS	FALSE	2	2019-05-12	4.51	1	19	86.26	mRNA	3	1	2	2	4	5	1	3	3	1	2	6	5	2	5	4	5	2	2	5	1	2	1	2
MC4Rc	XM_014180569.1	Endogenous	Sas	XM_014180569.1:1747	TATACAGCATGAGGTCTTTGATGTTGGTTCTGATTGTGATTGGTGAGGACTGATTTGCACTCTTTCTGCCCGTGCTCCAGGACATGGCTGTAAATTATTC	ENDOGENOUS	FALSE	2	2019-05-12	11.27	1	34	75.15	mRNA	3	5	5	4	23	7	3	6	8	8	17	13	7	14	9	9	7	7	5	6	3	7	1	4
MC4Rd	XM_014157590.1	Endogenous	Sas	XM_014157590.1:116	GGCTGAGGCAAAAGACAGGATCTGGGATTTATTCTGATTTCCACCACCTGCTCGATGCTAGACTCTGACTACATCCACTGAGCTGTTCTTTCACAGCAAA	ENDOGENOUS	FALSE	2	2019-05-12	16.72	1	86	122.2	mRNA	3	1	2	2	2	8	1	3	4	1	2	1	9	4	6	6	1	2	2	3	4	4	2	3
MMP13a	NM_001140524.1	Endogenous	Sas	NM_001140524.1:1414	AAACAGCTACTTCCTGCCCTGTTAGAACATCGACCCTCATGAGCCGTTTAAAGTAGCAGCCATGAACAACAATGAATTCAGCCAAATATTTTTTTATAAT	ENDOGENOUS	FALSE	2	2019-05-12	63.52	1	795	153.75	mRNA	5	2	6	3	15	9	3	20	21	5	19	11	55	37	6	21	10	3	12	31	7	180	1	11
MMP13b	XM_014137820.1	Endogenous	Sas	XM_014137820.1:559	CATCGCTGAGTTCCACCGTCGGCACCCCGGTCAACCAGGTATACACCCAGTTCCTGTTTTCTAGTTCTCCCGGGTTTTTGACCATTCGGCCTGCCCTGAC	ENDOGENOUS	FALSE	2	2019-05-12	2.96	1	22	100.62	mRNA	1	2	1	3	3	3	1	2	2	1	3	2	2	1	3	6	1	1	1	2	1	2	1	1
MMP13c	XM_014137819.1	Endogenous	Sas	XM_014137819.1:407	CATCGCTGAGTTCCACCGTCGGCACCCCGGTCAACCAGGTATACACCCAGGTAGGATACCAGGTGGCTACTGTCACACCCTGATCTGTTTCACCTGTCTT	ENDOGENOUS	FALSE	2	2019-05-12	13.31	1	155	129.32	mRNA	18	10	10	18	11	155	6	10	1	3	14	13	10	5	13	25	17	37	5	13	4	11	1	11
MNAT1	XM_014210730.1	Endogenous	Sas	XM_014210730.1:318	GTCGACAAGGAGGTGGAGATCCGTAAGAAGGTGCTCAAGATTTACAACAAGAGAGATGTTGACTTCTCCAACTTGAGAGAATACAATGACTACTTGGAGC	ENDOGENOUS	FALSE	2	2019-05-12	487.82	11	5894	277.83	mRNA	11	405	90	320	167	274	181	156	54	66	112	147	121	135	162	205	176	183	34	127	88	128	50	250
MOB1Aa	XM_014171312.1	Endogenous	Sas	XM_014171312.1:118	TCACCAAAAAGCAGTGAAACCTTGGAAACGACAGTTTTCCTTAGATCTACGATATTCTTTGGTCTGCACACGGACTTTTCAAAGATGAGTTTCCTATTTG	ENDOGENOUS	FALSE	2	2019-05-12	1091.18	66	9413	175.62	mRNA	66	908	579	580	903	531	373	741	961	316	744	798	1022	767	966	1046	808	337	276	677	463	701	90	563
MOB1Ab	XM_014161297.1	Endogenous	Sas	XM_014161297.1:61	ATTATTTCTTCAGGGTACGACTACACACTGACAAGCGAGAGAAGGGTTAGAAAGTTAGGAGACTTTTCACCAGGGAAGCTAGAAAGGCTGTATATTCACC	ENDOGENOUS	FALSE	2	2019-05-12	686.85	66	3771	107.78	mRNA	66	1592	541	774	1147	1385	611	921	537	663	847	1002	985	724	1167	772	686	560	423	686	345	672	138	1043
MOB1B	XM_014128058.1	Endogenous	Sas	XM_014128058.1:159	AGTGGTAGGACGAAGTTTTGTTTCAGGCCAGGGGCCGCTTTAAGCAGTCTGTGAAATTTGGACTAGTTTGACAAGCCACGGCACTGGCACTGTGCTGATA	ENDOGENOUS	FALSE	2	2019-05-12	218.64	21	750	73.33	mRNA	21	680	120	409	193	392	249	224	203	69	178	145	215	151	199	292	267	281	33	180	120	149	44	401
MYF5a	NM_001123644.1	Endogenous	Sas	NM_001123644.1:438	TCCGACAGCATGGTTGACTGTAACATTCCTGTTGTGTGGCCTCAGATGAACACAAGCTATGGCAACAACTACAGTTATACTAAGAATGTGAGCTCTGGAG	ENDOGENOUS	FALSE	2	2019-05-12	14.23	1	122	160.43	mRNA	4	14	50	1	79	7	1	27	2	8	52	71	35	84	26	41	39	3	14	20	31	57	1	2
MYF5b	XM_014153440.1	Endogenous	Sas	XM_014153440.1:728	CCCTCCAGCACCGACTCCCAGCCTTGCACTCCAGAAAGCCCCGGGACCAGACCTGTGTACCACGTGTTGTGAAGAAAACCTGCATTAGAATATAAATAAT	ENDOGENOUS	FALSE	2	2019-05-12	22.39	3	181	136.05	mRNA	10	8	64	12	96	14	6	36	5	16	51	78	51	144	42	44	49	10	17	22	36	68	3	5
MYO10a	XM_014139109.1	Endogenous	Sas	XM_014139109.1:6583	AACTGCTCTTCGAGACCAGTCTGGTTATGGACATTGCCAAGCTGATGAAAGCATACATTAGCATGATCGTAAAAAAGCGCTACAGCAACTCTGCATCCAT	ENDOGENOUS	FALSE	2	2019-05-12	666.28	24	10317	281.95	mRNA	24	238	173	189	244	72	107	256	269	101	227	196	229	232	273	406	289	88	68	183	147	199	25	141
MYO10b	XM_014193101.1	Endogenous	Sas	XM_014193101.1:3833	GACACTGTGATTGGACGAGATGTTATAAAGGATCCAGCCTAATGCTGTGTAACAGAAACTACAGGATCTTGGGCTATGACTTGTCTGTTGTTTCTACCAA	ENDOGENOUS	FALSE	2	2019-05-12	395.42	21	1016	61.96	mRNA	57	162	430	100	789	43	66	413	368	177	556	467	589	424	786	851	659	56	170	519	256	526	21	194
MYO10c	XM_014204158.1	Endogenous	Sas	XM_014204158.1:3536	CACACACACTCTGAAAGAGTCCGTTTTCATAAAGACCCCAGCCAGGCTTGCATTACCTAGAACTGTTGATGTAGCAAGCCGTGTGAACTGGAACCAGATG	ENDOGENOUS	FALSE	2	2019-05-12	96.64	6	305	66.94	mRNA	11	36	116	32	167	11	15	83	71	34	101	104	104	113	157	198	151	17	50	104	62	134	6	47
MYO10d	XM_014150467.1	Endogenous	Sas	XM_014150467.1:45	CTCCTCTCTCTCTGTTCGCGTTGGGTGGGAACACACATCAGGGATTGTAGCCGTTCGGATTTCAATCGGGACGCTTACAAATGAATGGAAATCACCACCG	ENDOGENOUS	FALSE	2	2019-05-12	288.97	1	1411	137.34	mRNA	7	14	37	6	71	19	6	50	10	14	59	54	57	60	50	78	59	5	15	62	25	50	2	9
MYO10e	XM_014151910.1	Endogenous	Sas	XM_014151910.1:7014	TTACAGTATGGAATTCTGTGAAAGAAGAGAAGTTCACACATTGAGGAGGTATCCATCTAGGAAATGGGAATAGTTGGAGTATGAGAATTCTGGGAACATG	ENDOGENOUS	FALSE	2	2019-05-12	80.16	1	350	138.71	mRNA	3	4	16	1	24	2	1	11	3	3	18	15	15	13	11	13	8	3	6	14	5	18	1	1
MYO10f	XM_014165760.1	Endogenous	Sas	XM_014165760.1:6251	CTGGTAACTTCTGTTACTGAAGTATTGTTGGTCACAAGCTATAGAGCAGGGTTACCCATTTGGCAACCCAACTTTTACGAGCATATATACACTGAGGAGG	ENDOGENOUS	FALSE	2	2019-05-12	278.23	5	2841	177.94	mRNA	20	46	89	16	124	22	7	118	116	17	122	102	121	103	148	170	126	23	30	95	78	106	5	43
MYO10g	XM_014174718.1	Endogenous	Sas	XM_014174718.1:337	CATCTATGACCTGTTTGAGCGTGTCGGGAGCAGGAACGGAGAGGAGACACTGAAGATGGGGACGGCCAGACGCAAACCCACCGTCAGCTCCCAGTTCAGG	ENDOGENOUS	FALSE	2	2019-05-12	60.04	2	385	124.92	mRNA	7	10	25	4	24	30	5	20	18	6	38	16	26	20	29	58	45	5	12	32	18	30	2	12
NR1I2/PXR	XM_014174162.1	Endogenous	Sas	XM_014174162.1:1997	TTCCTCAGCCCGATATACAGAACGGATGCCTAAATAACTGTGATGCTTCAACAGAGACATGTAAAACTGCCTATGGGGTGATTGAATCATTTTCCCTCTC	ENDOGENOUS	FALSE	2	2019-05-12	134.83	5	1401	209.95	mRNA	5	66	137	74	335	60	43	109	58	106	229	197	140	161	200	194	126	64	56	119	57	205	21	119
OTX2a	XM_014210818.1	Endogenous	Sas	XM_014210818.1:323	TCCGGCCACATTCCTGACGATTACTGGTGCGGACAAAACCAAGAGGCAGAGTGAAAAGCTTAGGCATCCAGCGGCAAAATCGAGACAGCGAGAAAAAGAA	ENDOGENOUS	FALSE	2	2019-05-12	8.53	1	32	83.47	mRNA	1	4	5	3	7	3	3	4	4	5	6	7	11	7	6	4	3	7	1	2	2	4	1	4
OTX2b	XM_014185285.1	Endogenous	Sas	XM_014185285.1:1470	GGGGGGCGACTCTCGGTAGCGGCTCGTGTTGTTGGCATGAAGTTTGGCCCTGTCCAGCAGAGGAGAAGTTATAATTTATTTTAGCACTGGCAAAGATATT	ENDOGENOUS	FALSE	2	2019-05-12	138.93	1	606	125.14	mRNA	4	7	5	7	10	9	6	5	4	2	11	3	4	8	5	7	5	8	4	1	9	6	1	4
OTX2c	XM_014144803.1	Endogenous	Sas	XM_014144803.1:57	TAAGAGCGCTGGGCGTACAGGGCGGCGCTCATTTTTTAAATTCACCTCGCTGTGTAAAGAGCGTGTAACGACTCCAACGAAAACCCAAGGACTTATCGTC	ENDOGENOUS	FALSE	2	2019-05-12	30.46	1	155	138.2	mRNA	2	1	5	1	4	8	2	5	6	1	4	2	7	5	1	5	2	5	1	5	1	2	1	2
OTX2d	XM_014205787.1	Endogenous	Sas	XM_014205787.1:47	ACAGGGTAATTATTATTGAACTGATGTGGAGCAACCGGTAGATGGGTCTGGGTGAAAAAAAGTGACAGATTGAGACCGGTGGCCGTTACATATAAAAACG	ENDOGENOUS	FALSE	2	2019-05-12	3.67	1	30	129.24	mRNA	1	2	1	1	5	3	1	4	1	1	3	2	4	2	3	5	1	1	1	1	3	2	1	2
PAX3a	XM_014139573.1	Endogenous	Sas	XM_014139573.1:16	CTTCTCAATTCAGATAAAGTGTCAACAACAACTCCAACTAAGCGGCCTTCAATTTCAACAGAGGCAAACATTGCTTTGTCAATATTTTCACACTCCACGT	ENDOGENOUS	FALSE	2	2019-05-12	44.68	1	221	133.18	mRNA	3	4	7	4	22	5	2	7	5	8	21	14	9	14	14	14	5	12	5	9	5	18	3	2
PAX3b	XM_014163289.1	Endogenous	Sas	XM_014163289.1:1912	CTCCACCTCCAGCCTAGTCTCGGTTGAGGGATGTGTGTACTGTACTGTATATGTTGAGACTGAGGAGGCTCTTCAAGTAATCAGGACCAAAAGCTTCCTC	ENDOGENOUS	FALSE	2	2019-05-12	16.53	1	72	117.66	mRNA	5	2	4	1	12	7	2	7	6	1	9	3	6	5	4	11	5	2	2	7	3	4	1	1
PAX3c	XM_014190806.1	Endogenous	Sas	XM_014190806.1:2321	GGAGGAAAATAAGGTTTTAAGGCACGATCCTGAGGCTAACGGTGATCTATCTATGGACCTGCAATAGGCACACCGCTCACTCAGCCACAATGCTTTATTT	ENDOGENOUS	FALSE	2	2019-05-12	382.07	1	5046	275.05	mRNA	8	28	45	8	58	20	12	17	12	38	68	41	40	28	41	25	22	8	8	24	21	57	2	18
PAX3d	XM_014215104.1	Endogenous	Sas	XM_014215104.1:2124	TGGCCCAGCCCAGTCTCCAGGGACATGTGTACTGCATATGTTGAGACTGAGGGGGCTCTTTATGTAATCTATTCCCTCAACAATGATCTGTTCCTTCACA	ENDOGENOUS	FALSE	2	2019-05-12	38	2	172	113.78	mRNA	7	4	16	15	23	5	10	7	6	16	21	13	17	22	13	22	10	14	5	9	6	11	4	4
PCDH18a	XM_014212361.1	Endogenous	Sas	XM_014212361.1:224	CGAAGCTAAAAAGAAAGCTGTGACCTGGTTCATCTTGGGTTCTCAAATCTCCATCTTTAAGTCGATTTGCGCGACTTTTCACCGACGGTGATTTACTGGT	ENDOGENOUS	FALSE	2	2019-05-12	106.7	2	387	76.07	mRNA	7	39	51	5	206	7	8	49	69	14	110	97	106	184	152	160	115	10	50	47	66	152	2	19
PCDH18b	XM_014199395.1	Endogenous	Sas	XM_014199395.1:263	ATCCTCCAGTCGATTTGCACGACTTTTCACCAAAGATGACTTACTGAAGGGATTTAACATGCTATACTTTTGAGAGAGCATCTTTTAAAAACCTTGCTCC	ENDOGENOUS	FALSE	2	2019-05-12	73	1	239	78.58	mRNA	8	18	30	6	85	4	10	40	113	1	52	63	116	136	104	148	75	6	18	47	40	80	2	15
PCDH18c	XM_014194606.1	Endogenous	Sas	XM_014194606.1:325	AATGCTCAAACGTGTTTAAATGGGGATATCTAGCCTTTGGAGAATGCGCTGCAATTAGCCTAATGACTGTCGTCGGGGCGCAGTGGATTCGTTAAGTTCA	ENDOGENOUS	FALSE	2	2019-05-12	299.67	7	850	66.93	mRNA	32	99	105	34	185	27	16	209	326	26	191	169	221	202	175	436	358	25	51	159	163	184	7	71
PCNXL4	XM_014210604.1	Endogenous	Sas	XM_014210604.1:3581	CCTGGTAACCAAACTACACCTGTGTTTCTGTTACCTTACTAACTCACAGGGTTCTCACTACAGTAACCCAACAAATAACGTGACCTCTACCTGCCTGTCA	ENDOGENOUS	FALSE	2	2019-05-12	5.57	1	27	81.08	mRNA	3	1	1	10	7	11	5	9	8	8	17	8	5	7	27	7	2	4	1	6	4	8	3	16
PGRa	NM_001252363.1	Endogenous	Sas	NM_001252363.1:729	CCTACTCATCCCGGTAAGGGCATGCTGAGTTTTGACGTAATGAGCAGTAACGGACAGGGTCCACAACAGCATTTGATGGTTTATAAGAGTGAAATGCCCA	ENDOGENOUS	FALSE	2	2019-05-12	282.86	4	2838	193.5	mRNA	19	339	1478	57	1916	58	42	805	886	265	2059	1137	1363	1370	1458	2838	1369	68	332	1443	728	1914	8	382
PHACTR4Ba	XM_014200206.1	Endogenous	Sas	XM_014200206.1:450	ACTACCATCCATAGTAGGCCATTGAGATGCCCTGGCTGCGGTTTTACACAAGAACTACTACTACCAAAATGCCATCAAGGTTGTTTCCGGTCATTCCGGC	ENDOGENOUS	FALSE	2	2019-05-12	6.34	1	29	90.94	mRNA	1	2	4	4	5	19	12	6	5	3	11	3	4	4	3	9	6	4	2	1	5	9	1	8
PHACTR4Bb	XM_014169607.1	Endogenous	Sas	XM_014169607.1:141	AAGCACAATGGATGCGCGTGATGATGCTCTCGAGATGTTATCAGTGGGATGGAGCGGTGATGTTACACTGGGTAGCAATTAGCAAGCCTCTTTTTCCTAC	ENDOGENOUS	FALSE	2	2019-05-12	268.24	5	2060	152.75	mRNA	12	272	143	168	192	136	100	115	75	54	228	179	141	160	199	338	267	121	57	254	56	151	23	244
PITX1a	XM_014198242.1	Endogenous	Sas	XM_014198242.1:950	GCCGCGATGAAAATAATTTGCCGACAGCTGTGGGCCTAGTGGGCCTACCTGCGAATGGGGCGAAAGACAACTAAACTGGACTAGTTGCAATCATTTTTCA	ENDOGENOUS	FALSE	2	2019-05-12	26.18	2	85	86.96	mRNA	8	15	21	27	31	15	13	12	19	3	19	37	22	34	23	30	18	8	6	16	10	21	9	3
PITX1b	XM_014123791.1	Endogenous	Sas	XM_014123791.1:1251	AACAGACAAAGGAACTCCTATGCATGTTCGCTTACTTGCTTTGAGGGCTCAAACCCATTTGAACGTGACTTGTATTGGTCTAGGCCAGCGTTTCCCAAAC	ENDOGENOUS	FALSE	2	2019-05-12	3.12	1	12	76.19	mRNA	1	1	2	2	2	12	1	1	9	2	2	4	4	6	3	3	1	1	1	2	1	1	1	3
PPARAa	XM_014124069.1	Endogenous	Sas	XM_014124069.1:1937	CCAGCTAGAGAACATGTATCGGGCTGGAGTACACAGATCAAGTAATAAATTGCTGGTTTGGGTAAGTAAGATTCAGTCAAACTATAGCGTAGGTACATGC	ENDOGENOUS	FALSE	2	2019-05-12	882.85	6	6974	145.92	mRNA	212	28	44	19	88	28	16	53	63	26	57	88	64	67	85	77	94	13	18	71	37	52	6	26
PPARAb	XM_014169858.1	Endogenous	Sas	XM_014169858.1:1906	CTGTGTGGACGGGCAATGTGAAGCTGAATTGAGTGTCCTGTTCCAGTGTTTGTCCTAACTAGAGAACATGTATTTGGCTGGGTTTAGACACCTTTGGCCA	ENDOGENOUS	FALSE	2	2019-05-12	380.9	1	3843	160.4	mRNA	51	35	56	12	62	17	7	41	14	35	38	43	38	36	62	66	63	10	7	39	49	40	1	18
PPARAc	XM_014152661.1	Endogenous	Sas	XM_014152661.1:546	CCAGGCTGTTCCACTGCACCCAATGCTTCTCTGTGGAGACTGTGACAGAGCTCACAGAATTCGCCAAGTCCATACCAGGCTTCCAGTGCCTGGACCTGAA	ENDOGENOUS	FALSE	2	2019-05-12	18.45	1	88	115.88	mRNA	4	1	3	3	15	7	4	3	5	2	2	6	7	14	7	9	1	7	3	8	7	10	1	1
PPARB1A	XM_014167444.1	Endogenous	Sas	XM_014167444.1:4288	AGTGATCTGATGCTCACCTAACTGCAGAGACCGTTGAGACAATGATAATAATAAAGTGACAGTGTTGAACCACCTGTTCTGGTTAGTGTGCTGTATCCAC	ENDOGENOUS	FALSE	2	2019-05-12	301.56	14	1298	87	mRNA	41	195	215	101	408	97	82	216	239	132	225	250	220	231	289	295	175	79	84	156	114	262	14	115
PPARB2B	XM_014147251.1	Endogenous	Sas	XM_014147251.1:206	GTGTACAGAGAAAGTTGACACTAGGCTGGTAACTAACTACCTGTTAGCAAGAACTCATTAAAAGTTTGATGTCCCGAGGTACTGTAGCTAGCCAGCCACC	ENDOGENOUS	FALSE	2	2019-05-12	65.32	2	433	148.09	mRNA	2	111	84	69	142	121	38	45	62	43	138	100	95	85	85	141	114	54	25	69	43	97	9	105
PPARGa	NM_001123546.1	Endogenous	Sas	NM_001123546.1:2086	CATGACAAGACACGCGCTGCCGCTCCGCTGAACCCTCTGTTTGATATTCAGTAAGGGGAAAGATTGGTTTCTCGGAAGGGTCTTTGAACTGTACCACATT	ENDOGENOUS	FALSE	2	2019-05-12	23.02	1	801	415.14	mRNA	4	1	4	1	4	6	1	1	5	5	4	3	6	2	6	2	3	7	1	3	1	5	1	1
PPARGb	XM_014135113.1	Endogenous	Sas	XM_014135113.1:82	CATAAGTGAATAGTGAAGAATGAGTTGATATTTTGTGTTGCAGATCAAGACAGGTTCATTAAAAGAGGAGTCCATGTCCTCTCTTTGGTCTAGCAACTGT	ENDOGENOUS	FALSE	2	2019-05-12	2.76	1	15	96.03	mRNA	1	2	1	6	5	5	1	3	2	1	2	2	2	3	2	3	2	1	1	3	1	1	3	1
PPARGc	XM_014168482.1	Endogenous	Sas	XM_014168482.1:746	GTACGGCGTCATCGAGGTGCTCATCATCATGTGGGCTCCGCTCATGAACAAAGATGGTACACTGATCTCCTATGGACAGATCTTCATGACGAGAGAGTTC	ENDOGENOUS	FALSE	2	2019-05-12	169.74	2	1403	151.66	mRNA	21	36	95	5	166	12	10	42	63	21	117	95	85	123	104	152	85	8	38	55	52	140	2	14
PPM1A	XM_014210734.1	Endogenous	Sas	XM_014210734.1:2244	ATGGTGGTGCAGATTATGGGAAATGTTCCTCCATTACTCCTACATACCTATTGTGCACCCGTCTTGTATATCAGTACGATACTACCCTTCACTTCAGAGC	ENDOGENOUS	FALSE	2	2019-05-12	850.56	16	3738	94.08	mRNA	16	1661	458	1245	953	911	537	579	380	316	607	589	658	576	833	720	558	659	136	536	258	539	91	834
PRKAR1Aa	XM_014179785.1	Endogenous	Sas	XM_014179785.1:83	ATGATATGGACAAGAATGCCGAAGCGAAGTTTAGAGGCCAGAGTTCGCCAGTTCACCAGGTCGTAGCAGAGCAGTAGCGCGTCTTCAATCGTGATGGCGT	ENDOGENOUS	FALSE	2	2019-05-12	717.36	79	2072	47.03	mRNA	79	1300	567	1587	840	624	768	602	745	260	579	577	774	595	697	866	624	572	210	412	427	642	268	519
PRKAR1Ab	XM_014209627.1	Endogenous	Sas	XM_014209627.1:3673	GATATGGTAAAACACATCACAAGATTAGTGCTCACTAGTAGGCACACTGCAATCCACCCGGTTTGCCTTAGCTTATGTAACCCGGGCATAGACACTCCTG	ENDOGENOUS	FALSE	2	2019-05-12	828	44	4174	81.47	mRNA	44	1572	456	1271	703	658	604	690	692	302	487	397	590	392	691	705	612	643	174	385	367	555	85	849
PRKAR1Ac	XM_014202328.1	Endogenous	Sas	XM_014202328.1:342	TCCAACTCTCGCTCCGACTCCCGCGAGGATGAGGTGTCTCCTCCCATGAATCCCGTGGTGAAGGGGCGGCGGCGGCGCGGTGCCATCAGCGCCGAGGTCT	ENDOGENOUS	FALSE	2	2019-05-12	601.34	21	5173	177.79	mRNA	30	647	359	365	719	209	158	309	185	183	408	382	298	513	643	666	586	246	188	313	225	345	21	349
PRKAR1Ba	XM_014202670.1	Endogenous	Sas	XM_014202670.1:383	TGAGGACGGGGAGAAGATCGTGGTACAGGGAGACCCCGGAGATGACTTCTTCATCATCACAGAGGGTACAGCCTCTGTTCTCCAGCGTAGGTCTGACAAT	ENDOGENOUS	FALSE	2	2019-05-12	551.66	9	2405	114.61	mRNA	9	978	167	1218	325	319	481	172	85	132	237	172	198	186	307	303	282	507	39	127	111	198	54	358
PRKAR1Bb	XM_014202711.1	Endogenous	Sas	XM_014202711.1:402	CTGTGAAGTGTTCGTGCAGAAGCACAACATCCAGCAGATCCTCAAAGAGTGCATTGTCAACTTGTGCATCGCCAAGCCTGAGCGTCCTATGAAATTCCTG	ENDOGENOUS	FALSE	2	2019-05-12	725.36	31	2424	89.88	mRNA	41	1793	414	1883	699	764	832	456	184	288	520	403	396	535	657	694	674	909	154	433	286	545	150	744
PRKAR2Aa	XM_014131913.1	Endogenous	Sas	XM_014131913.1:1832	GCTGTGGCACACTGTAGTTCATTGGACTTTAAGTGGTGTGAAAGCCAAGGGTGGCTGGGTGTGTGTAAGGACTTGGCCTGTGTCACTTATGCAACAATTC	ENDOGENOUS	FALSE	2	2019-05-12	17.05	1	73	86.44	mRNA	5	31	23	20	38	35	16	22	19	14	23	15	21	28	34	46	23	16	1	28	20	20	2	42
PRKAR2Ab	XM_014167675.1	Endogenous	Sas	XM_014167675.1:1264	AAACATTAAAGTAGAATTGTAAGAAACAGCACACTAACACAGTCCCAGAGTGCTTCCTAAACACATACTAGCTTTACATACTTACACAACATATTTGACA	ENDOGENOUS	FALSE	2	2019-05-12	26.18	1	235	173.91	mRNA	4	71	122	44	133	64	23	178	235	42	119	74	88	61	101	177	137	29	17	90	91	103	12	63
PRKAR2Ac	XM_014135164.1	Endogenous	Sas	XM_014135164.1:2465	CCCTAAATATCACACACAGATATTCTTAGTTGCTTGAACCTGCTCCAGCCAATTGAAAAAGCAAGGTCCCTGCTGTTTCCACTCTAACGCTGCCACAGCT	ENDOGENOUS	FALSE	2	2019-05-12	726.32	4	8186	226.16	mRNA	4	806	283	633	461	283	319	507	327	74	233	366	481	485	521	894	582	356	97	502	222	419	30	558
PRKAR2Ad	XM_014146325.1	Endogenous	Sas	XM_014146325.1:2743	AATATCACACACCCTCTTACAGTTGCTTGAACCTCCTTCAGCCTCTTTGTTTGAATTGAAAAAGCGGTGTCCCTGCTGATACAACCCTGCCACCGCCACA	ENDOGENOUS	FALSE	2	2019-05-12	351.71	20	2952	154.8	mRNA	20	1246	169	1486	210	386	606	224	206	83	120	167	218	138	268	384	300	577	48	226	73	151	157	453
PRKAR2Ba	XM_014125918.1	Endogenous	Sas	XM_014125918.1:2016	TTCATACTGTACATTGTAGGCTAGGGGATACCCAGGGGTACTATGTCATTTCTGGCTTCAACAACAATGTTGAACAGTTGTACCAACAAATAGTGCCATA	ENDOGENOUS	FALSE	2	2019-05-12	206.71	4	1513	137.65	mRNA	4	66	177	46	165	60	30	153	99	38	112	124	118	103	85	147	95	21	28	85	62	118	8	46
PRKAR2Bb	XM_014147660.1	Endogenous	Sas	XM_014147660.1:1380	CATTGAGGGGGAAAACCTATGAAATCCAGAAAGGGAAAAAAGACTAAGTGAGATGCACTATGATGAAGATGTGAGAAACCAGGATAACACTTTACTTGAC	ENDOGENOUS	FALSE	2	2019-05-12	138.85	1	617	126.61	mRNA	5	17	40	11	92	20	16	35	13	22	68	40	40	33	22	27	46	11	9	14	30	52	3	9
PRKAR2Bc	XM_014152968.1	Endogenous	Sas	XM_014152968.1:1506	CGCTGTTCGGAAGTAACACCGGCATTCACGACAACGACACCGCGTGATAGAGTACACTCGGCATAGACGGCTGAGACGTGATGTTTTTATAACAAGGGAC	ENDOGENOUS	FALSE	2	2019-05-12	334.74	11	3145	126.73	mRNA	27	2325	177	3145	277	741	1359	340	160	119	240	280	299	221	332	412	347	979	94	356	117	213	358	803
PRKAR2Bd	XM_014207731.1	Endogenous	Sas	XM_014207731.1:1225	GATTATAGCGCAGGGGGCCACAGCTAACTGTTTCTACATAGTAGAATCTGGTCAGGTACAAATAACAATGAATACGAGCAAGTTGAAAAAGGAGGAGGAA	ENDOGENOUS	FALSE	2	2019-05-12	353.9	18	3193	151.36	mRNA	35	2886	154	3193	219	1341	1703	360	128	104	197	237	272	173	244	317	267	1304	59	276	101	165	398	940
PRKCH	XM_014210726.1	Endogenous	Sas	XM_014210726.1:1943	TAGCACTGTAAAACATCTCCAGCTTCTGACATTCTCAATTAAATTCTTGCAGCAGGATTGTTGCATAATTGCGTCTTGGCACTGTGGGATATGACATCAC	ENDOGENOUS	FALSE	2	2019-05-12	90.55	3	1058	233.54	mRNA	9	16	84	5	106	43	23	43	31	16	84	40	41	84	104	46	67	29	10	22	42	80	9	12
RD3L	XM_014210752.1	Endogenous	Sas	XM_014210752.1:1379	GATGCATCTCAATACTAGCTACTACAATAGGCTAGTCTACTAGCTAGCCTACTTCATTTGCACTGACAAGTCAACCGTGCTTAGACATTTTGGCACCTGG	ENDOGENOUS	FALSE	2	2019-05-12	3.47	1	13	68.34	mRNA	3	2	2	2	2	3	2	4	1	2	5	2	2	4	2	3	3	1	1	2	2	1	1	1
RHOAa	XM_014135290.1	Endogenous	Sas	XM_014135290.1:998	TATCTCTCTGGTAAACTTATGTCTGAGCATGGTAGTGATCTCTGAGGGACGGGATAAGATTGGTGTTCTTGATCAGGTCAGAAACCCCAGCGCTATTGGC	ENDOGENOUS	FALSE	2	2019-05-12	2102.67	125	12430	121.15	mRNA	125	2908	993	1433	1382	1052	883	1964	1581	605	995	1631	1972	1113	2218	3091	2095	962	446	1938	812	1047	221	1624
RHOAb	XM_014135189.1	Endogenous	Sas	XM_014135189.1:721	CTGTAGACTGCATGACAGGACTCAGTCCCTGTACCAGGGGCTCTGGCAAGTGTGTGGATGGACAAAGGGGGTTGGATAAGCACCTGTTTACATCTCACCG	ENDOGENOUS	FALSE	2	2019-05-12	1957.43	168	16505	177.78	mRNA	193	2256	736	2662	1125	1120	1303	821	897	265	670	954	906	934	1082	1419	1013	1008	205	684	517	738	552	845
RHOAc	XM_014146310.1	Endogenous	Sas	XM_014146310.1:77	AAAAAAAAAACTGTTGGATGCGGATCGAAACCGAATCTTCAAACGGAGATACGTTAAGGCAGAAATACTTTACTCATGCAACGTGCACGCGCAGGCGTGG	ENDOGENOUS	FALSE	2	2019-05-12	198.3	9	1561	137.77	mRNA	9	339	118	227	146	217	166	200	214	54	136	104	145	115	109	201	170	127	34	93	117	152	34	227
RHOAd	XM_014145763.1	Endogenous	Sas	XM_014145763.1:1243	TGGATAGACTAACCCTATCTTTGCGCGGACCAGCATCTCCTTCTATGGTATCATAATCTTGCGTGGACCAGCACCTCCTATGATATAATTGGTCCAATAG	ENDOGENOUS	FALSE	2	2019-05-12	582.62	53	1311	45.49	mRNA	53	631	432	479	499	257	255	512	786	164	452	401	541	365	542	762	624	277	126	348	345	408	73	402
RHOAe	XM_014147561.1	Endogenous	Sas	XM_014147561.1:9	AGTCCTGTCTATGGTCTCTATATTCTGCCAGTGAGTGGCAGTCCAAAAGACCGGAAGAGAACCAGCGACAACGGAAACAGAGCTAACAAACGATGGCTGC	ENDOGENOUS	FALSE	2	2019-05-12	11.29	1	146	199.01	mRNA	2	6	5	6	14	15	14	11	6	5	27	17	24	10	14	18	11	3	5	9	14	30	4	11
RHOAf	XM_014166109.1	Endogenous	Sas	XM_014166109.1:1138	TGGAATCAGGACTCATCCAAACTCTTGTTCATTTGTAACCCGTCCTGTCCGCTAGCATAGATTTTAATGGTAAGAGGGTCTACTTTCCAGGGGAGAGGTT	ENDOGENOUS	FALSE	2	2019-05-12	1880.39	27	9388	103.58	mRNA	141	527	813	191	920	194	104	1069	1583	195	801	784	1091	670	922	1559	1307	143	220	782	676	908	27	401
RHOAg	XM_014167662.1	Endogenous	Sas	XM_014167662.1:1664	GAACAAAAATGAGTTCTGCTTCCATAATCTCTCCGTACCGAGTTCCCAGCACTCAAGACAAGTAGGTCTTAGATTCTAGGTCTTTGGTGTGATTGCTGGA	ENDOGENOUS	FALSE	2	2019-05-12	451.74	17	3055	143	mRNA	19	201	201	71	318	105	60	266	350	86	201	310	408	303	351	488	367	77	94	270	168	237	17	134
RHOAh	XM_014131927.1	Endogenous	Sas	XM_014131927.1:119	ACAATCTAGCTACATATTGGTCAGTCATGGCAGCCATCCGAAAGAAGCTGGTCATAGTGGGAGATGGCGCATGTGGTAAGACGTGTCTGCTCATCGTCTT	ENDOGENOUS	FALSE	2	2019-05-12	507.93	25	2911	110.17	mRNA	25	567	322	303	543	312	192	389	359	151	387	454	516	529	658	715	478	214	147	362	246	334	45	313
RLN3Aa	XM_014125479.1	Endogenous	Sas	XM_014125479.1:2849	TGTGCAAATTGTCATGTGTAAGTGACCTTTGAGGGCTGACGGTGTGGATGGAGATGAGAGCCACTATCACCAACTTTCCACTCAAGAGGATGATTACAAC	ENDOGENOUS	FALSE	2	2019-05-12	3.39	1	14	72.15	mRNA	5	1	4	1	1	8	2	3	3	1	2	1	5	2	4	7	5	3	1	4	2	2	1	2
RLN3Ab	XM_014202846.1	Endogenous	Sas	XM_014202846.1:68	GAAGTCACACAACACTCGCCACCACAGAGACTGAGAAAAACACCTGCTCCAAACAGCCCAGTCTACCACTGAAGAATCTATTCTCTCTCCTTTTATGCTC	ENDOGENOUS	FALSE	2	2019-05-12	98.43	2	628	139.94	mRNA	6	5	9	10	14	16	4	6	11	5	12	23	21	16	12	26	9	15	4	7	6	7	5	3
RLN3Ac	XM_014202852.1	Endogenous	Sas	XM_014202852.1:1223	ATTTCCCAACGTGGGACCATTGCGAACCATAGGTCGGAATTTCTGACCTGGCTACTACATGTACATTGAACAACACAGGAGTATTTTGGCATGTTTTGTT	ENDOGENOUS	FALSE	2	2019-05-12	23.82	1	145	116.91	mRNA	3	6	8	6	5	11	3	9	7	4	5	5	8	6	7	6	3	4	4	5	1	5	1	5
RLN3Ad	XM_014138792.1	Endogenous	Sas	XM_014138792.1:147	AGAAGCAGCAAATGGTAGCGAGAAAGAGTCACTTCATGATATCCTACTGACGTCTACATTGACTGATAGAGTAGCAACAGCATCTAAAGAAACCCTTCAC	ENDOGENOUS	FALSE	2	2019-05-12	7.08	1	70	142.53	mRNA	2	6	30	14	70	7	19	6	6	7	21	32	21	43	31	29	21	4	6	15	13	13	5	1
RND3a	XM_014165494.1	Endogenous	Sas	XM_014165494.1:1051	GAGACTGGGGGACACTGTGAACATGCTAATGAGCATTTGAATTTTGGACAACCATGAAGAGCTTTATGCACTATTAGTGTGCCAACTGAATGAGGGATGG	ENDOGENOUS	FALSE	2	2019-05-12	141.98	10	510	76.68	mRNA	23	75	219	26	505	32	21	152	193	111	406	353	349	361	510	481	401	27	85	256	201	359	10	60
RND3b	XM_014165492.1	Endogenous	Sas	XM_014165492.1:1056	CCCAAAAAAAACGTACCAATCTACATCTAGCTGCCCTACTCTGTCATAGAAGTCCACCGGAGGGACTGAAGACTTAAAGGATGGGCTTTAGTGTATTTTT	ENDOGENOUS	FALSE	2	2019-05-12	4027.01	5	57192	324.53	mRNA	17	78	203	38	355	24	19	170	120	87	219	215	244	234	281	324	184	27	75	159	125	223	5	65
RND3c	XM_014173486.1	Endogenous	Sas	XM_014173486.1:1106	TAACTATGAAGGGCTTTGTGCACTATTAGAAGACTATCGATCTCCACAGCCATTGCCAACTGAATGAGAGATGGTGTTTAGGTAGCGGCAGCAACTATGC	ENDOGENOUS	FALSE	2	2019-05-12	144.94	6	510	68.76	mRNA	28	126	214	20	510	42	14	180	278	483	366	297	255	267	420	336	282	22	256	160	134	342	6	89
RND3d	NM_001140259.1	Endogenous	Sas	NM_001140259.1:277	TTGCAAAGGATATCTTCCCAGAAAGTTACATGCCCACAGTGTTCGAGAATTACACGGCCAGTTTTGAAATAGACACGAAAAGAATAGAGCTCAGCCTATG	ENDOGENOUS	FALSE	2	2019-05-12	353.3	8	1196	68.25	mRNA	48	117	121	19	287	30	14	116	320	57	273	170	226	276	242	388	281	29	73	208	178	251	8	91
RND3e	XM_014150815.1	Endogenous	Sas	XM_014150815.1:2042	ACATTTAATTGATGTCGCAAAACAAAGTTGTGGTAGAAACATATAGGCTTGCTTCAGGAGATGGAGTGAGTGTCATAACTTGAATTAAACCCAATGTCAC	ENDOGENOUS	FALSE	2	2019-05-12	16.54	1	50	59.33	mRNA	1	10	5	10	20	9	3	6	20	4	20	11	19	18	24	14	13	12	1	14	4	18	1	4
ROCK1a	XM_014191784.1	Endogenous	Sas	XM_014191784.1:152	AGAACCAGAACGTTGTCCTTCTGTATCGGTCAATATAGATGGCCGATGACAATGTGAGGCTTACTGCGAACGGACGGCAATGAAATGTTGTAACAAGACG	ENDOGENOUS	FALSE	2	2019-05-12	606.57	22	5670	206.44	mRNA	26	443	257	228	385	273	163	343	281	119	366	307	371	329	378	504	396	160	98	349	198	351	22	381
ROCK1b	XM_014140558.1	Endogenous	Sas	XM_014140558.1:105	TTGATACGAAGCACTACATTGCCTACTCTCTAGCTTGCTAACGCCCAGTAAGGGCGTAGCTTGAGTGGCTATCCGAATTATCGTGTTATATGAAAATCCC	ENDOGENOUS	FALSE	2	2019-05-12	72.36	1	919	279.81	mRNA	5	57	23	23	53	31	23	31	10	13	35	30	27	34	33	41	44	31	11	22	13	21	3	48
ROCK2a	XM_014192160.1	Endogenous	Sas	XM_014192160.1:569	CATTGTGGATACTGCAATTCCGAGGCGATTATAGAAGGAGGCTGCTAGGCCCACGGCCATTGCCCAAGAACAAAAAGACTTTTCCCCATGTAAACCCAAA	ENDOGENOUS	FALSE	2	2019-05-12	484.32	8	2175	77.14	mRNA	49	108	468	29	819	40	14	296	670	131	625	542	519	641	486	714	430	24	178	282	287	618	8	109
ROCK2b	XM_014211022.1	Endogenous	Sas	XM_014211022.1:358	CCATGTAGTGCATGGGAGAAGAACTGGTCATGGAAAGTTTAACGATTCATCACGCAAGCTATTTTGGAGAACGCCATTCTTACCCTGTAAATTTGCCTAC	ENDOGENOUS	FALSE	2	2019-05-12	721.64	3	8685	259.79	mRNA	34	130	254	33	470	39	16	248	313	107	387	358	338	357	363	477	301	31	123	293	211	346	3	94
ROCK2c	XM_014204608.1	Endogenous	Sas	XM_014204608.1:154	TGCTCATTCAAACAACCTGCAGCAAAATTATTGAGTTGTCTCGAGCGCTGTCCGCCCGCGTTTTAAAGGGCCACGGCAGGTATTGACAAGTTTGTTGTCC	ENDOGENOUS	FALSE	2	2019-05-12	5.52	1	18	75.03	mRNA	4	1	5	2	5	14	2	2	10	2	3	2	5	9	7	7	8	4	3	5	5	5	1	1
ROCK2d	XR_001320866.1	Endogenous	Sas	XR_001320866.1:3478	GACAGTGGTTACCCAGTGCACATCACTCACTCCCAGACCTCTGAGTCCATGTCCTTCCACTACCAGCGCACGCAGAAATCTGTCAGCGTTGCGACCCGGC	ENDOGENOUS	FALSE	2	2019-05-12	9.73	1	28	59.96	mRNA	3	10	11	4	23	8	1	8	7	4	21	12	13	7	20	26	28	3	1	16	10	18	2	10
RTN1	XM_014210748.1	Endogenous	Sas	XM_014210748.1:2401	GCCAAGCGAAAGGAAGAGTAGACCTGCATCTTGCTAACAGTGGAGTCCAGCTCAGACTCAGTGGCAGACAGCTTGATCATTGTTGGATAGCCTTGTCATT	ENDOGENOUS	FALSE	2	2019-05-12	3470.36	25	15506	130.47	mRNA	25	1076	817	795	1003	304	486	861	1234	223	734	1838	1547	1421	1893	1790	1486	413	227	1210	711	1011	126	459
RUNX2	XM_014210599.1	Endogenous	Sas	XM_014210599.1:116	CCGGAGTACAGGGGACATTCCTGCTGAGTTCAGGCCCACCGACAGCCCCAACTTCCTGGTGTCCAGCCTCCCCGCACACTGGCGTTGCAACAAGACTCTG	ENDOGENOUS	FALSE	2	2019-05-12	5.02	1	33	106.22	mRNA	1	5	2	4	1	7	3	5	7	1	6	3	3	2	7	5	2	4	2	3	2	4	1	1
RXRAa	XM_014172379.1	Endogenous	Sas	XM_014172379.1:5400	TGACAGGACGTTTTTCAAAATGTCAACCTGGCCGGTCCTAATTCTGGAGTTTATGCTGGGCATATTGTCTCATGCCTCATCGGCCGCCATCTCTCTGGTC	ENDOGENOUS	FALSE	2	2019-05-12	15.17	1	67	103.77	mRNA	1	1	8	4	7	12	2	3	5	3	13	6	4	7	4	9	1	1	1	2	1	5	1	1
RXRAb	XM_014128611.1	Endogenous	Sas	XM_014128611.1:71	AAACCTAGCCCAAGAGAGGGAGCGCATCTGAGTGAGCAAACAGAACTAGAAACTATAGGTGCATTTTTACTCTATCGAACATCGCTTTTGAAAGACTGTC	ENDOGENOUS	FALSE	2	2019-05-12	77.75	4	183	56.48	mRNA	6	38	73	11	170	13	6	54	69	31	160	106	106	89	141	183	122	7	39	96	48	120	4	35
RXRAc	XM_014132501.1	Endogenous	Sas	XM_014132501.1:2074	GTAGCTGTCTGCAGGTGTATCTTTAACTGTTCCATCATTGGATGCACAGCAGCGTAGTAATTGGGACAATCGTGTTTTGGACTTGTTGAAGAGAGGCGGG	ENDOGENOUS	FALSE	2	2019-05-12	49.64	1	244	60.75	mRNA	6	41	46	9	72	16	10	42	41	21	50	72	67	50	69	75	58	21	16	41	25	55	1	33
RXRBAa	XM_014141731.1	Endogenous	Sas	XM_014141731.1:1640	ACCCCTATCGACACGTTCCTCATGGAGATGCTGGAGGCGCCCCACCAGCTGACCTAGGAACCAGGTTCTGCTCTGGTCCATCAGGGGTTCTAGTTCTGGC	ENDOGENOUS	FALSE	2	2019-05-12	115.32	9	307	50.3	mRNA	11	189	132	114	197	74	53	138	143	72	149	92	91	96	159	180	179	70	22	92	104	158	9	144
RXRBAb	XM_014202184.1	Endogenous	Sas	XM_014202184.1:2135	CCTCTCAGATGACCAGAAAGCAACACGTTAACAATAAACCCGGGATACAAAAGGAGTAGGTGAATCACAATGGAACACGGAGCAGACCTGTATTGACTGT	ENDOGENOUS	FALSE	2	2019-05-12	947.9	36	5724	129.21	mRNA	57	557	652	188	1192	257	146	615	885	334	754	824	873	847	1146	1115	843	149	274	597	538	838	36	337
RXRBAc	XM_014177327.1	Endogenous	Sas	XM_014177327.1:3123	TTATTGTGGAGTTGATTGGTTGGCTTCAGCCGATGACCCTGCCAGCCATCTACCGTGACTGTATTGTGTGGTCTGCTTACACAAAGCTAAGCAATAGGGG	ENDOGENOUS	FALSE	2	2019-05-12	554.67	25	1955	73.55	mRNA	30	596	410	342	805	284	165	399	458	217	636	409	508	511	652	769	539	231	124	364	288	568	25	481
RXRGAa	XM_014190174.1	Endogenous	Sas	XM_014190174.1:261	ATCACCACCCCTCCATCATCAGTGCCTCTGTCAACCCCGGGCAGCCCCTCCCGTCTCCCATGAGCACCCTGGGCTCACCGTTCAACGGGCAGGGCGGCTC	ENDOGENOUS	FALSE	2	2019-05-12	49.25	1	270	141.21	mRNA	15	2	11	1	18	2	2	2	6	1	13	8	8	11	3	12	7	2	2	3	6	12	2	2
RXRGAb	XM_014139718.1	Endogenous	Sas	XM_014139718.1:1569	GACACGAGTCGTACCCATTGTAAATAACCCCTGAACCCAATTCCCAGATCCCCTACCCTTACCCCGGAGCACAACTGCTATGAAATCAAACTTGAGAGTT	ENDOGENOUS	FALSE	2	2019-05-12	85.73	8	295	78.36	mRNA	15	31	88	12	114	282	125	100	34	20	188	108	57	33	34	100	93	132	19	31	59	161	8	19
SAV1a	XM_014194137.1	Endogenous	Sas	XM_014194137.1:1867	GGTCAGGGGTTAATCTCTTTATGATTGACCTCCTTATTGCCGCCGCCTCTTCACCAAAACGTATGTTGTCTCCCGTTATATCAGCCGAATGTCCAGATGC	ENDOGENOUS	FALSE	2	2019-05-12	1873.46	1	26544	334.88	mRNA	8	28	72	8	200	11	7	50	19	53	78	112	66	128	89	72	60	29	18	41	52	96	1	20
SAV1b	XR_001330108.1	Endogenous	Sas	XR_001330108.1:773	CCACGAGTACGGTGGCTCCTCACAGTCTTTCCTCACGGACGTGAGCCCCGTGGCTGAGAACGGAGACGCTGGACGCTACTACTACCCTCCGCCTCCGGAG	ENDOGENOUS	FALSE	2	2019-05-12	122.6	4	1496	254.58	mRNA	4	162	51	137	77	87	52	54	33	20	50	54	41	53	80	111	91	101	27	51	30	45	12	106
SIX1	NM_001139628.1	Endogenous	Sas	NM_001139628.1:949	TGTGGATCTAGGCTCCTAAAGGCAAACTGATACTATCTTTGAAAAGACTGATAACTCTACCAGATTGAATAGGCCTACATATATGAAATGAAACTGTGGT	ENDOGENOUS	FALSE	2	2019-05-12	17.22	1	82	105.79	mRNA	1	4	32	5	72	5	2	8	2	4	16	20	18	27	13	9	10	2	3	10	4	26	1	1
SIX3a	XM_014179983.1	Endogenous	Sas	XM_014179983.1:1557	AGATATGCTTGTACATAATATTGCTCTCCCATCTCCATCCTCTTTTCTATCCCTGTTCTTGACTTGGTGTTCCTATACATAAAATATTTGTCAAAACGTA	ENDOGENOUS	FALSE	2	2019-05-12	43.69	1	272	150.26	mRNA	1	2	3	3	1	3	4	3	1	1	6	3	3	5	2	3	4	3	2	1	2	1	3	2
SIX3b	XM_014210714.1	Endogenous	Sas	XM_014210714.1:1220	ACCACCACTACCTGCATGATGGTTTTTTGTATCTGGGAAAAATACCCCGTTCAATATTTCTACAAGGATCATCGAGAAGAGGGAATTAATTACCAGAGGG	ENDOGENOUS	FALSE	2	2019-05-12	45.55	1	245	132.86	mRNA	3	15	16	43	28	8	24	4	7	3	15	10	7	18	9	15	6	9	5	3	6	8	6	3
SIX3c	XM_014158209.1	Endogenous	Sas	XM_014158209.1:1186	GCGTGCTTCATTACAGAGCATGAGTCCGTCCGGAGGGCGCGTGCCGTGGTCGCCTTTCACACCGAGAACTACCGCGAACTCTACTGCATCCTGGAGAATC	ENDOGENOUS	FALSE	2	2019-05-12	6.84	1	38	100.1	mRNA	3	7	20	1	20	8	1	17	6	2	9	20	14	22	17	17	16	5	7	11	14	9	1	4
SIX4	XM_014210729.1	Endogenous	Sas	XM_014210729.1:3737	TCCTGGTTTTGTCAGATAGGGGCATAAGGCAGACATATCCTGTTATATTAATGTAGAGAGTAAGTGGACGTCATCAGTCAACAAATATATGTGGAGCACA	ENDOGENOUS	FALSE	2	2019-05-12	8.04	1	39	82.76	mRNA	2	1	3	1	5	4	1	6	5	3	11	6	9	3	8	6	4	1	3	4	4	7	1	4
SIX6a	XM_014210731.1	Endogenous	Sas	XM_014210731.1:1031	CGCACAAAGCAGTCGAGAGAAGGAAGAGGATAAATTGACAGTAGATAAATGAAGGAGATCCGGAAAAACAATCTAACATAAAAACAGTCATAGTGCCTGC	ENDOGENOUS	FALSE	2	2019-05-12	24.56	1	103	89.38	mRNA	5	42	32	66	59	12	51	13	7	12	39	46	37	49	29	31	35	40	7	14	26	38	13	3
SIX6b	XM_014189802.1	Endogenous	Sas	XM_014189802.1:2316	ATAATGCCACACTTTGTGCCCTGACACGTTCTCGACATATAGCCTAATTGACCAACAACATGCTTTGCGTCATGTAATACGGAATGACAGACAGAGGTCA	ENDOGENOUS	FALSE	2	2019-05-12	8.26	1	28	71.36	mRNA	2	2	6	10	11	14	6	5	10	2	7	5	8	14	12	5	1	5	1	2	6	8	5	3
SLC38A6	XM_014210728.1	Endogenous	Sas	XM_014210728.1:1558	TTTCCCTGCCCGGAAGGCAATGTCAGTGCTGTTTTGTGGAGATAGGCCTCTCTCCTGGGTGTATCATATCTTCTCTACTCTCCTGATCCTGACTATGGTG	ENDOGENOUS	FALSE	2	2019-05-12	930.18	6	12566	311.37	mRNA	10	92	52	35	108	43	27	73	61	37	79	102	122	100	133	218	122	38	37	106	46	65	6	85
SNAI1	XM_014134685.1	Endogenous	Sas	XM_014134685.1:109	TTGGACTTTTGGAGTGGACAGATTCTGTGTGCTGCATTGAGTGGTGCATAGTGAGGTGTCTTGGAACGCTGTGATTCAATTCCTTCCCTGAGAGGTTTGG	ENDOGENOUS	FALSE	2	2019-05-12	3293.16	1	58132	347.81	mRNA	5	15	50	11	143	7	5	38	55	15	56	36	38	66	47	44	31	8	13	24	41	96	1	14
SNAI2a	NM_001140203.1	Endogenous	Sas	NM_001140203.1:1178	TGTACCTTACAGTCATTGCTTTTCATGTACCTTTGGGAAGTGGAGAGATTTGAAATAATGTGCCTTCTCAAACATTTTGATGTTCTGACCAATCTCTCTC	ENDOGENOUS	FALSE	2	2019-05-12	58.27	1	466	169.68	mRNA	30	14	2	3	13	23	2	6	6	1	1	37	29	20	23	1	34	1	11	16	15	23	1	1
SNAI2b	XM_014140125.1	Endogenous	Sas	XM_014140125.1:1193	AGTTATACCATGTGCCATTCTGTCTGTACATTTCATGTACCTTTGGGCAGGGACGCAACTTTGGTTTTAGAAGTGGGGGGACATAATTATATCTATATTT	ENDOGENOUS	FALSE	2	2019-05-12	153.68	5	713	106.89	mRNA	31	55	295	27	232	46	14	219	632	20	124	138	218	226	156	347	126	22	71	124	91	263	5	45
SNAIa	XM_014166486.1	Endogenous	Sas	XM_014166486.1:248	GGAGAGAGCAGCATTTTGGAGACAGTCCGTTATTTAGACAGTCACACAGTGGTCCACAGTTGAGCAGGTTGAGACAAACGGGTAGACTATAAGTTTCAAC	ENDOGENOUS	FALSE	2	2019-05-12	165.39	3	1119	117.47	mRNA	31	76	149	10	283	21	12	150	256	43	181	192	195	247	188	307	193	23	67	119	108	188	3	41
SNAIb	NM_001140479.1	Endogenous	Sas	NM_001140479.1:1257	CATACATATTGTAGACTCATGGGGGTTAGTGTGCCCGTGTACTTTTGAGTCTAGCCCAGCCTCGGTGTTGGTCAGGCCAGCTCCGGATCATCATGGCCTA	ENDOGENOUS	FALSE	2	2019-05-12	97	3	403	91.01	mRNA	15	70	98	13	268	17	10	132	249	24	106	139	214	356	201	333	257	13	71	131	127	169	3	41
SOX3a	XM_014212260.1	Endogenous	Sas	XM_014212260.1:0	TTGGCAGACAAGTTTGCAGAGTTCTGTTTCAGAGCGAACTGATGAGCACTGAGAAATTGGAAGCACCTGAAAAACTAACATTGCCTGAGCGTCTTTTGAC	ENDOGENOUS	FALSE	2	2019-05-12	1761.44	1	22756	286.34	mRNA	9	7	8	17	21	11	12	3	5	3	12	14	18	19	11	10	11	11	4	9	7	16	7	1
SOX3b	XM_014199709.1	Endogenous	Sas	XM_014199709.1:16	GTTTGCAGAGTTCTGTTTTAGAGCGGTGGTGAACAGAGCTTGCTGACGAGAAGTGAGACATTGGAAGCACCTGGCAAACTAGCAATACCTAAGCTTCTTT	ENDOGENOUS	FALSE	2	2019-05-12	1065.39	1	17093	296.2	mRNA	6	23	66	25	117	13	14	25	7	15	64	80	71	75	60	48	38	18	24	40	24	40	1	7
SOX9a	XM_014202610.1	Endogenous	Sas	XM_014202610.1:190	ATTCTGACAGTTTGCAGGAGTGCAGCTTTGTCAACCAATTTGCGCACCGAACTCAGTGACATTCATTGCAGCCCGTGGGCACAGAAGCTGTTGGATTCTA	ENDOGENOUS	FALSE	2	2019-05-12	1624.71	29	12221	103.26	mRNA	61	1770	659	176	4735	100	360	1318	12221	1017	3866	3320	3029	4996	6707	3048	5454	374	976	3092	3119	3461	29	1288
SOX9b	XM_014194273.1	Endogenous	Sas	XM_014194273.1:216	TATACTACTGGACGTAAGATTGGAAATCGTTTTTTCTGACACTTTCATGTTTTGTGATAAAGTTTAGTCAACCGTTAGGAATAGGTAGGCTAATCCGCAC	ENDOGENOUS	FALSE	2	2019-05-12	12	1	76	113.43	mRNA	3	4	1	4	1	10	1	6	5	1	3	5	6	1	8	11	13	4	3	11	2	1	1	1
SOX9c	XM_014179186.1	Endogenous	Sas	XM_014179186.1:3163	TATGTTTACGCTGTGGCTAATATGTTTGTGTTATTAGAGATACCAGCATCCCTGTCTTTTCTAAGGACTTTTTTTTTAACGTCCTGACACACACAGTACT	ENDOGENOUS	FALSE	2	2019-05-12	164.82	2	619	115.17	mRNA	8	15	117	17	72	7	5	111	32	22	66	77	171	84	67	110	32	9	25	70	36	85	4	5
SOX9d	XM_014158399.1	Endogenous	Sas	XM_014158399.1:1952	GAGGAAGAACACGACAGAGTAGGTGAAGGAGAGCTGGACTTGTAGGAACTGAAACTAGATCAGAATAGCTCACAACAGGCCTTTTTAATTTGTTTTGAGG	ENDOGENOUS	FALSE	2	2019-05-12	557.56	18	1816	70.5	mRNA	92	105	122	69	156	66	38	104	58	101	86	90	75	60	79	75	59	31	20	32	74	121	18	42
SPP2	NM_001123551.1	Endogenous	Sas	NM_001123551.1:281	GAGATGTGCTTTCAGAGTGGGCTTCTTTGTGCCTGCCGCCTCCTGCACCGCACGTGTTCGCGTCACTGCAGAGTTCACTCAGGTTGTGTCCCTGAACTGT	ENDOGENOUS	FALSE	2	2019-05-12	44.73	1	574	206.31	mRNA	5	2	5	3	10	32	6	25	55	1	1	1	12	15	7	5	4	5	10	1	5	52	11	6
STK3a	XM_014143284.1	Endogenous	Sas	XM_014143284.1:2994	AGTTGGATGAAATGGAAAGTAAAATAGTCTTAGCACGATGTTCCAGGGGGAAAAGCTGTTGGTACATTCGTCTGTGGTAGCAGCAGCCAGCCTGGGGGAC	ENDOGENOUS	FALSE	2	2019-05-12	794.36	14	9117	215.35	mRNA	26	463	296	250	475	167	137	343	347	120	342	391	442	385	490	606	427	164	128	395	196	307	14	320
STK3b	XM_014178825.1	Endogenous	Sas	XM_014178825.1:1	GTACAGTAGGTGGCGTTGTATGCGCCGATAAAACTTAAAGAAGAAGAATATTTGACACTACAGCTGGCCCTTTTGCCTGAAAACAACGACAGAAAATGAA	ENDOGENOUS	FALSE	2	2019-05-12	105.98	2	1049	206.06	mRNA	4	36	25	22	48	35	15	36	44	9	45	50	40	36	24	97	56	16	12	49	24	34	5	24
STK4	XM_014165828.1	Endogenous	Sas	XM_014165828.1:775	AGACATCCACCCTATGAGGGCCATATTTATGATTCCTACCAATCCGCCACCGACGTTCCGAAACCCAGACTTGTGGTCGGAGCTGTTCCAAGAATTTGTC	ENDOGENOUS	FALSE	2	2019-05-12	612.09	19	5831	200.25	mRNA	19	717	768	338	1100	521	235	625	115	499	837	782	663	649	627	784	661	243	220	546	412	770	40	503
TDRD9	XM_014210746.1	Endogenous	Sas	XM_014210746.1:2725	ACGAGGTGGAGGCCCGCGCTGGGAGCATGACCGTCTGCCACATGAGATACGCTCGTCCTGTGGTTTGCAGGGTGAATGTGGACTTCCAGGACAACTCAGT	ENDOGENOUS	FALSE	2	2019-05-12	173.44	1	1949	226.34	mRNA	4	593	176	493	384	209	260	206	24	100	167	147	127	165	188	212	224	197	38	133	88	148	27	217
TEAD1a	XM_014126883.1	Endogenous	Sas	XM_014126883.1:29	AAGGAGAAGAGTGGGGGGACTTGATGAGAGGAGCCATGAAAGGAACTCTTAACCAAAGCTTTCGTCCTTCAGACTTACTTTAGTCATTCTCTTTGTATGG	ENDOGENOUS	FALSE	2	2019-05-12	20.67	2	57	59.96	mRNA	9	4	10	9	20	8	5	4	9	9	25	18	13	15	14	35	25	7	6	14	8	16	2	8
TEAD1b	XM_014175316.1	Endogenous	Sas	XM_014175316.1:2659	AGTCTTACATTGCAATAAGGAAACCATACACCTATCCTGTTCCAATGTCCTACGCTACAAACGAGTCCCTCTCTTCTGAGAAGACAGTCATTAAAATGGA	ENDOGENOUS	FALSE	2	2019-05-12	149.42	4	413	48.08	mRNA	25	99	190	23	413	39	13	151	171	81	296	231	217	239	240	311	230	27	77	174	126	269	4	60
TEAD1c	XM_014125445.1	Endogenous	Sas	XM_014125445.1:1514	TGACAGAGATAAATCGCTGTTGTGATTGGTTGGTTGTGAGAGTGACATGAGGCAATCGCCCATTGAAACACATCTTCAGAAAGACAACCTTATGGAAAGT	ENDOGENOUS	FALSE	2	2019-05-12	190.3	3	1309	143.39	mRNA	8	43	123	26	200	18	11	75	541	29	168	138	132	192	128	268	224	20	51	104	85	157	3	36
TEAD1d	XM_014148054.1	Endogenous	Sas	XM_014148054.1:2094	TCTAGCCCTGACACTCAGTGTAAACATGCTTCATTCAGAACTGGGACAAACTATCACATAGATCTCGCTAACCTGAAGGACATGTAGCTTATGAAGGATG	ENDOGENOUS	FALSE	2	2019-05-12	70.47	3	206	65.92	mRNA	4	12	54	14	44	18	14	41	76	10	41	36	53	51	49	91	50	9	9	37	24	43	3	10
TEAD2	XM_014126867.1	Endogenous	Sas	XM_014126867.1:2029	TACAAGTCTTACATTGCAATAAGGAATCCAAACATCTGTCCTGTTCCAGTGTCCGACGGAGTCATTAAAATGGATTTGATTCTAAAAACCATGAAAGCAC	ENDOGENOUS	FALSE	2	2019-05-12	132.85	4	335	54.99	mRNA	13	42	117	8	214	20	8	63	132	36	181	150	143	144	168	216	165	17	61	77	73	180	4	39
TEAD3a	XM_014133831.1	Endogenous	Sas	XM_014133831.1:1712	GTCTACAGACTCGTAAAAGACTGACCCACCCACCGCTCTACCACGTCTACAGGCTCGTCGAAGACTGACCC	ENDOGENOUS	FALSE	2	2019-05-12	221.92	5	2169	151.98	mRNA	21	103	301	27	448	104	43	271	334	95	372	342	372	392	422	630	377	35	129	350	207	368	5	171
TEAD3b	XM_014166078.1	Endogenous	Sas	XM_014166078.1:2204	AATATGGGAATAAGTGTATAGATTGGAACGGTACAGCTACAAGGACCATCGAAGAAGAACAAACCCAAAATAATCAAAAAGTAGAACTTTCCGACCGAGT	ENDOGENOUS	FALSE	2	2019-05-12	247.71	7	759	71.26	mRNA	45	199	368	41	759	62	39	368	732	142	628	562	558	586	704	709	538	42	197	422	352	616	7	142
TLE1a	XM_014160992.1	Endogenous	Sas	XM_014160992.1:839	TAGCCTACAGCGAGATAAAAGGATATTCTTACACCGGAGCACCGCTGATAAAGAGTTGACGGGAGATCTATGAGGACAAATGGTCGGACGTGTTTGTGTC	ENDOGENOUS	FALSE	2	2019-05-12	61.35	1	369	114.73	mRNA	1	32	41	8	56	9	6	65	5	19	73	44	41	34	49	43	49	14	10	46	23	46	1	33
TLE1b	XM_014169695.1	Endogenous	Sas	XM_014169695.1:2951	GCCTTAGAATTCATGATGAGCAGTAGGACCATGGTGTGTGCACAGAGGGAGATAAGGGGGTTGTGAGTGCTAGAGGGGGGTACTGGACGGAGGGGTGTGG	ENDOGENOUS	FALSE	2	2019-05-12	232.44	1	2572	242.08	mRNA	1	53	129	17	159	15	10	75	77	57	147	166	146	167	190	174	143	9	50	112	102	114	2	52
TLE4a	XM_014172558.1	Endogenous	Sas	XM_014172558.1:596	AAAGAACATTATATATACGTGACCTTTCTACTGTCCTACAGCTGACCCTGGGTCAGGATATCCGACAGGACATTCTATATTCATTACCATGGGCAGAGCC	ENDOGENOUS	FALSE	2	2019-05-12	253.86	1	2865	258.12	mRNA	4	20	54	16	191	5	3	30	20	40	106	37	19	102	50	26	34	5	40	18	35	99	1	5
TLE4b	XM_014216416.1	Endogenous	Sas	XM_014216416.1:87	GGAAGCAAAGCGAAAGGAGTAGGCTAGTATAGAGCAACCAACGAGACAAAAGAGACTGCATTGAATGTGGTGGTTTCCGTCTCGGAAGCCACATAATATA	ENDOGENOUS	FALSE	2	2019-05-12	385.83	1	4809	279.86	mRNA	5	22	68	6	166	21	2	56	116	33	133	93	92	122	119	120	78	9	43	92	43	106	1	10
TLE4c	XM_014172750.1	Endogenous	Sas	XM_014172750.1:1535	CATTGACTGGTCACCCGACCAAAAAAACGACCCTGTCCGAGGGTATTTTGTCTGTCCTGTGATGTAGTTTTACCTGATAACGGACAACTTCCTAATATGG	ENDOGENOUS	FALSE	2	2019-05-12	56.25	3	1309	271.9	mRNA	5	12	29	23	53	19	12	41	18	22	33	3	23	49	12	77	14	21	7	29	14	13	3	16
TNFSF11	XM_014173909.1	Endogenous	Sas	XM_014173909.1:1143	CTCTTCACCAGATAGCCTTCTTACCCGATAGAGAATGAGGATAGGCAGTTATTTAGATGAGGTGTTATGGATACCTCTGGTCACTCACTAGGCCTTCAAC	ENDOGENOUS	FALSE	2	2019-05-12	49.3	2	141	69.17	mRNA	3	13	42	4	67	6	5	30	44	13	29	19	28	32	28	36	23	6	6	13	18	35	2	7
VDRAa	XM_014132120.1	Endogenous	Sas	XM_014132120.1:2743	TTAGTGGACCTATATAGCCGTCTGTAGCGCGGGCAAACAAAAACAATTCTGCCCTGCCCGACATTGCTCAGTTAGTACCAATTAAAGATGTTGAGTAACT	ENDOGENOUS	FALSE	2	2019-05-12	247.89	6	569	52.8	mRNA	31	80	149	34	285	28	18	77	269	122	309	219	208	232	241	225	200	14	87	116	119	272	6	46
VDRAb/VDR0	XM_014146371.1	Endogenous	Sas	XM_014146371.1:2025	GGGTGTTGTGTACAGGCTCTGACTGAGTGTTTAGTAGTGGGACTAACATCTGTGTTTAAGTAGCAATTAATGGATCGGTTAAAGTGTAGGCCACACGGGA	ENDOGENOUS	FALSE	2	2019-05-12	271.97	7	1129	74.35	mRNA	32	282	261	83	520	137	56	231	107	201	452	384	295	243	372	434	331	91	99	271	193	308	7	215
VDRAc	XM_014135458.1	Endogenous	Sas	XM_014135458.1:1809	CACACTGTCACAAAGGTTTTCGGGGGTTAATCAGGGTATTATGGGTAAATGGAGGAGGAAGGGGCTTCGATAAGGTTGTAATTTCCCGTTCATAAGAAAA	ENDOGENOUS	FALSE	2	2019-05-12	190.61	16	1534	151.77	mRNA	16	190	141	207	282	90	120	163	103	81	254	218	208	101	215	285	227	80	39	188	113	190	26	117
VDRAd	XM_014167996.1	Endogenous	Sas	XM_014167996.1:3206	CCTATGTATTAGCTATAGATATTGACAGCCAGCAGACACTGTGGTCCCTCGGGGCCTGAGTTGAGTGCCTATATGAACCTTTTAAGGACTGGAGAGTGTT	ENDOGENOUS	FALSE	2	2019-05-12	275.49	7	579	46.62	mRNA	39	111	189	26	358	51	16	98	272	166	402	369	258	283	325	331	254	22	114	143	160	319	7	65
VGLL3a	XM_014173901.1	Endogenous	Sas	XM_014173901.1:1500	GAACCTCCTGGAACCACATTTTTTGGTGGACTCGTTCTCTAGAAGACTCTCCACTCACTAGAAGAACTCAGAACTCCAGGGTGGATTTAGGTTTCTCAGA	ENDOGENOUS	FALSE	2	2019-05-12	29.85	4	157	75.62	mRNA	6	25	80	32	157	13	15	33	32	37	97	55	73	65	77	45	51	12	29	43	35	60	4	15
VGLL3b	XM_014164976.1	Endogenous	Sas	XM_014164976.1:736	TTCCATGGTGACATTGGGGATGTGGTGGATGAACATTTCTCTAGGGCTCTGAGCCAAACCAGTGCCTTCACTGGAGAGAACAAGAGTTCTAGGACCACCC	ENDOGENOUS	FALSE	2	2019-05-12	15.67	1	259	203.35	mRNA	2	7	29	6	53	10	4	15	12	5	23	22	18	26	23	21	17	4	5	16	17	24	3	8
WNT5A	XM_014134623.1	Endogenous	Sas	XM_014134623.1:1733	AACTATGGCTACAGATTCTCTAAAGAGTTTGTTGACGCGCGGGAGCGGGAGAAGAGCTATGCCAAGGGATCATTCGAAAGTGCCCGGCTCATGATGAACC	ENDOGENOUS	FALSE	2	2019-05-12	153.36	11	842	111.97	mRNA	11	153	329	55	742	31	30	327	842	36	353	407	455	621	602	717	403	28	180	192	221	377	17	99
WNT5B	XM_014208835.1	Endogenous	Sas	XM_014208835.1:338	TGTACACATTTTACGCACGACTGGGAATTAGGATTAGGCGTTCCTAACAGAGTTTAGACAAAGCTACAAGTCAATAAAGTCATGGGGACAATGCGCAGGA	ENDOGENOUS	FALSE	2	2019-05-12	6.44	1	24	59.33	mRNA	7	1	11	4	19	7	1	6	3	5	12	7	10	6	8	7	7	5	5	7	3	7	1	2
WNT7B	XM_014169868.1	Endogenous	Sas	XM_014169868.1:419	TCTGGAAAGGTTAGGTATTGTAGTGTTGCCAATGTGAACGTAAGCGTGACCATTTCATTCTAGTGAATGGCCAGTCCCAGAAGCGGTTATGATCATGCAC	ENDOGENOUS	FALSE	2	2019-05-12	12.59	1	61	95.25	mRNA	3	8	22	3	46	12	2	11	23	6	61	53	60	29	32	49	33	5	11	19	20	39	2	3
WNT7Bb	XM_014124504.1	Endogenous	Sas	XM_014124504.1:2894	GAAATGTATTGCAAAGAAAAACAAGACTGAGAATCAAAGTGAGTGAAGTCTGCTGGTCTCGAGAGGAAATACAAGGCGTCAGCCAATGGCTTCATTCATT	ENDOGENOUS	FALSE	2	2019-05-12	26.8	1	97	96.65	mRNA	2	3	20	2	21	6	1	9	3	8	21	22	20	23	22	21	12	1	8	12	12	19	1	1
WNT7Bc	XM_014152727.1	Endogenous	Sas	XM_014152727.1:1480	CAAGGAAGGAAAAAAGGATACTAGGACGTGGACTTAGTGGGGAAAGACTTCAGGAGGGACTCTACAGAGTGGACTTGGAAAATTGTTTGATTCTTCACGG	ENDOGENOUS	FALSE	2	2019-05-12	2.81	1	12	74.82	mRNA	3	2	5	1	3	3	4	1	2	1	1	4	1	2	1	3	6	4	2	3	1	1	1	2
WNT8Aa	XM_014199006.1	Endogenous	Sas	XM_014199006.1:155	AGCCTAGTCAATTTGAGGTGAATAACAGCTTCGTAAATCGCCAATCAGCACACCATGGACGCGCCTAATGAGTCTGAAACTCAATGTAAAGCCTGTATGT	ENDOGENOUS	FALSE	2	2019-05-12	128.32	1	2383	324.71	mRNA	3	7	4	2	13	6	2	12	5	2	13	14	10	17	8	12	9	3	7	3	5	5	3	3
WNT8Ab	XM_014199007.1	Endogenous	Sas	XM_014199007.1:1059	CCACGGACACAACTATAGAAGGAGATTCCGAGGACCTAAATGAATGAAAAGAGGGAGGCCTGTGGCTTTATTCTATGCAAACTATTATGATGGCAAATGT	ENDOGENOUS	FALSE	2	2019-05-12	7.29	1	41	102.28	mRNA	5	16	12	22	26	8	9	5	2	7	6	6	9	9	4	6	3	12	3	3	5	11	5	1
WNT8Ba	XM_014206457.1	Endogenous	Sas	XM_014206457.1:691	GGACCTGCTCCGGGGGGCCGGGAACAGTGCAGCCAGTCGAGGGGCCATCGCAGAGACTTTCAGCTCCTTCTCTCGTAAAGAACTGGTCCACCTAGAGGAC	ENDOGENOUS	FALSE	2	2019-05-12	30.42	1	320	206.34	mRNA	6	5	13	5	8	14	4	4	9	4	7	13	15	11	21	14	11	7	3	13	4	9	4	3
WNT8Bb	XM_014155110.1	Endogenous	Sas	XM_014155110.1:1297	GCTGATTTTCACAGACCTCTGTGCACCGAAACTGTGCCCCTCTCAAATATTTCTACAACACGCGTTCTGCTTTTGTTCTAAAGACATAATTGAAAATGTA	ENDOGENOUS	FALSE	2	2019-05-12	3.89	1	10	64.34	mRNA	1	2	4	3	5	9	1	3	3	1	5	7	6	7	4	7	4	4	1	2	3	4	1	1
WWTR1a	XM_014123631.1	Endogenous	Sas	XM_014123631.1:206	CAGCGTCAGTCGGACAAAAGTTTCCAAACTTCAGGACAGGAGCAACCTCATCTAGCCGGAGCAAAGGGAAAGTTACTTTTCTCATGTAGGGACACCTTTT	ENDOGENOUS	FALSE	2	2019-05-12	647.16	14	5014	167.19	mRNA	39	198	594	77	847	66	51	634	1523	159	726	713	830	877	866	1143	629	52	216	543	464	759	14	163
WWTR1b	XM_014168664.1	Endogenous	Sas	XM_014168664.1:22	AAAAAGTTGAGTTAAACTTTGGGACGGGAGTGAAGTTCGGGCAGCACCAACAAGAGCTATCGAACTGGCCGAGGCAAAGAGAAAGTACATTTCTTATTAC	ENDOGENOUS	FALSE	2	2019-05-12	772.16	17	6655	188.5	mRNA	44	188	548	45	1101	48	44	510	1352	192	823	737	798	926	863	960	623	43	255	505	406	902	17	181
YAP1	XM_014215593.1	Endogenous	Sas	XM_014215593.1:594	ATTGTTTTTGGAATAACCATGGATCCCAGCCAGCACAACCCTCCAGCCGGTCACCAGATAGTCCATGTCCGGGGAGACTCGGAGACTGATCTGGAGGCCC	ENDOGENOUS	FALSE	2	2019-05-12	86.39	1	881	205.9	mRNA	3	26	62	5	141	10	4	57	87	18	73	62	64	58	82	119	94	8	16	57	45	79	1	26
ZIC1a	XM_014181845.1	Endogenous	Sas	XM_014181845.1:1571	ATAGGACTGCTTGGAATCAAAGACTTTGAAAGTCAGTCTATAATGCGTGGACAGAGAAAAATACGAGGAAGCCAAAACGGTTGGTTTAACAACGGCTACA	ENDOGENOUS	FALSE	2	2019-05-12	218.54	1	984	141.93	mRNA	1	5	5	6	9	5	4	1	4	1	8	11	5	13	5	7	2	1	6	5	4	6	1	1
ZIC1b	NM_001140488.1	Endogenous	Sas	NM_001140488.1:707	GCCAGTCATGCGTCTTCTAATGTCGTCAATAGCCAGATGCGCCTTGGTTTTACCGGGGACATGTACGGCCGGGCTGACCAGTATGCCCACGTTACGAGCC	ENDOGENOUS	FALSE	2	2019-05-12	620.8	1	2887	148.01	mRNA	7	7	7	29	11	9	9	1	4	3	1	7	4	4	13	3	2	15	33	6	3	3	6	1

## Sheet: RawCounts_Housekeeping-Genes
Probe Name	Accession #	Class Name	Species Name	NS Probe ID	Target Sequence	Comments	Positive Flag	Class Active	Class Date	Avg Count	Min Count	Max Count	%CV	Analyte Type	Mature_Genotype-LL	Mature_Genotype-LL	Immature-2_Genotype-EE		Mature_Genotype-LL	Immature-2_Genotype-EE	Mature_Genotype-EE	Mature_Genotype-EE	Immature-2_Genotype-EE	Immature-2_Genotype-EE	Immature-2_Genotype-LL	Immature-2_Genotype-LL	Immature-1_Genotype-LL	Immature-1_Genotype-LL	Immature-1_Genotype-EE	Immature-1_Genotype-LL	Immature-1_Genotype-EE	Immature-1_Genotype-LL		Mature_Genotype-LL	Immature-1_Genotype-EE	Immature-1_Genotype-EE	Immature-2_Genotype-LL	Immature-2_Genotype-LL	Mature_Genotype-EE	Mature_Genotype-EE
ACTB	XM_014194401.1	Housekeeping	Sas	XM_014194401.1:60	TATATAGTCTCCTGCTGAAATGTGGATGTCACGCACACTTTGTGGAGAACATAATCATTCCCGGATTCTTGACGAGAAGTCCCAACTGACAGAATGGCTG	HOUSEKEEPING	FALSE	2	2019-05-12	9738.16	1	152169	337.12	mRNA	10	251	560	122445	32	998	46	33	835	20	210	677	141627	668	126720	712	473	659	564	116118	77543	182	484	451	682	7
EF1Aa	NM_001141909.1	Housekeeping	Sas	NM_001141909.1:0	GGAATACCGTTATCTGTATTGTTTCAGTAAATCATGGGAAAGGAAAAGATCCACATTAACATCGTGGTCATTGGCCATGTCGACTCCGGAAAGTCAACCA	HOUSEKEEPING	FALSE	2	2019-05-12	3708.25	142	12002	88.97	mRNA	211	7264	2427	2498	4486	2907	4774	3477	3864	4268	1265	2177	2920	2498	2724	1769	3574	2490	2292	2537	1671	486	1943	2360	2535	589
EF1Ab	NM_001123629.1	Housekeeping	Sas	NM_001123629.1:0	TAAGGGCAACAGCAGTGGCAGTGTGATTTCGTAGTGACACCGAAACTAAGCGACCATGGGAAAGGAAAAGATCCACATCAACATCGTGGTCATTGGCCAT	HOUSEKEEPING	FALSE	2	2019-05-12	40927.3	3138	252725	122.39	mRNA	3138	64626	42364	207509	30662	59830	29194	23714	51417	51807	9780	39964	252725	38729	225397	48126	51584	62576	52935	205072	145507	10739	38776	27778	46959	4169
EF1Ac	XM_014177562.1	Housekeeping	Sas	XM_014177562.1:75	CCGGTATAAAAAGAAATGTGAGATCAAATTCTTCCCTTTTTCTCCGGTCTAAAGCAGGGATAACCGTAAACCTATCGCAGTAAATCATAATGGGAAAGGA	HOUSEKEEPING	FALSE	2	2019-05-12	68.38	3	364	87.81	mRNA	3	364	66	51	231	105	154	166	156	36	22	72	40	65	47	40	78	110	86	48	44	19	80	61	74	23
GAPDH	NM_001123561.1	Housekeeping	Sas	NM_001123561.1:421	GTTGTCATCTCCGCTCCCAGCGCTGATGCACCCATGTTCGTCATGGGCGTCAACCACGAGAAGTACGATAACTCCCTCAAGGTTGTCAGCAATGCTTCAT	HOUSEKEEPING	FALSE	2	2019-05-12	1060.91	8	19209	288.85	mRNA	8	34	194	10427	55	150	22	29	102	302	61	101	10543	186	11961	176	217	190	98	7366	19209	58	122	76	140	24
HPRT1	XM_014212855.1	Housekeeping	Sas	XM_014212855.1:452	CCCTAAACCGTAACAGCGACCGCTCCATTCCTATGACAGTGGACTTCATCCGCCTCAAGAGCTACTGTAATGACCAATCTACAGGTGAAATCAAAGTCAT	HOUSEKEEPING	FALSE	2	2019-05-12	2484.86	91	22165	197.9	mRNA	201	2851	594	21602	1394	917	2302	1142	1504	645	390	659	20765	761	22165	707	1023	1363	1230	16197	15256	231	1092	428	567	289
RPABC2a	XM_014193251.1	Housekeeping	Sas	XM_014193251.1:1	AATTAAGTCGACGCACTACTCGACCGGAAGTCGGTTAAACGGATTATGTCTAGATGTTAACAACAGCGTCTTGAAATTCGCTATAAAAAAACACTCGTTT	HOUSEKEEPING	FALSE	2	2019-05-12	1472.38	22	17585	246.58	mRNA	44	883	316	17585	447	496	608	342	503	547	133	362	12651	545	16250	545	578	782	517	9787	10934	171	572	275	354	68
RPABC2b	XM_014203767.1	Housekeeping	Sas	XM_014203767.1:0	TTGTTAGTCGATCAATCACATCGACGCACCACGTGACCGGAAGTCGGTTAAACGGATTATATCCAACTGTTAACAACATCGTTTTGAAGTTCGCTATCTT	HOUSEKEEPING	FALSE	2	2019-05-12	404.86	17	4369	230.3	mRNA	18	194	156	4369	122	207	124	74	154	169	64	158	3820	220	3924	162	210	244	171	2661	3164	64	160	103	138	17
RPS20	NM_001140843.1	Housekeeping	Sas	NM_001140843.1:214	AGGTGAAGGGACCAGTCCGTATGCCCACCAAGACTCTGCGCATCACCACCAGAAAGACACCCTGTGGAGAAGGCTCCAAGACCTGGGATCGTTTCCAGAT	HOUSEKEEPING	FALSE	2	2019-05-12	15234.7	1251	76170	104.32	mRNA	1251	20493	20307	73576	10028	26121	11346	7287	19071	19406	5448	18215	76170	21969	71059	22723	27138	26611	21147	63070	65565	4973	14406	11720	19242	1420

## Sheet: RawCounts_Controls
Probe Name	Accession #	Class Name	Species Name	NS Probe ID	Target Sequence	Comments	Positive Flag	Class Active	Class Date	Avg Count	Min Count	Max Count	%CV	Analyte Type	Mature_Genotype-LL	Mature_Genotype-LL	Immature-2_Genotype-EE	Mature_Genotype-LL	Immature-2_Genotype-EE	Mature_Genotype-EE	Mature_Genotype-EE	Immature-2_Genotype-EE	Immature-2_Genotype-EE	Immature-2_Genotype-LL	Immature-2_Genotype-LL	Immature-1_Genotype-LL	Immature-1_Genotype-LL	Immature-1_Genotype-EE	Immature-1_Genotype-LL	Immature-1_Genotype-EE	Immature-1_Genotype-LL	Mature_Genotype-LL		Immature-1_Genotype-EE	Immature-1_Genotype-EE	Immature-2_Genotype-LL	Immature-2_Genotype-LL	Mature_Genotype-EE	Mature_Genotype-EE
NEG_A	ERCC_00096.1	Negative	CUS	ERCC_00096.1:230	AACCGCCGCATACGGCCGATTGTCGCAGCCCGGGTCGATTATAACAACGGTGCAATCTCAGCTAAACCGACGCAGTTTTGCTCCTTGGATTCTGAGCCCG	RNA SPIKE	FALSE	3	2019-05-12	3.94	1	12	57.06	System	2	3	7	3	6	8	5	5	2	4	3	2	5	11	2	7	7	2	4	6	2	2	2	2	1
NEG_B	ERCC_00041.1	Negative	CUS	ERCC_00041.1:440	GCACTGGCATTGGTCGTTTCAGGAGGCCATACAGAACTGGTTTATATGAAGGAACATGGATCATTTGAAGTCATTGGGGAAACCCTTGATGATGCGGCAG	RNA SPIKE	FALSE	3	2019-05-12	3.62	1	10	58.45	System	1	2	4	6	4	6	1	3	4	2	10	7	3	8	4	3	4	7	6	6	4	5	3	3	4
NEG_C	ERCC_00019.1	Negative	CUS	ERCC_00019.1:140	GTACAGGCTGCTGGCTCATGTTTCCTTCTACGCTGCACTTGCGGGCATAGAGGTCGGTTGCGATCTATATTCGGAGATAACTATTCACCCAGCGCCACTC	RNA SPIKE	FALSE	3	2019-05-12	3.8	1	9	50.28	System	1	2	5	5	8	3	3	1	5	5	3	8	2	6	2	3	4	6	8	2	2	2	3	2	2
NEG_D	ERCC_00076.1	Negative	CUS	ERCC_00076.1:355	AGAGATCACGTGGACCAAAGCTGATTGATTACGGGACTGGCCGTAAGTGCTGCCCGCGAGTAGATCGTCTAGATCCGGCTAAAATTCCCTGCGGTGCCTT	RNA SPIKE	FALSE	3	2019-05-12	2.55	1	9	68.19	System	1	3	1	4	2	2	3	4	3	2	2	4	5	9	5	6	3	5	2	2	1	3	7	3	1
NEG_E	ERCC_00098.1	Negative	CUS	ERCC_00098.1:785	CCCAGATGACCTTCTCCCTCATAATCACTTAATCTGAGCGCAGGAGGCAGGCTGTATTAATTCCGGCCTCCAACCGGACCGTGGAACGACGCGACCAAGT	RNA SPIKE	FALSE	3	2019-05-12	6.1	1	19	59.92	System	1	5	6	10	10	7	5	7	4	5	8	19	2	17	5	6	2	13	6	16	4	2	8	6	3
NEG_F	ERCC_00126.1	Negative	CUS	ERCC_00126.1:220	GGGTCCTTACCGGCTGTAAGCTCACTACAATCCAGGTACAGAGTGCGTTAACCGGCCATTAGAGGGCCGCTACACCCGTCAGAATTTAAACGTATGGGCG	RNA SPIKE	FALSE	3	2019-05-12	7.2	1	16	47.52	System	6	3	3	11	5	6	2	13	2	9	5	7	2	14	3	5	10	14	7	5	1	3	5	4	4
NEG_G	ERCC_00144.1	Negative	CUS	ERCC_00144.1:15	ACCCGTATGAACTGTTGCCGGCTCGGAAATGTTAAGGCTCTGCGCACGCACTTTATCATTCGCAGCCTGTTCTGTCAGCGGGTCAGCCTAGGTTACGGTG	RNA SPIKE	FALSE	3	2019-05-12	4.76	1	25	108.82	System	1	7	3	3	2	4	1	5	7	1	2	19	3	25	5	2	9	17	2	11	1	3	1	3	1
NEG_H	ERCC_00154.1	Negative	CUS	ERCC_00154.1:115	TTGGTCCGAGGAGGCATATAGGAAACGATGGGCACGCGCTATTCAGACGTTATTTGGTATGGAGTAAGAGGCCGGAAACTGGGCTCGATTGATGGATACT	RNA SPIKE	FALSE	3	2019-05-12	13.74	1	86	118.18	System	3	16	20	10	21	8	10	18	18	4	22	76	10	70	14	14	23	55	4	46	2	11	8	11	1
POS_A	ERCC_00117.1	Positive	CUS	ERCC_00117.1:385	TCAGGCCTTGCCCTTACTAATGGCGCGTTGTAACGGGCCTTGAGGGAATGTCACTATTGAGGCACCCGTTCGACCCTCAGAGATATACCATTCCGCCTAT	RNA SPIKE	FALSE	3	2019-05-12	21011.7	10591	32880	24.54	System	17966	22001	21231	32123	26149	25632	21461	23091	20209	20952	17509	15116	16722	15954	16041	22287	26891	18022	32880	17158	14427	14318	17042	17198	15815
POS_B	ERCC_00112.1	Positive	CUS	ERCC_00112.1:695	ATGAAAGCGCTGCTACTATGATAAGAGTACACGTACAGGTCTCGCCCGATTGGATTATGGCGAGCTGCCGCATTGACGGACATACCTTTGAACGTAATCG	RNA SPIKE	FALSE	3	2019-05-12	6707.58	3484	9692	18.98	System	6487	6654	6601	9516	8105	7907	6807	7332	6860	6804	6594	5996	5235	6581	4942	6594	7968	6875	9692	6071	4652	5041	5566	5649	5297
POS_C	ERCC_00002.1	Positive	CUS	ERCC_00002.1:850	GCCGCTTTCGCTCGGGTCTGCGGGTTATAGCTTTTCAGTCTCGACGGGCTAGCACACATCTGGTTGACTAGGCGCATAGTCGCCATTCACAGATTTGCTC	RNA SPIKE	FALSE	3	2019-05-12	1859.66	1069	2639	17.97	System	1652	1737	1781	2469	2088	2208	1925	2102	1844	1784	1758	1585	1535	1896	1366	1793	2151	1973	2639	1858	1292	1488	1625	1539	1490
POS_D	ERCC_00092.1	Positive	CUS	ERCC_00092.1:540	TACCTGGCATTTGGGCACTTCTTGCGTTTAAGCGGGAAAGATCGCGAGGGCCCGCTATTTGCGATACTTCCCATGTCGGTGCCGTCGCCTCTATGTACTC	RNA SPIKE	FALSE	3	2019-05-12	457.05	290	666	19.85	System	396	453	446	666	535	547	445	482	476	442	424	415	391	501	340	449	554	474	641	473	322	306	374	399	354
POS_E	ERCC_00035.1	Positive	CUS	ERCC_00035.1:485	GGTTGAATTTGAGCGGATGGGCTCAACTGCGTCGTAACCGGTAGATACAGGGCATACGAGCCTCCCTATTTAACGGCATCATCCCGCGTAGTGCTGGTCA	RNA SPIKE	FALSE	3	2019-05-12	61.74	26	113	26.67	System	62	71	58	89	77	65	53	79	50	77	42	71	54	73	37	60	75	60	95	56	43	31	60	44	40
POS_F	ERCC_00034.1	Positive	CUS	ERCC_00034.1:195	ACGAAGCTGTTCGGCCGCACGCAAGTACCTCCCACTTAGAAAGCGAATAACCCAACGACCGTGTTCAACCCTGGCCGTCTCTCAACCAGGTATGCAATCA	RNA SPIKE	FALSE	3	2019-05-12	31.66	16	55	25.61	System	23	19	40	42	34	41	35	40	39	22	26	31	31	28	19	29	30	29	47	24	29	16	32	20	27

## Sheet: QC info
File name	Sample name	ID	Lane No.		Analyte		QC Flag	Imaging QC Flag	Imaging QC	Binding Density QC Falg	Binding Density QC	Positive Control QC Flag	Positive Control QC Flag	Limit of Detection QC Flag of mRNA	Limit of Detection QC of mRNA	File version	Scanner ID	Stage Position	FOV Count	FOV Counted	Scanned Date
20210218_208886240821_Go-1148-C9_01.RCC	Go-1148-C9	208886240821	1	2021-02-04	mRNA	SALMON_2_C7891	NO	NO	0.98	NO	0.14	NO	0.99	NO	6.12	1.7	1308C0111	1	555	546	2/18/21
20210217_208886230821_Go-1150-C8_02.RCC	Go-1150-C8	208886230821	2	2021-02-04	mRNA	SALMON_2_C7891	NO	NO	0.95	NO	0.29	NO	0.98	NO	12.71	1.7	1308C0111	2	555	528	2/18/21
20210217_208886220821_Go-1172-B10_03.RCC	Go-1172-B10	208886220821	3	2021-02-04	mRNA	SALMON_2_C7891	NO	NO	0.99	NO	0.24	NO	0.99	NO	9.45	1.7	1308C0111	1	555	551	2/18/21
20210217_208886230821_Go-1173-B8_04.RCC	Go-1173-B8	208886230821	4	2021-02-04	mRNA	SALMON_2_C7891	NO	NO	0.97	NO	0.37	NO	0.99	NO	13.29	1.7	1308C0111	2	555	541	2/18/21
20210218_208886240821_Go-1215-A10_05.RCC	Go-1215-A10	208886240821	5	2021-02-04	mRNA	SALMON_2_C7891	NO	NO	0.97	NO	0.2	NO	0.97	NO	9.96	1.7	1308C0111	1	555	540	2/18/21
20210217_208886230821_Go-1216-A8_06.RCC	Go-1216-A8	208886230821	6	2021-02-04	mRNA	SALMON_2_C7891	NO	NO	0.97	NO	0.41	NO	0.99	NO	21.35	1.7	1308C0111	2	555	538	2/18/21
20210217_208886220821_Go-1249-C11_07.RCC	Go-1249-C11	208886220821	7	2021-02-04	mRNA	SALMON_2_C7891	NO	NO	0.99	NO	0.27	NO	0.98	NO	17.71	1.7	1308C0111	1	555	551	2/18/21
20210217_208886230821_Go-1317-A1_08.RCC	Go-1317-A1	208886230821	8	2021-02-04	mRNA	SALMON_2_C7891	NO	NO	0.98	NO	0.33	NO	0.99	NO	9.15	1.7	1308C0111	2	555	544	2/18/21
20210218_208886250821_Go-1354-A4_09.RCC	Go-1354-A4	208886250821	9	2021-02-04	mRNA	SALMON_2_C7891	NO	NO	0.99	NO	0.18	NO	0.98	NO	12.87	1.7	1308C0111	2	555	549	2/18/21
20210217_208886230821_Go-1357-C4_10.RCC	Go-1357-C4	208886230821	10	2021-02-04	mRNA	SALMON_2_C7891	NO	NO	0.97	NO	0.83	NO	0.98	NO	48.87	1.7	1308C0111	2	555	539	2/18/21
20210216_208885960821_Go-1383-B4_11.RCC	Go-1383-B4	208885960821	11	2021-02-04	mRNA	SALMON_2_C7891	NO	NO	0.99	NO	1.04	NO	0.99	NO	66.5	1.7	1308C0111	2	555	549	2/18/21
20210217_208886230821_Go-1385-A2_12.RCC	Go-1385-A2	208886230821	12	2021-02-04	mRNA	SALMON_2_C7891	NO	NO	0.97	NO	0.24	NO	0.99	NO	9.34	1.7	1308C0111	2	555	539	2/18/21
20210211_208885950821_Go-1386-D3_01.RCC	Go-1386-D3	208885950821	1	2021-02-04	mRNA	SALMON_2_C7891	NO	NO	1	NO	0.29	NO	0.99	NO	14.53	1.7	1308C0111	2	555	554	2/18/21
20210211_208885940821_Go-1389-A6_03.RCC	Go-1389-A6	208885940821	3	2021-02-04	mRNA	SALMON_2_C7891	NO	NO	0.99	NO	0.21	NO	0.99	NO	6	1.7	1308C0111	1	555	552	2/18/21
20210212_208885930821_Go-1423-A5_04.RCC	Go-1423-A5	208885930821	4	2021-02-04	mRNA	SALMON_2_C7891	NO	NO	0.99	NO	0.19	NO	0.98	NO	10.04	1.7	1308C0111	1	555	551	2/18/21
20210211_208885950821_Go-1424-B12_05.RCC	Go-1424-B12	208885950821	5	2021-02-04	mRNA	SALMON_2_C7891	NO	NO	0.99	NO	0.27	NO	0.99	NO	17.95	1.7	1308C0111	2	555	547	2/18/21
20210212_208885930821_Go-1426-C6_06.RCC	Go-1426-C6	208885930821	6	2021-02-04	mRNA	SALMON_2_C7891	NO	NO	0.99	NO	0.17	NO	0.98	NO	9.68	1.7	1308C0111	1	555	552	2/18/21
20210211_208885940821_Go-1427-D1_07.RCC	Go-1427-D1	208885940821	7	2021-02-04	mRNA	SALMON_2_C7891	NO	NO	1	NO	0.61	NO	0.97	NO	21.93	1.7	1308C0111	1	555	554	2/18/21
20210212_208885930821_Go-1428-B7_08.RCC	Go-1428-B7	208885930821	8	2021-02-04	mRNA	SALMON_2_C7891	NO	NO	1	NO	0.24	NO	0.99	NO	18.36	1.7	1308C0111	1	555	553	2/18/21
20210217_208886230821_Go-1429-C1_09.RCC	Go-1429-C1	208886230821	9	2021-02-04	mRNA	SALMON_2_C7891	NO	NO	0.97	NO	0.73	NO	0.98	NO	40.96	1.7	1308C0111	2	555	541	2/18/21
20210212_208885930821_Go-1430-B3_10.RCC	Go-1430-B3	208885930821	10	2021-02-04	mRNA	SALMON_2_C7891	NO	NO	0.99	NO	0.27	NO	0.98	NO	16.15	1.7	1308C0111	1	555	550	2/18/21
20210212_208885930821_Go-1453-B5_11.RCC	Go-1453-B5	208885930821	11	2021-02-04	mRNA	SALMON_2_C7891	NO	NO	0.99	NO	0.15	NO	0.99	NO	9.01	1.7	1308C0111	1	555	547	2/18/21
20210212_208885930821_Go-1454-A11_12.RCC	Go-1454-A11	208885930821	12	2021-02-04	mRNA	SALMON_2_C7891	NO	NO	0.99	NO	0.2	NO	0.97	NO	20.42	1.7	1308C0111	1	555	551	2/18/21
20210218_208886240821_Go-1455-B1_09.RCC	Go-1455-B1	208886240821	9	2021-02-04	mRNA	SALMON_2_C7891	NO	NO	0.98	NO	0.14	NO	0.99	NO	10.17	1.7	1308C0111	1	555	542	2/18/21
20210218_208886240821_Go-1459-C10_10.RCC	Go-1459-C10	208886240821	10	2021-02-04	mRNA	SALMON_2_C7891	NO	NO	0.98	NO	0.18	NO	0.98	NO	10.27	1.7	1308C0111	1	555	546	2/18/21
20210217_208886220821_Go-1461-C7_11.RCC	Go-1461-C7	208886220821	11	2021-02-04	mRNA	SALMON_2_C7891	NO	NO	0.99	NO	0.89	NO	0.98	NO	62.17	1.7	1308C0111	1	555	551	2/18/21
20210218_208886240821_Go-1501-B2_12.RCC	Go-1501-B2	208886240821	12	2021-02-04	mRNA	SALMON_2_C7891	NO	NO	0.98	NO	0.11	NO	0.98	NO	6.12	1.7	1308C0111	1	555	546	2/18/21
20210211_208885950821_Go-1525-D2_09.RCC	Go-1525-D2	208885950821	9	2021-02-04	mRNA	SALMON_2_C7891	NO	NO	0.99	NO	0.94	NO	0.99	NO	75.06	1.7	1308C0111	2	555	548	2/18/21
20210211_208885950821_Go-1526-C5_10.RCC	Go-1526-C5	208885950821	10	2021-02-04	mRNA	SALMON_2_C7891	NO	NO	0.98	NO	0.28	NO	0.99	NO	13.18	1.7	1308C0111	2	555	543	2/18/21
20210211_208885940821_Go-1826-D4_11.RCC	Go-1826-D4	208885940821	11	2021-02-04	mRNA	SALMON_2_C7891	NO	NO	0.99	NO	0.86	NO	0.97	NO	48.56	1.7	1308C0111	1	555	549	2/18/21
20210211_208885950821_Go-1838-C12_12.RCC	Go-1838-C12	208885950821	12	2021-02-04	mRNA	SALMON_2_C7891	NO	NO	0.99	NO	0.31	NO	0.99	NO	19.66	1.7	1308C0111	2	555	548	2/18/21

## Sheet: NormalizedCounts
	Imm-1_EE_1148	Imm-1_EE_1150	Imm-1_EE_1215	Imm-1_EE_1216	Imm-2_EE_1838	Imm-2_EE_1424	Imm-2_EE_1428	Imm-2_EE_1430	Mat_EE_1501	Mat_EE_1354	Mat_EE_1423	Imm-1_LL_1172	Imm-1_LL_1173	Imm-1_LL_1249	Imm-1_LL_1317	Imm-2_LL_1453	Imm-2_LL_1454	Imm-2_LL_1455	Imm-2_LL_1459	Mat_LL_1385	Mat_LL_1386	Mat_LL_1526
AJUBAa	436.13	408.42	148.33	211.54	475.63	314.73	120.04	193.31	20	59.1	34.56	330.73	259.96	223.69	168.45	349.23	376.15	223.72	364.44	61.19	74.81	78.69
AJUBAb	506.38	472.35	285.81	301.14	682.18	576.09	258.01	414.39	20	121.84	46.48	521.66	453.88	337.03	310.05	895.2	727.29	522.89	611.38	61.19	132.16	44.11
AKAP11a	178.55	140.28	116.67	128.79	143.37	120.56	82.78	133.12	20	88.2	73.89	141.4	151.76	105.14	123.69	206.58	194.33	118.36	155.14	124.13	120.94	108.5
AKAP11b	20	49.72	29.85	66.57	48.92	28.53	22.08	33.57	20	45.46	33.37	31.16	49.18	21.62	48.83	56.56	43.29	20	39.47	57.69	55.48	73.92
ALDH1A2a	20	20.42	35.27	62.22	33.97	20	20	27.78	20	20	20	20	23.19	20	61.85	20	61.57	20	38.56	20	20	20
ALDH1A2b	1419.61	1531.58	915.31	1982.92	1011.73	698.49	1094.11	3149.63	20	348.23	67.93	1335.7	1526.77	1215.4	1656.83	238.56	1051.49	1170.64	1683.59	139.86	273.67	78.69
AMOTa	131.72	132.29	71.45	92.08	133.18	110.43	64.85	114.6	20	33.64	20	106.25	101.88	99.17	97.65	81.16	134.68	89.75	132.19	20	23.07	20
ANLNa	20	20.42	38.89	24.89	20	23.93	42.77	25.47	163.4	101.83	164.47	20	20	23.86	41.5	20	56.76	20	25.7	171.33	168.94	339.8
ANLNb	64.39	72.81	75.07	72.17	76.1	69.02	53.81	20	20	122.75	140.64	74.29	70.96	58.91	71.61	108.21	113.52	50.73	73.44	108.39	112.84	97.77
APOC1a	6325.31	1711.81	15927.5	19116.2	324.79	1824.9	4449.58	3478.37	15217.7	2952.26	4357.35	13884.2	24915.2	11308.5	7729.16	9463.54	468.5	3435.18	381.88	5617.25	5818.81	8636.8
APOC1b	20940	9026.97	70197.6	84295.6	2880.94	17511	38274.7	44659.7	38811.6	18172.7	12553.6	58547.9	67115.9	65276.2	53712.7	29234.2	4370.45	47456.4	6071.59	13935.6	17750	22801
ARB2/AR	166.84	153.6	125.72	127.55	121.62	101.23	68.3	163.21	20	40.92	54.82	174.15	146.84	126.76	112.3	103.29	126.02	120.97	101.9	36.71	39.9	40.54
ARHGAP32a	76.1	59.49	43.41	58.49	68.63	56.14	50.36	43.99	163.4	100.02	85.81	46.33	73.07	29.83	84.63	103.29	77.92	48.13	65.18	141.61	122.81	175.26
ARHGAP32b	20	28.41	38.89	47.91	37.37	22.09	31.73	61.35	20	32.73	25.03	32.75	49.89	38.77	47.2	20	30.78	31.22	41.31	96.16	41.77	69.15
ARHGAP32c	20	85.24	121.2	109.51	64.55	89.27	86.23	49.77	20	172.75	96.54	80.69	81.5	80.53	139.15	127.89	131.8	46.83	68.85	267.49	188.89	346.95
ARHGAP32d	380.51	234.4	182.7	126.93	360.8	147.24	75.88	20	20	46.37	20	210.1	199.54	165.53	113.93	393.49	314.58	101.46	238.68	20	33.66	20
ARHGAP32e	84.88	43.51	71.45	54.75	51.64	48.77	45.53	26.62	20	84.56	54.82	51.13	53.4	58.16	67.54	83.62	85.62	50.73	46.82	76.92	82.91	69.15
ARHGAP32f	90.74	135.84	123.91	153.68	106	123.32	115.9	107.65	20	40.92	27.41	110.24	75.18	114.83	131.02	105.75	130.83	101.46	100.06	20	30.55	25.04
ARHGAP5a	553.21	502.53	433.23	439.89	530.66	421.49	351.83	375.04	213.13	452.8	427.87	511.27	504.47	430.98	476.05	762.4	496.4	448.75	436.96	452.81	451.96	472.14
ARHGAP5b	646.87	505.2	532.72	503.97	494.65	385.6	352.52	465.33	220.24	502.8	408.8	497.69	545.93	480.94	500.47	632.05	645.51	405.82	481.95	440.57	486.25	425.64
ARHGAP6a	237.09	184.68	91.35	169.86	172.58	128.84	71.75	212.98	20	31.82	20	146.99	176.35	200.58	138.34	78.7	198.18	111.86	167.99	52.45	34.91	27.42
ARHGAP6b	20	55.94	33.46	26.75	55.04	42.33	20	20	20	20	20	33.55	20	28.33	20.34	20	77.92	33.82	44.98	20	20	20
ARHGAP6c	304.41	221.08	124.81	161.77	251.4	170.25	82.78	209.51	20	53.64	20	161.37	226.94	153.6	141.6	221.34	271.29	135.27	195.53	54.2	34.29	71.54
CDH2a	20	130.52	32.56	110.75	162.39	91.11	28.28	332.21	20	20	23.84	48.73	94.85	79.78	101.72	20	259.74	165.19	289.17	20	20	20
CDH2b	494.67	682.77	622.27	764.67	420.59	415.04	272.49	795.22	20	207.3	44.1	476.92	462.32	430.24	618.46	457.44	659.94	712.79	593.02	124.13	173.93	59.61
CDH2c	1258.62	1447.23	471.22	716.14	1059.29	610.14	365.62	1996.73	20	107.29	54.82	815.64	775.68	764.29	577.77	791.91	915.84	836.36	1276.01	89.16	144.01	108.5
CDH2d	374.66	393.33	122.1	250.12	291.49	146.32	75.88	485	20	45.46	27.41	166.16	216.4	157.33	235.99	228.72	215.49	209.41	380.97	59.44	37.4	44.11
CEBPAa	134.64	138.51	56.98	115.11	132.5	113.19	46.91	316	20	20	20	90.27	99.07	82.02	118.81	63.94	101.97	81.94	137.7	20	20	20
CEBPAb	128.79	191.78	71.45	144.35	201.12	128.84	75.19	510.47	20	28.19	34.56	146.99	129.28	156.59	193.68	103.29	121.21	128.77	159.73	20	20	20
CEBPBa	20	57.71	63.31	160.53	195.69	287.13	111.76	324.11	20	29.1	20	40.74	45.67	124.52	68.36	110.67	62.53	62.43	170.75	20	20	23.85
CEBPDa	702.49	619.73	952.39	1114.34	2711.75	2383.51	840.94	2104.38	220.24	340.05	187.12	821.23	711.04	1672.49	814.58	2749.54	1321.81	1286.4	2419.82	166.09	253.72	182.42
CEBPDb	576.62	589.55	692.81	881.64	1996.95	2093.62	685.03	1527.94	198.92	214.58	153.75	651.07	628.83	1177.38	629.86	1505.12	693.62	945.62	1734.08	134.62	168.32	120.42
CGBa	79.03	113.65	68.74	53.51	135.89	95.71	95.89	20	1655.34	52.74	58.4	112.64	86.42	85	87.07	152.48	114.48	89.75	104.65	232.52	188.89	805.97
CHMP2B	125.86	79.91	201.69	264.43	151.52	230.07	206.27	283.59	20	139.11	92.96	136.61	141.93	167.02	235.99	250.85	192.4	202.91	165.24	87.41	188.27	90.61
COL12A1a	199.04	55.05	80.5	186.03	144.73	154.61	143.49	311.37	20	62.74	34.56	107.85	155.98	104.39	258.78	122.97	195.29	174.3	316.71	43.71	47.38	33.38
COL12A1b	199.04	122.53	190.84	258.21	156.28	177.61	131.07	294.01	20	57.28	48.87	191.73	186.19	115.58	187.98	152.48	207.8	133.97	162.48	68.18	60.47	79.88
COL12A1c	187.33	315.19	177.27	440.51	190.93	131.6	180.05	632.01	20	80.92	39.33	237.26	314.07	271.42	1096.14	51.65	214.53	204.21	409.42	40.21	41.14	31
COL1A1a	6740.94	6269.25	2871.65	7676.58	4865.66	4030.8	5327.77	29466	333.91	1243.82	225.26	3886.47	5117.79	7078.43	6750.2	526.3	4546.5	5880.51	10319.1	900.37	1140.82	795.24
COL1A1b	2385.53	1750.88	752.51	2537.29	1663.33	1683.18	1588.74	7241.49	184.72	391.88	60.78	1105.63	1651.83	1418.22	2199.61	272.99	2443.53	1693.53	3019.27	424.83	352.84	358.87
COL1A2	20287.2	21065.6	7762.95	20821.6	15657.6	10979.8	15113.4	76081.9	1065.67	3732.38	638.82	11461.3	15208.6	20386.7	15659.3	1652.68	11608.7	17616.8	28641.3	2655.65	3381.32	1999.44
CTNNB1	5444.27	6334.06	6112.31	8329.26	5323.62	5829.02	6001.76	10358.7	4759.98	6333.68	6659.98	4865.88	6020.64	5827.23	7997.7	4640.77	5204.52	6485.34	6096.38	6711.68	6245.22	6894.9
CYP26A1b	20	20	20	20	31.93	50.62	20	20	20	20	20	20	20	20	20	20	42.33	28.62	68.85	20	20	20
CYP26A1c	20	49.72	20	20	48.92	48.77	20	20	20	20	20	28.76	27.4	29.83	21.16	20	38.48	32.52	51.41	20	20	20
CYP26B1a	20	61.26	20.8	50.4	60.47	42.33	20	68.29	20	20	20	59.91	130.69	58.91	111.49	20	68.3	35.12	119.34	20	20	20
CYP26B1b	20	27.52	20	20	23.1	20.25	20	20	20	20	20	20	23.89	20	20	20	40.4	20	36.72	20	20	20
DHRS7	298.56	237.06	363.59	428.69	342.45	413.2	313.2	320.63	20	174.57	131.1	251.64	323.9	407.12	388.17	435.3	386.73	444.84	354.34	115.39	144.63	59.61
EGR1a	254.65	197.11	241.49	681.3	1551.22	783.15	74.5	792.91	20	125.47	20	170.16	248.72	818.72	157.06	801.74	745.56	352.49	457.16	83.92	90.39	20
EGR1b	204.89	71.03	204.41	805.11	1070.84	100.31	43.46	804.48	20	108.2	26.22	78.29	170.73	589.06	140.78	541.05	619.54	347.29	530.6	87.41	71.07	32.19
EGR1d	20	25.75	55.17	78.4	21.74	25.77	20	28.94	20	23.64	20	20	31.62	20	60.22	20	25.01	20	35.8	20	20	20
ENOX1	20	31.08	20	23.02	42.13	24.85	20	40.51	20	20	27.41	24.76	21.78	20	20.34	20	20.2	20	26.62	20	20	20
EPSTI1	213.67	324.96	350.02	193.5	231.02	214.42	159.36	252.34	20	94.56	25.03	172.55	174.95	215.49	214.83	376.28	212.61	217.22	266.22	36.71	33.04	20
ESR1	140.5	369.35	113.06	255.1	214.03	201.54	252.49	567.19	20	121.84	59.59	197.32	234.67	229.66	176.59	127.89	190.48	180.8	257.04	47.2	76.68	108.5
ESRRAa	20	62.15	44.32	67.2	49.6	30.37	46.91	59.03	20	60.01	67.93	47.13	58.32	55.92	55.34	63.94	58.68	39.02	40.39	62.94	52.99	58.42
ESRRAb	84.88	93.23	91.35	110.75	89.69	61.66	89.68	92.6	20	100.02	140.64	61.51	85.02	90.22	93.58	71.32	89.47	72.84	105.57	87.41	104.11	59.61
ETS1a	327.83	185.56	233.35	514.55	244.61	227.31	175.91	346.1	20	127.29	28.6	171.76	226.24	252.77	389.79	258.23	324.2	288.76	234.09	83.92	105.98	47.69
ETS1b	20	51.5	20	38.58	42.81	30.37	20	87.97	20	20	20	37.55	25.29	27.59	24.41	20	65.42	50.73	51.41	20	20	20
ETS1c	409.78	352.48	220.69	209.68	316.63	249.39	149.01	697.99	20	64.56	20	203.71	215	269.92	221.34	177.07	392.5	305.67	403.92	43.71	49.87	20
ETS1d	111.23	124.3	74.17	186.03	123.66	79.14	74.5	314.85	20	44.55	20	97.46	105.39	90.22	91.14	86.08	155.85	78.04	178.09	20	28.05	20
FARP1a	146.35	167.81	145.62	172.35	103.96	113.19	91.75	195.62	20	60.92	58.4	128.62	165.82	125.27	170.89	113.13	133.72	117.06	133.11	38.46	57.98	20
FARP1c	120.01	74.58	113.06	103.91	93.77	70.86	42.77	170.16	20	37.28	20	68.7	77.29	74.56	103.35	61.48	120.25	68.94	89.96	20	24.94	20
FGF14a	79.03	145.61	98.59	100.79	168.51	116.87	30.35	77.55	20	29.1	20	96.66	82.91	73.82	91.14	105.75	227.04	72.84	215.73	20	20	20
FGF14b	20	26.64	59.69	41.69	65.91	57.06	20	20	20	20	40.52	35.15	23.89	22.37	40.69	20	101.01	20	36.72	20	20	20
FGF2	87.81	71.92	54.27	98.31	66.59	87.43	52.43	138.9	20	44.55	54.82	96.66	67.45	96.19	68.36	68.86	116.4	63.73	88.13	41.96	20	34.58
FGFRL1	441.98	668.57	287.62	568.68	464.08	262.28	120.73	1066.08	20	79.1	20	278	411.03	403.4	432.11	159.86	683.03	401.92	537.02	20	39.27	20
FHAD1	20	20.42	20	20	29.9	20	20	20	20	20	20	20	20	20	22.79	20	34.63	20	20	20	20	28.61
FOXO1a	181.48	137.62	70.55	103.28	164.43	139.88	68.99	153.95	20	47.28	28.6	119.83	193.22	87.24	96.02	167.24	148.15	100.15	125.76	47.2	41.14	28.61
FOXO1c	96.59	54.16	46.13	67.2	113.47	68.1	22.77	91.44	20	20	20	49.53	59.02	56.67	48.01	83.62	124.1	35.12	74.36	20	20	20
FSHR	304.41	443.93	255.96	380.78	305.76	364.43	173.84	751.23	20	95.47	58.4	280.4	390.65	238.61	323.88	263.15	266.48	305.67	334.15	120.63	108.47	59.61
FSTL3a	99.52	112.76	21.71	28.62	105.32	45.09	20	105.33	20	20	20	72.7	119.44	47.72	35.81	20	44.25	57.23	73.44	20	20	20
FSTL3b	193.18	256.59	56.98	87.11	276.54	94.79	175.22	84.5	20	49.1	40.52	174.95	189	162.55	214.02	63.94	143.34	218.52	133.11	62.94	44.88	20
GADD45Ba	20	36.4	41.6	49.15	72.7	63.5	28.97	126.17	20	20	20	20	22.48	38.77	30.11	20	39.44	40.32	71.6	20	20	20
GADD45Bb	131.72	106.54	142	197.23	476.99	379.15	111.07	344.94	20	67.28	51.25	80.69	94.15	324.36	99.28	430.38	146.23	136.57	325.89	20	21.2	20
GHR1	362.95	382.67	141.1	177.95	493.29	369.03	136.59	456.07	20	80.92	47.67	240.46	189	208.04	183.91	309.88	432.91	256.24	459	54.2	47.38	20
GHSRb	20	20	28.94	128.79	20	46.93	35.18	20	170.51	39.1	41.71	27.96	20	29.08	26.04	20	36.56	27.31	33.05	139.86	49.25	100.15
GNRH1	20	20	23.52	21.78	20	20	20	28.94	20	45.46	81.04	20	20	21.62	39.87	20	20	20	20	61.19	43.01	39.34
GNRHR1a	20	28.41	37.08	27.38	61.15	23.93	34.49	59.03	20	20	20	33.55	23.89	23.12	21.97	20	60.61	26.01	36.72	20	20	20
GNRHR4b	20	41.73	34.37	26.75	44.84	46.01	27.59	101.86	20	20	20	25.56	24.59	26.84	32.55	61.48	65.42	29.92	44.06	20	20	20
GNRHRb	20	20	20	20	24.46	21.17	20	20	20	20	88.2	20	20	20	20	20	32.71	20	29.38	106.65	72.31	103.73
GREB1La	70.25	39.95	38.89	33.6	69.31	47.85	24.15	20	20	20	20	31.16	23.89	25.35	38.25	20	75.04	27.31	56.92	20	20	20
GREB1Lb	240.02	317.86	185.41	213.41	355.36	196.02	113.83	241.92	20	79.1	25.03	266.02	252.94	199.83	212.39	268.07	447.34	219.82	309.36	43.71	36.16	20
HIF1A	93.66	100.33	69.64	108.26	103.28	85.59	75.19	173.63	20	84.56	59.59	90.27	115.93	90.97	93.58	118.05	123.14	104.06	140.45	122.38	116.58	118.03
KDM5Ba	99.52	81.68	72.36	59.11	89.69	67.18	35.87	91.44	20	20	20	83.08	71.67	48.47	54.52	98.37	61.57	46.83	72.52	20	20	20
KDM5Bb	108.3	136.73	57.89	126.3	123.66	96.63	54.5	78.71	20	36.37	20	110.24	144.74	87.99	104.98	147.56	91.39	68.94	100.06	40.21	42.39	20
KDM5Bc	163.91	90.56	75.07	95.2	156.96	103.99	63.47	150.48	20	87.29	84.62	76.69	106.8	73.07	104.16	226.26	201.06	110.56	129.44	106.65	106.6	149.03
KDM5Bd	166.84	198	111.25	186.03	218.11	170.25	102.79	272.02	142.09	108.2	132.29	142.2	170.03	119.3	160.31	218.88	216.45	153.48	170.75	171.33	144.01	262.3
KIF15	143.42	183.79	310.23	302.38	153.56	161.97	298.02	121.54	660.71	739.2	1256.2	171.76	207.27	176.72	347.48	167.24	192.4	144.38	169.83	1132.89	913.28	1526.11
KLF15a	81.96	65.7	68.74	87.11	65.23	62.58	46.91	79.87	20	32.73	23.84	110.24	68.15	70.84	104.98	174.61	100.05	93.65	64.26	45.46	43.01	20
KLF15b	20	50.61	36.18	42.93	25.82	32.21	27.59	27.78	20	20	20	30.36	33.02	25.35	26.85	108.21	25.01	29.92	30.29	20	20	20
KLF15d	70.25	39.07	104.01	74.04	59.11	46.01	33.11	40.51	20	28.19	20	99.06	86.42	67.85	69.17	93.45	86.58	76.74	55.08	20	33.66	20
LAPTM4Aa	699.56	484.78	414.24	518.91	466.79	393.88	459.45	1641.37	1406.68	462.8	471.97	479.32	536.79	511.51	624.16	715.67	551.24	464.35	455.32	926.59	649.58	1524.91
LAPTM4Ab/LAP4A	646.87	740.48	315.66	528.86	580.94	423.33	324.23	964.22	213.13	283.68	375.43	516.86	564.9	464.54	403.63	614.83	493.52	516.38	540.7	314.69	352.84	308.8
LATS1a	79.03	76.36	60.6	70.93	95.13	59.82	49.67	67.14	20	83.65	71.51	70.3	74.48	74.56	64.29	81.16	86.58	54.63	80.78	150.35	102.24	160.96
LATS1b	67.32	54.16	48.84	56.62	63.19	34.05	28.28	38.2	20	49.1	41.71	44.74	50.59	51.45	52.89	20	48.1	33.82	41.31	71.68	69.2	114.46
LATS2a	257.58	216.64	157.38	217.14	311.88	219.03	126.24	290.54	20	55.46	29.8	182.94	215	179.7	179.03	164.78	327.09	169.09	281.82	20	45.51	27.42
LATS2b	122.94	112.76	69.64	113.24	136.57	104.91	66.92	178.26	20	30.91	20	74.29	79.39	130.49	105.79	88.54	126.99	84.55	133.11	20	20	20
LEPRb	20	27.52	20	27.38	44.17	24.85	20	20	20	20	20	34.35	20.38	20.13	21.16	20	48.1	20	30.29	20	20	20
LHR/LHCGR	242.94	316.08	327.41	411.89	338.37	401.24	221.44	458.38	20	64.56	45.29	365.08	319.69	296.02	306.79	329.55	383.85	234.13	405.75	45.46	81.04	52.46
LIMK1	79.03	55.94	88.64	147.46	72.7	80.98	67.61	178.26	20	50.01	40.52	69.5	97.66	108.12	134.27	167.24	84.66	67.64	67.93	41.96	37.4	42.92
LIMK2a	102.45	90.56	90.45	115.73	120.27	85.59	57.95	71.77	20	28.19	25.03	71.9	142.63	81.28	79.75	76.24	113.52	71.54	100.98	20	26.18	38.15
LIMK2b	58.54	63.04	33.46	46.66	46.88	36.81	39.32	41.67	20	20	20	50.33	31.62	40.26	42.32	49.19	61.57	45.52	46.82	20	20	20
MNAT1	99.52	119.86	114.87	127.55	113.47	82.82	107.62	62.51	355.22	227.31	326.56	117.43	113.82	90.22	143.22	162.32	107.75	114.46	117.5	319.94	252.48	381.53
MOB1B	96.59	134.07	162.8	181.68	131.14	110.43	154.53	234.98	312.6	364.6	467.2	115.84	139.82	160.31	217.28	169.69	171.24	156.09	136.78	491.27	423.91	487.64
MYO10a	199.04	205.99	165.52	252.61	165.79	159.21	176.6	311.37	177.61	128.2	85.81	156.58	191.81	170.75	235.18	248.39	218.38	191.2	182.68	153.85	148.37	225.34
MYO10b	497.59	376.46	469.41	529.48	536.1	395.72	284.91	425.97	149.19	176.39	51.25	373.07	552.25	439.19	536.27	435.3	534.88	332.98	482.86	97.9	100.99	119.23
MYO10c	146.35	100.33	94.06	123.19	113.47	106.75	57.26	82.18	20	42.73	20	83.08	110.31	77.55	122.88	83.62	97.16	80.64	123.01	20	22.44	38.15
MYO10d	20	53.27	56.08	48.53	48.24	34.05	34.49	20	20	20	20	43.14	35.13	42.5	48.01	20	56.76	32.52	45.9	20	20	20
MYO10f	87.81	91.45	85.92	105.77	84.25	81.9	81.4	134.27	20	39.1	26.22	81.48	103.99	90.22	102.53	20	117.37	101.46	97.31	40.21	28.68	20
MYO10g	20	20	28.94	36.09	20	23.01	20	20	20	20	35.76	20	20.38	20	36.62	20	36.56	20	27.54	20	20	20
NR1I2/PXR	163.91	142.95	107.63	120.7	227.62	126.08	75.19	67.14	149.19	108.2	71.51	157.38	140.52	104.39	102.53	260.69	220.3	74.14	188.19	111.89	41.14	88.23
PAX3c	20	24.86	21.71	20	39.41	41.41	20	20	20	20	23.84	32.75	28.81	29.83	20	93.45	65.42	27.31	52.33	20	20	20
PCDH18a	146.35	163.37	42.51	99.55	139.97	46.93	33.8	79.87	20	20	20	77.49	106.8	79.04	93.58	20	105.82	85.85	139.53	20	24.31	20
PCDH18b	20	120.75	42.51	92.08	57.75	27.61	27.59	130.8	20	20	20	50.33	73.07	86.5	61.03	20	50.02	52.03	73.44	20	20	20
PCDH18c	149.28	179.35	143.81	271.27	125.7	96.63	144.18	377.35	20	64.56	32.18	135.01	122.96	164.79	291.33	63.94	183.75	212.02	168.91	43.71	61.72	40.54
PGRa	971.77	1216.38	1305.13	1765.78	1301.86	1360.17	555.34	1025.57	20	347.33	69.13	908.31	1024.4	1016.32	1114.05	651.72	1980.8	946.92	1757.03	118.88	211.33	67.96
PPARAa	20	59.49	64.22	47.91	59.79	40.49	36.56	72.92	20	23.64	33.37	70.3	59.72	47.72	76.49	63.94	54.84	48.13	47.74	20	20	20
PPARAb	20	31.96	35.27	41.06	42.13	51.54	28.28	20	20	20	20	34.35	43.56	28.33	51.27	86.08	36.56	63.73	36.72	20	21.82	20
PPARB1A	245.87	205.1	141.1	183.55	277.22	197.86	149.01	276.65	20	104.56	115.61	199.72	203.05	164.04	142.41	324.63	216.45	148.28	240.51	138.11	121.56	120.42
PPARB2B	73.18	75.47	62.41	87.73	96.48	77.3	31.04	71.77	20	95.47	144.21	79.89	59.72	70.84	92.77	105.75	132.76	55.93	89.05	94.41	69.2	82.27
PPARGc	111.23	109.21	49.75	94.57	112.79	87.43	28.97	72.92	20	20	20	75.89	73.07	63.38	69.17	51.65	112.56	67.64	128.52	20	22.44	20
PRKAR1Aa	614.68	528.28	372.64	538.82	570.75	521.8	415.29	862.36	1903.99	471.89	743.71	460.94	489.72	577.13	507.79	639.43	557.01	555.4	589.35	1000.02	810.42	1892.13
PRKAR1Ab	509.3	348.05	348.22	438.64	477.67	419.65	476	801.01	603.88	771.93	784.23	317.15	485.5	439.93	498.03	742.72	468.5	477.36	509.48	1124.15	979.98	1515.38
PRKAR1Ac	550.28	455.48	283.09	414.38	488.54	330.38	213.17	214.14	149.19	317.32	249.09	305.17	451.78	222.2	476.87	450.06	392.5	292.66	316.71	430.08	403.34	435.18
PRKAR2Aa	20	24.86	25.32	28.62	25.82	21.17	20	20	20	38.19	41.71	20	23.89	20	20	20	22.13	26.01	20	20	20	23.85
PRKAR2Ab	20	54.16	81.4	110.13	90.37	112.27	122.79	272.02	20	57.28	76.28	59.12	70.96	65.62	111.49	103.29	114.48	118.36	94.55	50.7	44.26	52.46
PRKAR2Ac	283.92	430.62	454.04	556.24	313.23	260.44	349.76	378.51	213.13	507.35	337.29	292.38	366.06	358.66	473.61	181.99	224.15	288.76	384.64	622.39	502.46	754.71
PRKAR2Ad	140.5	122.53	204.41	238.92	142.69	155.53	154.53	238.45	1115.4	411.88	460.05	133.41	188.3	162.55	244.13	204.13	115.44	94.95	138.62	1008.76	776.76	1771.71
PRKAR2Ba	81.96	91.45	76.88	91.46	112.11	162.89	105.55	114.6	20	41.82	71.51	99.06	59.72	87.99	77.31	93.45	107.75	80.64	108.32	36.71	41.14	54.84
PRKAR2Bb	20	29.3	20	20	62.51	36.81	24.15	20	20	20	23.84	31.95	20	29.83	37.43	54.11	65.42	39.02	47.74	20	20	20
PRKAR2Bc	275.14	196.22	321.99	256.34	188.21	162.89	234.55	185.2	2543.39	730.11	883.15	223.68	233.27	222.95	282.38	292.66	230.88	152.18	195.53	1711.57	1449.4	3749.69
PRKAR2Bd	172.69	153.6	249.63	197.23	148.8	141.72	248.35	148.16	2827.57	854.67	1598.25	189.33	171.44	202.82	217.28	255.77	189.52	131.37	151.47	2279.77	1799.13	3806.92
PRKCH	20	74.58	20	28.62	72.02	77.3	29.66	35.88	20	20	51.25	31.95	73.07	30.57	54.52	20	80.81	54.63	73.44	50.7	20	20
RHOAa	1305.45	988.2	1752.84	1923.19	939.02	913.83	1354.88	1830.05	1570.08	1476.59	1253.81	1302.95	1558.38	1470.42	1704.84	1487.9	957.21	1056.18	961.14	1681.85	1812.85	1708.52
RHOAb	600.04	829.27	618.65	882.89	764.4	677.32	566.37	1038.3	3921.66	768.3	1334.86	762.12	760.22	675.56	824.35	651.72	644.55	672.47	677.48	1762.27	1406.39	3173.82
RHOAc	99.52	102.11	84.11	125.06	99.2	108.59	137.97	247.71	241.55	206.39	258.63	83.08	76.58	108.12	138.34	132.8	130.83	152.18	139.53	222.03	211.33	270.65
RHOAd	368.81	324.07	314.75	474.11	339.05	397.56	353.21	909.82	518.62	365.51	306.3	320.34	380.81	403.4	507.79	403.33	434.83	448.75	374.54	484.28	393.37	571.1
RHOAf	643.95	594.87	707.28	969.99	625.11	748.18	737.46	1832.36	191.82	364.6	231.22	626.31	647.8	813.5	1063.59	479.57	770.58	879.28	833.54	250.01	328.53	227.72
RHOAg	275.14	269.02	244.2	303.63	216.07	184.98	183.5	405.13	20	121.84	125.14	247.65	246.62	304.22	298.65	211.5	193.37	218.52	217.56	134.62	125.3	84.65
RHOAh	430.27	469.68	327.41	444.87	368.95	296.33	268.35	415.55	319.7	284.59	371.85	362.68	462.32	384.75	388.98	371.36	372.3	319.97	306.61	374.13	353.47	361.26
RLN3Ad	20	38.18	20	20	47.56	27.61	20	20	20	20	20	25.56	21.78	20	20	20	20.2	20	20	20	20	20
RND3a	248.8	320.52	231.54	299.27	343.13	201.54	104.86	223.4	20	54.55	38.14	282	358.33	260.23	326.32	272.99	390.58	261.44	329.56	47.2	46.75	31
RND3b	219.53	207.76	143.81	201.59	241.21	186.82	117.28	138.9	20	59.1	28.6	171.76	197.43	181.94	149.73	213.96	210.68	162.59	204.71	47.2	48.63	45.31
RND3c	749.32	237.06	144.71	209.06	346.53	196.94	124.17	321.79	20	80.92	50.06	237.26	295.1	190.14	229.48	1187.86	352.1	174.3	313.95	38.46	78.55	23.85
RND3d	213.67	245.05	188.13	241.41	195.01	111.35	80.02	370.41	20	82.74	35.76	135.81	170.03	168.52	228.67	140.18	262.63	231.53	230.42	50.7	72.94	20
ROCK1a	286.85	292.11	315.66	313.58	261.59	236.51	236.62	325.26	156.3	346.42	325.37	245.25	265.59	276.64	322.25	292.66	352.1	257.54	322.21	279.73	276.17	271.84
ROCK1b	20	30.19	20	25.51	36.01	21.17	21.39	20	20	43.64	36.95	23.97	23.19	20.13	35.81	20	33.67	20	20	54.2	35.53	27.42
ROCK2a	521.01	569.12	255.06	444.24	556.48	430.69	204.2	775.54	20	99.11	47.67	432.98	341.47	386.99	349.92	322.17	601.26	373.3	567.32	41.96	67.33	34.58
ROCK2b	360.02	316.97	265.01	296.78	319.35	233.75	171.08	362.31	20	85.47	46.48	285.99	255.05	252.03	244.94	263.15	372.3	274.45	317.62	54.2	81.04	39.34
RTN1	664.44	1261.66	1094.39	1113.72	681.51	751.86	593.97	1428.39	895.16	417.34	362.32	1468.31	1330.04	1153.52	1209.26	548.43	706.12	924.81	928.09	722.04	670.78	947.85
RXRAb	114.15	79.02	86.83	113.86	115.51	67.18	37.25	79.87	20	31.82	20	84.68	99.07	79.04	99.28	76.24	153.92	62.43	110.16	20	23.69	20
RXRAc	20	44.39	37.08	46.66	48.92	42.33	28.97	47.46	20	30	20	57.52	48.48	49.96	47.2	51.65	48.1	32.52	50.49	36.71	25.56	20
RXRBAa	64.39	85.24	83.21	111.99	133.85	121.48	95.2	165.53	20	130.93	88.2	73.5	111.71	67.85	145.66	177.07	143.34	135.27	145.04	122.38	117.82	135.92
RXRBAb	802.01	752.03	539.96	693.74	809.92	600.02	424.26	1024.41	255.76	306.41	306.3	658.26	805.19	650.95	686.01	821.42	725.36	699.78	769.28	260.49	347.23	224.15
RXRBAc	362.95	453.7	329.22	478.46	546.97	377.31	275.25	530.15	177.61	437.34	338.48	326.74	458.1	378.79	438.62	533.68	611.84	374.6	521.42	403.85	371.55	407.76
RXRGAb	20	29.3	28.04	62.22	77.46	80.98	68.99	39.36	20	20	336.1	86.28	23.89	42.5	75.68	49.19	180.86	76.74	147.8	230.77	20	20
SAV1a	20	113.65	37.08	44.8	135.89	66.26	34.49	20	20	20	20	89.47	62.53	49.21	48.83	130.35	75.04	67.64	88.13	50.7	20	20
SAV1b	79.03	47.06	46.13	69.06	52.32	46.93	37.25	38.2	20	96.38	103.69	43.14	56.21	30.57	74.05	49.19	48.1	39.02	41.31	176.58	100.99	163.34
SIX6a	20	43.51	20	20	40.09	29.45	20	20	20	20	20	36.75	20.38	27.59	28.48	20	37.52	33.82	34.88	69.93	26.18	78.69
SLC38A6	108.3	88.79	95.87	135.64	73.38	47.85	50.36	70.61	20	77.28	51.25	81.48	93.45	90.97	99.28	91	76	59.83	59.67	66.43	57.35	41.73
SNAI1	20	58.6	21.71	27.38	97.16	46.01	26.21	63.66	20	20	20	28.76	33.02	28.33	25.23	20	53.87	53.33	88.13	20	20	20
SNAI2a	20	20	20	20	20	20	20	20	20	20	27.41	29.56	20	21.62	27.67	20	20	20	21.11	20	20	20
SNAI2b	207.82	200.66	112.15	215.9	157.64	271.48	151.08	731.56	20	40.92	54.82	110.24	109.61	162.55	102.53	49.19	119.29	118.36	241.43	38.46	34.29	32.19
SNAIa	196.11	219.3	107.63	191.01	192.29	137.12	103.48	296.33	20	37.28	25.03	153.38	132.09	145.4	157.06	105.75	174.13	140.48	172.58	40.21	47.38	20
SNAIb	207.82	316.08	118.48	207.19	182.1	90.19	91.06	288.22	20	37.28	20	111.04	141.22	159.57	209.14	59.02	101.97	165.19	155.14	20	43.64	20
SOX3b	70.25	66.59	36.18	29.87	79.5	60.74	20	20	20	20	20	63.91	42.16	52.94	30.92	20	61.57	31.22	36.72	20	20	29.81
SOX9a	2856.78	4435.8	2796.58	1896.44	3217.28	606.46	909.23	14146.1	206.03	1171.09	119.18	2652.23	4712.39	2258.57	4438.28	2501.15	3719.16	4056.92	3177.17	653.86	1103.42	209.84
SOX9c	73.18	74.58	63.31	68.44	48.92	107.67	76.57	37.04	20	20	20	61.51	47.07	127.51	26.04	54.11	63.49	46.83	78.03	20	20	20
SOX9d	58.54	53.27	28.94	46.66	106	112.27	71.75	67.14	20	38.19	78.66	71.9	55.51	55.92	48.01	248.39	82.73	96.25	111.08	54.2	65.46	82.27
STK3a	374.66	341.83	357.26	377.05	322.75	272.4	236.62	401.66	20	290.95	199.04	312.36	344.28	329.58	347.48	295.12	329.01	254.94	281.82	286.72	288.63	298.07
STK3b	20	31.96	44.32	60.35	32.61	23.01	24.83	50.93	20	21.82	41.71	39.94	20	29.83	45.57	20	43.29	31.22	31.21	20	22.44	26.23
STK4	643.95	576.23	493.83	487.8	747.41	706.77	431.16	133.12	284.18	457.34	620.95	624.71	440.53	494.36	537.9	1227.21	805.21	535.89	706.85	424.83	446.98	402.99
TDRD9	111.23	146.5	120.29	131.9	260.92	161.97	142.11	27.78	191.82	197.3	249.09	117.43	132.09	94.7	182.28	245.93	160.66	114.46	135.86	344.41	369.68	587.79
TEAD1b	225.38	212.2	157.38	193.5	280.62	174.85	104.17	197.94	20	54.55	46.48	184.54	168.63	161.81	187.17	199.21	284.76	163.89	246.94	47.2	61.72	27.42
TEAD1c	149.28	170.47	94.06	166.75	135.89	113.19	51.74	626.22	20	32.73	20	110.24	89.93	98.43	182.28	71.32	161.62	110.56	144.12	34.97	26.81	31
TEAD1d	20	45.28	33.46	56.62	29.9	49.69	28.28	87.97	20	20	20	28.76	34.43	39.52	40.69	20	39.44	31.22	39.47	20	20	20
TEAD2	178.55	127.85	69.64	134.39	145.41	107.67	43.46	152.79	20	35.46	23.84	119.83	118.04	106.63	134.27	88.54	174.13	94.95	165.24	20	26.18	20
TEAD3a	377.59	348.05	316.56	391.98	304.4	277	186.95	386.61	20	155.48	123.95	273.21	296.5	277.38	306.79	233.64	357.87	269.25	337.82	61.19	64.21	32.19
TEAD3b	576.62	520.29	381.68	441.13	515.72	338.66	253.87	847.31	20	129.11	73.89	448.96	494.64	416.07	437.81	349.23	604.15	457.85	565.48	73.43	124.06	48.88
TLE1a	20	30.19	41.6	26.75	38.05	37.73	44.84	20	20	30	20	35.15	34.43	30.57	39.87	20	70.23	29.92	42.23	20	20	20
TLE1b	146.35	148.27	101.3	108.26	108.04	118.72	51.74	89.13	20	47.28	20	132.61	133.5	108.86	116.37	140.18	141.42	132.67	104.65	20	33.04	20
TLE4a	117.08	90.56	20	20	129.78	49.69	20.7	23.15	20	20	20	29.56	35.13	20	27.67	98.37	101.97	45.52	90.88	20	20	20
TLE4b	125.86	108.32	83.21	74.66	112.79	62.58	38.63	134.27	20	20	25.03	74.29	83.61	68.6	63.47	81.16	127.95	55.93	97.31	20	20	20
TLE4c	20	43.51	26.23	47.91	36.01	26.69	28.28	20	20	20	20	20	20	20	20	54.11	31.75	20	20	36.71	20	27.42
VDRAa	254.65	205.99	104.92	139.99	193.65	137.12	53.12	311.37	20	41.82	33.37	174.95	169.33	155.09	162.75	300.04	297.26	154.78	249.69	20	49.87	40.54
VDRAb/VDR0	289.78	215.75	245.11	270.03	353.32	240.19	159.36	123.86	20	195.48	163.28	306.76	261.37	219.97	269.36	494.33	434.83	251.04	282.74	159.09	175.8	98.96
VDRAc	114.15	89.67	170.04	177.32	191.61	129.76	112.45	119.23	184.72	106.38	107.27	174.15	151.06	155.09	184.73	199.21	244.35	146.98	174.42	139.86	118.45	246.8
VDRAd	333.68	251.27	129.34	205.94	243.25	173.93	67.61	314.85	20	59.1	60.78	294.78	228.35	192.38	206.7	408.25	386.73	208.11	292.84	38.46	69.2	31
VGLL3a	84.88	57.71	38.89	28	106.68	73.62	22.77	37.04	20	20	20	43.94	54.1	54.43	41.5	91	93.32	45.52	55.08	20	20	38.15
VGLL3b	20	23.08	20	20	36.01	26.69	20	20	20	20	20	20	20	20	20	20	22.13	20	22.03	20	20	20
WNT5A	526.86	551.37	173.66	446.11	504.16	302.77	225.58	974.64	20	90.01	36.95	325.14	422.97	339.27	327.95	88.54	339.59	287.46	346.08	48.95	95.38	65.57
WNT7B	20	25.75	20	30.49	31.26	20.25	20	26.62	20	20	20	42.34	22.48	44.74	26.85	20	58.68	26.01	35.8	20	20	20
WWTR1a	632.24	778.66	491.12	711.16	575.51	546.64	437.37	1762.91	20	148.2	78.66	569.59	608.46	618.89	511.86	391.03	698.43	603.53	696.75	90.91	123.43	91.8
WWTR1b	746.39	822.17	456.75	597.3	748.09	504.31	351.83	1564.98	20	164.57	57.21	588.76	606.35	595.03	506.98	472.19	791.74	528.09	828.03	75.18	117.2	53.65
YAP1	20	51.5	51.55	74.04	95.8	57.06	39.32	100.7	20	23.64	20	49.53	57.61	47.72	76.49	20	70.23	58.53	72.52	20	20	20
