# Supplementary material for: Testicular heterochrony in vgll3-mediated maturation age in Atlantic salmon
Source: G3 (Bethesda). 2025 Aug 21;15(11):jkaf196. doi: 10.1093/g3journal/jkaf196 (PMC12609175; doi:10.1093/g3journal/jkaf196)
Supplement: jkaf196_Supplementary_Data [file jkaf196_supplementary_data.zip › Supplementary_File_2_G3-2025-406144.xlsx]

## Sheet: STRING input
Note: All human gene IDs used as STRING inputs in different comparisons using BioMart tool in Ensemble (https://www.ensembl.org/info/data/biomart/index.html)
Salmon		Human
Gene	Entrez ID	Gene	Ensembl ID for STRING input
ADMa	XR_001323797	ADM	ENSG00000148926
ADMb	XM_014175339	na	na
ADMc	XM_014126713	na	na
AEBP1	XM_014161791	AEBP1	ENSG00000106624
AJUBAa	XM_014156138	AJUBA	ENSG00000129474
AJUBAb	XM_014207022	na	na
AKAP11a	XM_014173902	AKAP11	ENSG00000023516
AKAP11b	XM_014164979	na	na
ALDH1A2a	XM_014126911	ALDH1A2	ENSG00000128918
ALDH1A2b	XM_014175666	na	na
AMOTa	XM_014197212	AMOT	ENSG00000126016
AMOTb	XM_014138015	na	na
AMOTL1	XM_014163484	AMOTL1	ENSG00000166025
AMOTL2a	XM_014123677	AMOTL2	ENSG00000114019
AMOTL2b	XM_014139405	na	na
ANLNa	XM_014124340	ANLN	ENSG00000011426
ANLNb	XM_014148898	na	na
ARHGAP19a	XM_014182722	ARHGAP19	ENSG00000213390
ARHGAP19b	XM_014182728	na	na
ARHGAP19c	XM_014214449	na	na
ARHGAP32a	XM_014137384	ARHGAP32	ENSG00000134909
ARHGAP32b	XM_014197553	na	na
ARHGAP32c	XM_014157221	na	na
ARHGAP32d	XM_014214855	na	na
ARHGAP32e	XM_014201394	na	na
ARHGAP32f	XM_014163003	na	na
ARHGAP5a	XM_014194348	ARHGAP5	ENSG00000100852
ARHGAP5b	XR_001330076	na	na
ARHGEF17a	XM_014163481	ARHGEF17	ENSG00000110237
ARHGEF17b	XM_014215311	na	na
ARHGEF25a	XM_014147068	ARHGEF25	ENSG00000240771
ARHGEF25b	XM_014135869	na	na
ARHGEF25c	XM_014167151	na	na
CCDC138	XM_014173899	CCDC138	ENSG00000163006
CDH2a	XM_014169186	CDH2	ENSG00000170558
CDH2b	XM_014123187	na	na
CDH2c	XM_014191007	na	na
CDH2d	XM_014140224	na	na
CEBPAa	NM_001139931	CEBPA	ENSG00000245848
CEBPAb	XM_014127824	na	na
CEBPBa	NM_001139913	CEBPB	ENSG00000172216
CEBPBb	XM_014146703	na	na
CEBPDa	NM_001141493.2	CEBPD	ENSG00000221869
CEBPDb	XM_014191131	na	na
CHMP2B	XM_014173900	CHMP2B	ENSG00000083937
COL12A1a	XM_014204893	COL12A1	ENSG00000111799
COL12A1b	XM_014144106	na	na
COL12A1c	XM_014210332	na	na
COL1A1a	XM_014204457	COL1A1	ENSG00000108821
COL1A1b	XM_014192569	na	na
COL1A2	XM_014178512	COL1A2	ENSG00000164692
CYP26A1b	XM_014155254	CYP26A1	ENSG00000095596
CYP26A1c	XM_014205392	na	na
CYP26B1a	XM_014156772	CYP26B1	ENSG00000003137
CYP26B1b	XM_014206393	na	na
DHRS7	XM_014210736	DHRS7	ENSG00000100612
DNAJC15	XM_014173644	DNAJC15	ENSG00000120675
EDAR	XM_014173897	na	na
EGR1a	NM_001141824	EGR1	ENSG00000120738
EGR1b	XM_014198129	na	na
EGR1c	XM_014212603	na	na
EGR1d	XM_014200066	na	na
EPSTI1	XM_014173912	EPSTI1	ENSG00000133106
ESR1	XM_014205563	ESR1	ENSG00000091831
ETS1a	XM_014197824	ETS1	ENSG00000134954
ETS1b	XM_014214708	na	na
ETS1c	XM_014162824	na	na
ETS1d	XM_014200641	na	na
ETS1e	XM_014165442	na	na
FARP1a	XM_014173359	FARP1	ENSG00000152767
FARP1b	XM_014165575	na	na
FARP1c	XM_014151196	na	na
FGF14a	XM_014163795	FGF14	ENSG00000102466
FGF14b	XM_014152187	na	na
FGF2	XM_014212026	FGF2	ENSG00000138685
FGFRL1	XM_014210759	FGFRL1	ENSG00000127418
FOXO1a	XM_014195874	FOXO1	ENSG00000150907
FOXO1b	XM_014123816	na	na
FOXO1c	XM_014163663	na	na
FRMD6a	XM_014211509	FRMD6	ENSG00000139926
FRMD6b	XM_014196585	na	na
FRMD6c	XM_014216100	na	na
FSHR	NM_001126230	FSHR	ENSG00000170820
FSTL3a	XM_014148799	FSTL3	ENSG00000070404
FSTL3b	XM_014216321	na	na
GADD45Ba	XM_014216042	GADD45B	ENSG00000099860
GADD45Bb	XM_014149394	na	na
GHSRa	XM_014150371	GHSR	ENSG00000121853
GHSRb	XM_014151925	na	na
GHSRc	XM_014202065	na	na
GNRH	XM_014154458	GNRH1	ENSG00000147437
GNRH1	XM_014160183	na	na
GNRHR1a	XM_014142277	GNRHR	ENSG00000109163
GNRHR1b	XM_014177690	na	na
GNRHR4a	XM_014148656	na	na
GNRHR4b	XM_014124885	na	na
GNRHRa	XM_014161730	na	na
GNRHRb	XM_014201132	na	na
GREB1La	XM_014210245	GREB1L	ENSG00000141449
GREB1Lb	XM_014142369	na	na
HIF1A	XM_014210723	HIF1A	ENSG00000100644
HTR1F	XM_014173643	na	na
KDM5Ba	XM_014167209	KDM5B	ENSG00000117139
KDM5Bb	XM_014132540	na	na
KDM5Bc	XM_014136221	na	na
KDM5Bd	XM_014146695	na	na
KIF15	XM_014210754	KIF15	ENSG00000280610
KLF15a	XM_014132950	na	na
KLF15b	XM_014132138	na	na
KLF15c	XM_014168045	na	na
KLF15d	XM_014135694	na	na
LAPTM4Aa	XM_014143948	LAPTM4A	ENSG00000068697
LAPTM4Ab/LAP4A	NM_001140354	na	na
LATS1a	XM_014205037	na	na
LATS1b	XM_014144217	na	na
LATS2a	XM_014164783	LATS2	ENSG00000150457
LATS2b	XM_014174046	na	na
LIMK1	XM_014162741	LIMK1	ENSG00000106683
LIMK2a	XM_014170687	LIMK2	ENSG00000182541
LIMK2b	XM_014161204	na	na
LRRC9	XM_014210738	LRRC9	ENSG00000131951
MNAT1	XM_014210730	MNAT1	ENSG00000020426
MOB1Aa	XM_014171312	MOB1A	ENSG00000114978
MOB1Ab	XM_014161297	na	na
MOB1B	XM_014128058	MOB1B	ENSG00000173542
MYF5a	NM_001123644	MYF5	ENSG00000111049
MYF5b	XM_014153440	na	na
MYO10a	XM_014139109	MYO10	ENSG00000145555
MYO10b	XM_014193101	na	na
MYO10c	XM_014204158	na	na
MYO10d	XM_014150467	na	na
MYO10e	XM_014151910	na	na
MYO10f	XM_014165760	na	na
MYO10g	XM_014174718	na	na
PCDH18a	XM_014212361	PCDH18	ENSG00000189184
PCDH18b	XM_014199395	na	na
PCDH18c	XM_014194606	na	na
PGRa	NM_001252363	PGR	ENSG00000082175
PPARAa	XM_014124069	PPARA	ENSG00000186951
PPARAb	XM_014169858	na	na
PPARAc	XM_014152661	na	na
PPARGa	NM_001123546	PPARG	ENSG00000132170
PPARGb	XM_014135113	na	na
PPARGc	XM_014168482	na	na
PPM1A	XM_014210734	PPM1A	ENSG00000100614
PRKAR1Aa	XM_014179785	PRKAR1A	ENSG00000108946
PRKAR1Ab	XM_014209627	na	na
PRKAR1Ac	XM_014202328	na	na
PRKAR1Ba	XM_014202670	PRKAR1B	ENSG00000188191
PRKAR1Bb	XM_014202711	na	na
PRKAR2Aa	XM_014131913	PRKAR2A	ENSG00000114302
PRKAR2Ab	XM_014167675	na	na
PRKAR2Ac	XM_014135164	na	na
PRKAR2Ad	XM_014146325	na	na
PRKAR2Ba	XM_014125918	PRKAR2B	ENSG00000005249
PRKAR2Bb	XM_014147660	na	na
PRKAR2Bc	XM_014152968	na	na
PRKAR2Bd	XM_014207731	na	na
RHOAa	XM_014135290	RHOA	ENSG00000067560
RHOAb	XM_014135189	na	na
RHOAc	XM_014146310	na	na
RHOAd	XM_014145763	na	na
RHOAe	XM_014147561	na	na
RHOAf	XM_014166109	na	na
RHOAg	XM_014167662	na	na
RHOAh	XM_014131927	na	na
ROCK1a	XM_014191784	ROCK1	ENSG00000067900
ROCK1b	XM_014140558	na	na
ROCK2a	XM_014192160	ROCK2	ENSG00000134318
ROCK2b	XM_014211022	na	na
ROCK2c	XM_014204608	na	na
ROCK2d	XR_001320866	na	na
RTN1	XM_014210748	RTN1	ENSG00000139970
RXRAa	XM_014172379	RXRA	ENSG00000186350
RXRAb	XM_014128611	na	na
RXRAc	XM_014132501	na	na
RXRBAa	XM_014141731	RXRB	ENSG00000204231
RXRBAb	XM_014202184	na	na
RXRBAc	XM_014177327	na	na
SAV1a	XM_014194137	SAV1	ENSG00000151748
SAV1b	XR_001330108	na	na
SLC38A6	XM_014210728	SLC38A6	ENSG00000139974
SNAI1	XM_014134685	SNAI1	ENSG00000124216
SNAI2a	NM_001140203	SNAI2	ENSG00000019549
SNAI2b	XM_014140125	na	na
SOX3a	XM_014212260	SOX3	ENSG00000134595
SOX3b	XM_014199709	na	na
SOX9a	XM_014202610	SOX9	ENSG00000125398
SOX9b	XM_014194273	na	na
SOX9c	XM_014179186	na	na
SOX9d	XM_014158399	na	na
STK3a	XM_014143284	STK3	ENSG00000104375
STK3b	XM_014178825	na	na
STK4	XM_014165828	STK4	ENSG00000101109
TDRD9	XM_014210746	TDRD9	ENSG00000156414
TEAD1a	XM_014126883	TEAD1	ENSG00000187079
TEAD1b	XM_014175316	na	na
TEAD1c	XM_014125445	na	na
TEAD1d	XM_014148054	na	na
TEAD2	XM_014126867	TEAD2	ENSG00000074219
TEAD3a	XM_014133831	TEAD3	ENSG00000007866
TEAD3b	XM_014166078	na	na
TLE1a	XM_014160992	TLE1	ENSG00000196781
TLE1b	XM_014169695	na	na
TLE4a	XM_014172558	TLE4	ENSG00000106829
TLE4b	XM_014216416	na	na
TLE4c	XM_014172750	na	na
VDRAa	XM_014132120	VDR	ENSG00000111424
VDRAb/VDR0	XM_014146371	na	na
VDRAc	XM_014135458	na	na
VDRAd	XM_014167996	na	na
VGLL3a	XM_014173901	VGLL3	ENSG00000206538
VGLL3b	XM_014164976	na	na
WNT5A	XM_014134623	WNT5A	ENSG00000114251
WWTR1a	XM_014123631	WWTR1	ENSG00000018408
WWTR1b	XM_014168664	na	na
YAP1	XM_014215593.1	YAP1	ENSG00000137693

## Sheet: DEGs_EE vs LL_Imm1
Probe Name	Accession #	NS Probe ID	Target Sequence	LL vs. EE	P-value	Adjusted P-value	t-statistic
KLF15b	XM_014132138.1	XM_014132138.1:1090	GCCACATCGTCACAGGAGTACAACGAAGGCGATGTGTTCAAGAGTGGTTCATTATCCAGCAGGGCAGGATCAAATCAGAGTTGTGCAAATGGTGGCAGCG	-1.52	1.94105e-07	0.00444329	-4.50542
TEAD3a	XM_014133831.1	XM_014133831.1:1712	GTCTACAGACTCGTAAAAGACTGACCCACCCACCGCTCTACCACGTCTACAGGCTCGTCGAAGACTGACCC	-1.24	1.04594e-06	0.0119714	-3.9296
EDAR	XM_014173897.1	XM_014173897.1:2259	AGAAATGCAGGAAGACAGGACACCAGAAGACCCAGCGCTGCACTACTCTATGGTCAGCCTGGCTTTGATGCTATGCTGGGCGATGCCACAGGACGACAGC	2.12	1.97002e-06	0.015032	3.39525
TLE4c	XM_014172750.1	XM_014172750.1:1535	CATTGACTGGTCACCCGACCAAAAAAACGACCCTGTCCGAGGGTATTTTGTCTGTCCTGTGATGTAGTTTTACCTGATAACGGACAACTTCCTAATATGG	-3.93	5.02231e-06	0.0287416	-3.15262
PPARAc	XM_014152661.1	XM_014152661.1:546	CCAGGCTGTTCCACTGCACCCAATGCTTCTCTGTGGAGACTGTGACAGAGCTCACAGAATTCGCCAAGTCCATACCAGGCTTCCAGTGCCTGGACCTGAA	-1.8	7.59477e-06	0.0347706	-2.76396
STK3a	XM_014143284.1	XM_014143284.1:2994	AGTTGGATGAAATGGAAAGTAAAATAGTCTTAGCACGATGTTCCAGGGGGAAAAGCTGTTGGTACATTCGTCTGTGGTAGCAGCAGCCAGCCTGGGGGAC	-1.09	1.19092e-05	0.0454361	-2.51998
ROCK2b	XM_014211022.1	XM_014211022.1:358	CCATGTAGTGCATGGGAGAAGAACTGGTCATGGAAAGTTTAACGATTCATCACGCAAGCTATTTTGGAGAACGCCATTCTTACCCTGTAAATTTGCCTAC	-1.19	1.46986e-05	0.0480669	-2.37826
GNRHRb	XM_014201132.1	XM_014201132.1:993	GCCGCACCTCCACCACCATTCCCGCTGCTATGATTGTATAAGGAAATACATGATGAAGTGCTGCTGCACATAGGCTATCAGCCGTCCAGACCGAATATTG	-1.46	0.000257899	0.070949	-2.54263
CYP26B1a	XM_014156772.1	XM_014156772.1:715	ACATATTTCTTTACACACTGATTGATAGCCTTGGAAGAGCGAGAGGGGGAGAGAGTTTAGCGCACCATCTGTAGAGTTACTTGTAGGCCTATTCACGCCA	2	0.000297118	0.0726562	2.1843
HTR1F	XM_014173643.1	XM_014173643.1:328	TGGACCGCTACTGGGCCATCACTGACGCAGTGGAGTACTCACGCAAACGCACCGGCATCCGAGCTGGCATCACTGTCGCCGTAGTCTGGTTCCTGTCCGT	-1.35	0.000336906	0.0741472	-2.32847
MYO10d	XM_014150467.1	XM_014150467.1:45	CTCCTCTCTCTCTGTTCGCGTTGGGTGGGAACACACATCAGGGATTGTAGCCGTTCGGATTTCAATCGGGACGCTTACAAATGAATGGAAATCACCACCG	-1.2	0.000389568	0.0779428	-2.13776
RXRAc	XM_014132501.1	XM_014132501.1:2074	GTAGCTGTCTGCAGGTGTATCTTTAACTGTTCCATCATTGGATGCACAGCAGCGTAGTAATTGGGACAATCGTGTTTTGGACTTGTTGAAGAGAGGCGGG	1.16	0.000426824	0.0782804	2.14052
SNAI2b	XM_014140125.1	XM_014140125.1:1193	AGTTATACCATGTGCCATTCTGTCTGTACATTTCATGTACCTTTGGGCAGGGACGCAACTTTGGTTTTAGAAGTGGGGGGACATAATTATATCTATATTT	-1.5	0.000480024	0.0812654	-2.15176
CDH2b	XM_014123187.1	XM_014123187.1:86	GAGAGAGAAGAGGCTGCCTTCTACATGCAGCTGTCGCCCGTTTCCTAGTGGGCATTCTGAAATTGGACCGCGAAGAAAGAGGGACTTTTCACAACGCATT	-1.29	0.000540549	0.0849754	-2.07018
GREB1La	XM_014210245.1	XM_014210245.1:9	TCATTCAGCGGATCAGGGGATGAGAAGCGTCACCCAGTTTCTCTCGTAGTTTATCTCGCTGACCAGATTTCTCTTGCCTGGTACTTGGTTTACTGACCAG	-1.5	0.000604636	0.0887132	-2.09099
PAX3b	XM_014163289.1	XM_014163289.1:1912	CTCCACCTCCAGCCTAGTCTCGGTTGAGGGATGTGTGTACTGTACTGTATATGTTGAGACTGAGGAGGCTCTTCAAGTAATCAGGACCAAAAGCTTCCTC	-1.43	0.000649377	0.0893229	-2.08385
TLE4b	XM_014216416.1	XM_014216416.1:87	GGAAGCAAAGCGAAAGGAGTAGGCTAGTATAGAGCAACCAACGAGACAAAAGAGACTGCATTGAATGTGGTGGTTTCCGTCTCGGAAGCCACATAATATA	-1.33	0.000718849	0.0930624	-2.14146
ARHGAP6e	XM_014174484.1	XM_014174484.1:4990	TGGAGCGGAAGGTGGCTGTTTTGGCAGCTCCTCAGACTCCATAAAGATTTAATTCTGGCACATTTCAACACGGTAATGAAGTGCAAGAGCCAGAGCTGTC	-1.61	0.00084913	0.103822	-1.9442
RND3d	NM_001140259.1	NM_001140259.1:277	TTGCAAAGGATATCTTCCCAGAAAGTTACATGCCCACAGTGTTCGAGAATTACACGGCCAGTTTTGAAATAGACACGAAAAGAATAGAGCTCAGCCTATG	-1.28	0.000912361	0.105682	-1.99034
GNRHR1a	XM_014142277.1	XM_014142277.1:3462	CCAGGGAGGACAGAACCTTTGGACCTCTTTTGAATTTCTATCCTCTGGATCATCACACGGGAATTACTACAAGATGAACTAACTGGGCATTGTTGATGTC	-1.26	0.00104033	0.11448	-1.86302
GADD45Ba	XM_014216042.1	XM_014216042.1:745	GAGAAAGGCGTTCAAGAAGGGGCATCGTCGACATGCCTGTGTTTGCCTGCCCTGGTCCGCTATCCAGTGACGGAGTTGAGCATGCGAAGATTCCGATGGA	-1.51	0.0011724	0.122869	-1.87134
GNRHR4b	XM_014124885.1	XM_014124885.1:251	CTGGGATAAGGCAAAACAAAATATTGAAGCAGCGCGATTCACGAGGAACGAACAGGTGCTTTTGATGGGGAATTTGCCGCCACTTTAACAGGGTGACCTG	-1.22	0.00123887	0.123934	-1.8285
GHSRa	XM_014150371.1	XM_014150371.1:721	TTTATTGCTCCAGTGCATGACTGTTCTAAAATAGAGGAGGACTCGTAGCTTAACTCCTGTTGGTAAAACCATAAGATCCTTTACGCATCACGCGGCGCGC	-1.58	0.00130413	0.12479	-1.91347
ARHGAP19c	XM_014214449.1	XM_014214449.1:1745	AGCAGCTTTGGATGGGATTCCTCGTCTCTTAAAAGGATGTGCTTCTCGCCAACGCAGGAGACGTCGGTCTAGCAGTCAGCTCAGCTCATCCACAACTTTT	-1.22	0.00140906	0.129212	-1.80238
ARHGAP6f	XM_014207436.1	XM_014207436.1:103	AACTCAACAGTTGCCGTTGATGGAGTTGTTTTTACAGACGAGAATGAGAGAGAGGAAACTCTTACTGTCTAAGCATTGAGAGGATAGAAAAGAGAGGAGC	-1.44	0.00148928	0.131106	-1.74887
EPSTI1	XM_014173912.1	XM_014173912.1:1120	GTGTAACGGAGACTATCAACAGGCCTATGACTTACTTATCTAGTGTTGCAGAGACTACCAACAGGCATGTGTGTTAGTCTAATGACAACCCTTGTGTATT	-1.35	0.00155596	0.131708	-1.88891
FARP1c	XM_014151196.1	XM_014151196.1:1131	GGACCAAGCTCAGTCTGGCTGTGTCTCATATTGGACTGCTTCTGTTTCAGGGGGACACTAGGATCAATACTTTTAACTGGTCTAAAGTCCGCAAGCTGAG	-1.27	0.00172737	0.140801	-1.70392
PGRa	NM_001252363.1	NM_001252363.1:729	CCTACTCATCCCGGTAAGGGCATGCTGAGTTTTGACGTAATGAGCAGTAACGGACAGGGTCCACAACAGCATTTGATGGTTTATAAGAGTGAAATGCCCA	-1.27	0.00188653	0.148283	-1.82423
MMP13a	NM_001140524.1	NM_001140524.1:1414	AAACAGCTACTTCCTGCCCTGTTAGAACATCGACCCTCATGAGCCGTTTAAAGTAGCAGCCATGAACAACAATGAATTCAGCCAAATATTTTTTTATAAT	-2.42	0.00221707	0.168255	-1.6568
AMOTL2b	XM_014139405.1	XM_014139405.1:2019	CCAGGTCGAGAAGGGTGGGTTTTGTCTGCGCGCCGCCATGTCCACTTCTTCAATTAGCACGGCTAAGTGCGCCAGCATAAGCAAAGGTAAGAATCTATCA	1.28	0.00230115	0.168814	1.56883
LATS1b	XM_014144217.1	XM_014144217.1:4698	AGGACTGACACTGTTGTAATGGAAACTGGATTATGAACGGGCACTCTTTAGTAGCTCATGGTGGATGGATGGGTCTCCACTCCATCCCATCATTTTGCCT	-1.13	0.00242092	0.171872	-1.61192
EGR1d	XM_014200066.1	XM_014200066.1:323	GGGTAAGTGTTTTGTAACACTAGCCGGAGTGTCAGGGAAGTGCTACCAGGGCTGTGGTATGGTTTTCATCCCTGCTCGGATAACACTGGCTTTCACTAGC	-1.79	0.00250512	0.172292	-1.55857
RTN1	XM_014210748.1	XM_014210748.1:2401	GCCAAGCGAAAGGAAGAGTAGACCTGCATCTTGCTAACAGTGGAGTCCAGCTCAGACTCAGTGGCAGACAGCTTGATCATTGTTGGATAGCCTTGTCATT	1.28	0.0027546	0.183709	1.61918
GRM6b	XM_014166437.1	XM_014166437.1:186	ACAGAGAGAACGAAGCAGTGACATAAACAGAGAGCAAGTGGGAGAGAACTTTTAAGGGATCTGGCAGTGATTTGTAGAATCTAAGTGGCATAATATTGTG	1.96	0.00291544	0.188717	1.58021
CFL1Lb	XM_014180466.1	XM_014180466.1:51	TGACGGGTGTGTACCGCTGCAATCCAACCTCCCTGTTTTTCTACCTGCTTTTTCTTTCCCGACCAAAAAGCGCTGGATACACCTATCCTCGTCCTTCTCC	-2.41	0.00301777	0.18976	-1.49325
ARHGAP6b	XM_014164375.1	XM_014164375.1:14	GCGATGAGTCAGATACATGCATCGATTTCTTATTACTCAGAAGGGCGAAGCTTGGTGACGCACAAGAGTCCACGGTTGTGAAACTGTTCTACCATCCCTG	-1.38	0.00331134	0.202436	-1.44224
SLC38A6	XM_014210728.1	XM_014210728.1:1558	TTTCCCTGCCCGGAAGGCAATGTCAGTGCTGTTTTGTGGAGATAGGCCTCTCTCCTGGGTGTATCATATCTTCTCTACTCTCCTGATCCTGACTATGGTG	-1.16	0.00355841	0.21166	-1.47524
GHSRc	XM_014202065.1	XM_014202065.1:394	TCTGTACTACAAGCTGTGGAGGTTCCGGCCCTGGGATCTGGCACGCTACCGCCACGCTGTCCGCAGCCTGCTGCGCTCACACACACCCCGCTCCCGCCAC	1.49	0.00369894	0.214229	1.4426
PAX3d	XM_014215104.1	XM_014215104.1:2124	TGGCCCAGCCCAGTCTCCAGGGACATGTGTACTGCATATGTTGAGACTGAGGGGGCTCTTTATGTAATCTATTCCCTCAACAATGATCTGTTCCTTCACA	-1.34	0.00383736	0.216548	-1.4357
FGF8b	XM_014154007.1	XM_014154007.1:718	AAGTTTTTGAAGAGCGACGACTTAATCAATTGCAACCGAAACCAGTGTTTCACACAGCTTACCTTCACCAAATAACCTCGGAACACTGCAAGCCCTGTGG	-1.56	0.00395179	0.21743	-1.39234
COF2c	XM_014129157.1	XM_014129157.1:1	TGTTCTGATGCCCGTCAGGCGCGTGTCCGCCGCTCAAGTGTGAGCTCAACAAGAAGAACGAACATTTCATTTTCGACTCAGACGCTGATACACGAAAGAC	-1.19	0.00410878	0.220554	-1.46078
PAX3c	XM_014190806.1	XM_014190806.1:2321	GGAGGAAAATAAGGTTTTAAGGCACGATCCTGAGGCTAACGGTGATCTATCTATGGACCTGCAATAGGCACACCGCTCACTCAGCCACAATGCTTTATTT	1.27	0.0042167	0.220958	1.37585
ROCK1a	XM_014191784.1	XM_014191784.1:152	AGAACCAGAACGTTGTCCTTCTGTATCGGTCAATATAGATGGCCGATGACAATGTGAGGCTTACTGCGAACGGACGGCAATGAAATGTTGTAACAAGACG	-1.09	0.00439347	0.224867	-1.43087
FOXP3b	XM_014146362.1	XM_014146362.1:1754	TCTTTTGCCTCTAGACTCTCTTATCATGAAGATGTGTGTACAGCTGGAATGGCTTTACGTTTTGCAGCATTTGAAAGAACAATATATACTTAGCAATCAT	-1.45	0.00455686	0.227929	-1.47374
PAX3a	XM_014139573.1	XM_014139573.1:16	CTTCTCAATTCAGATAAAGTGTCAACAACAACTCCAACTAAGCGGCCTTCAATTTCAACAGAGGCAAACATTGCTTTGTCAATATTTTCACACTCCACGT	-1.44	0.00471871	0.230779	-1.36366
COL2A1a	XM_014145553.1	XM_014145553.1:5694	ACCTTGGACGACAGGTGCAGCCAATCAAGGCAGGGAACCAAGTGGCTCTGGATATTCTCCTATGGAGTCTACGCCCCACAAATAGAATCACGGGAGTCCA	1.62	0.0048748	0.23323	1.33813
AESb	XM_014216422.1	XM_014216422.1:3135	ACGTCAGTCTTCTTGGGGAATAGTGTAACTAGGTAACTCCAGTCCCTGATGGCTATAGTTGGGAAAGAAGCATTCCTGTCTTAATGCCATGTAAAGCTGT	1.12	0.00499419	0.233859	1.44667
ESRRAb	XM_014129095.1	XM_014129095.1:2941	GTATGTGAGAGAGAGAAGGTTCGCTGTCGTTTTGCAGTGTTGACACCACACTGAAGCGGCAAGATCAGGGGAAAAAGCAACTGTTCTACTTTCTTGGTCA	-1.16	0.00524154	0.240327	-1.33767
MYO10e	XM_014151910.1	XM_014151910.1:7014	TTACAGTATGGAATTCTGTGAAAGAAGAGAAGTTCACACATTGAGGAGGTATCCATCTAGGAAATGGGAATAGTTGGAGTATGAGAATTCTGGGAACATG	-1.32	0.00538755	0.241981	-1.29893
FGF14a	XM_014163795.1	XM_014163795.1:145	AGCCTTCAAAAGGAAACAAACCTGGCTTTACCGTTGCAGTGAGAGCAAAACAAAGATATGAAAACTGGGGTTGTGGGAATTTGACTTCGGCAAACAGTTG	-1.21	0.00558402	0.245789	-1.34589
SOX9d	XM_014158399.1	XM_014158399.1:1952	GAGGAAGAACACGACAGAGTAGGTGAAGGAGAGCTGGACTTGTAGGAACTGAAACTAGATCAGAATAGCTCACAACAGGCCTTTTTAATTTGTTTTGAGG	1.26	0.00579875	0.250236	1.31531
RLN3Ac	XM_014202852.1	XM_014202852.1:1223	ATTTCCCAACGTGGGACCATTGCGAACCATAGGTCGGAATTTCTGACCTGGCTACTACATGTACATTGAACAACACAGGAGTATTTTGGCATGTTTTGTT	-1.4	0.00603275	0.255328	-1.2818
ETS1c	XM_014162824.1	XM_014162824.1:1773	GCCAAACGTGAAAATTGATAATATGTTACATTTGAGATAGTGTGTATGGTAGCTATATGTATATACTGGTATTACTTAGTAGCTCAAGGCACATGGAAAG	-1.26	0.00632408	0.262607	-1.31427
PRKAR1Ba	XM_014202670.1	XM_014202670.1:383	TGAGGACGGGGAGAAGATCGTGGTACAGGGAGACCCCGGAGATGACTTCTTCATCATCACAGAGGGTACAGCCTCTGTTCTCCAGCGTAGGTCTGACAAT	1.25	0.0064638	0.263439	1.23377
PHACTR4Bb	XM_014169607.1	XM_014169607.1:141	AAGCACAATGGATGCGCGTGATGATGCTCTCGAGATGTTATCAGTGGGATGGAGCGGTGATGTTACACTGGGTAGCAATTAGCAAGCCTCTTTTTCCTAC	-1.26	0.00662584	0.265133	-1.24043
VDRAc	XM_014135458.1	XM_014135458.1:1809	CACACTGTCACAAAGGTTTTCGGGGGTTAATCAGGGTATTATGGGTAAATGGAGGAGGAAGGGGCTTCGATAAGGTTGTAATTTCCCGTTCATAAGAAAA	1.25	0.00686564	0.269823	1.30882
TEAD1b	XM_014175316.1	XM_014175316.1:2659	AGTCTTACATTGCAATAAGGAAACCATACACCTATCCTGTTCCAATGTCCTACGCTACAAACGAGTCCCTCTCTTCTGAGAAGACAGTCATTAAAATGGA	-1.11	0.00705727	0.272488	-1.26397
ZIC1a	XM_014181845.1	XM_014181845.1:1571	ATAGGACTGCTTGGAATCAAAGACTTTGAAAGTCAGTCTATAATGCGTGGACAGAGAAAAATACGAGGAAGCCAAAACGGTTGGTTTAACAACGGCTACA	-1.63	0.00721601	0.273813	-1.22123
KDM5Ba	XM_014167209.1	XM_014167209.1:0	CCTAGGTGCTGTCCACCGACCAGATAATGCGAGTGCGACTTCAATGAGTGTGTGGTGATGTTCTTAATTGACGGAGTTAAAGGGAGCAGTTCTTCAAAGG	-1.22	0.00737271	0.275018	-1.20275
AMOTb	XM_014138015.1	XM_014138015.1:116	TCGTTCGTTTGTTCCTTTGAAGGGAGGAATGGCGGTGAGATCTGAAGAAAACAATTTACAATGATCTCAGTCGAACATTGGAGTCCCGAGGAGGTGGCGG	-1.22	0.00752177	0.275902	-1.22421
ENOX1	XM_014173914.1	XM_014173914.1:2173	CCCCAGCCAACAGAACAGAAGGTTCTCAGTCCTAACGTCTCTCTCTCATGGACTGGAATGGTTTGAGATGCCTCTCTCTGATTTCAGACTCTCTCTCCCT	-1.29	0.00792748	0.286016	-1.17824
AKAP11b	XM_014164979.1	XM_014164979.1:5524	ACCCCAGGCGGGGAGAGCACTCCACCACACTCCCCTCTTCCAGTGGCTCCTGGAGCACGCCTAGGCTGACTGCACTTACCCTCACCTCTCGCTCCTCTCC	-1.36	0.00814202	0.289019	-1.1651
SNAIb	NM_001140479.1	NM_001140479.1:1257	CATACATATTGTAGACTCATGGGGGTTAGTGTGCCCGTGTACTTTTGAGTCTAGCCCAGCCTCGGTGTTGGTCAGGCCAGCTCCGGATCATCATGGCCTA	-1.32	0.00839445	0.293249	-1.16958
MYO10g	XM_014174718.1	XM_014174718.1:337	CATCTATGACCTGTTTGAGCGTGTCGGGAGCAGGAACGGAGAGGAGACACTGAAGATGGGGACGGCCAGACGCAAACCCACCGTCAGCTCCCAGTTCAGG	-1.37	0.00853745	0.293585	-1.15887
ETS1e	XM_014165442.1	XM_014165442.1:2	CTGCCAAATCTGTGTTCGTGAGTCGTGGCTGACGTCACGGCCAGTTAAACAGCAGTTTTTTGGGACTGGGGAGTCACGAAGCAAGAGGACACATTCCTTT	-1.45	0.00874071	0.295951	-1.1622
ETS1b	XM_014214708.1	XM_014214708.1:64	CTCACGGCAAGCCCAGGTACAACATCAGTGCATTGTCTATCGCTGAACTGTCACAGCCAAGTAGCGTGCAGAGCGCACCACTCAACCAGCCTGCAAGAAG	-1.32	0.00920553	0.306966	-1.16436
MYO10c	XM_014204158.1	XM_014204158.1:3536	CACACACACTCTGAAAGAGTCCGTTTTCATAAAGACCCCAGCCAGGCTTGCATTACCTAGAACTGTTGATGTAGCAAGCCGTGTGAACTGGAACCAGATG	-1.18	0.00936689	0.307685	-1.11543
STK3b	XM_014178825.1	XM_014178825.1:1	GTACAGTAGGTGGCGTTGTATGCGCCGATAAAACTTAAAGAAGAAGAATATTTGACACTACAGCTGGCCCTTTTGCCTGAAAACAACGACAGAAAATGAA	-1.35	0.00951097	0.307823	-1.1323
SNAI2a	NM_001140203.1	NM_001140203.1:1178	TGTACCTTACAGTCATTGCTTTTCATGTACCTTTGGGAAGTGGAGAGATTTGAAATAATGTGCCTTCTCAAACATTTTGATGTTCTGACCAATCTCTCTC	1.63	0.00972769	0.310275	1.17323
ROCK2c	XM_014204608.1	XM_014204608.1:154	TGCTCATTCAAACAACCTGCAGCAAAATTATTGAGTTGTCTCGAGCGCTGTCCGCCCGCGTTTTAAAGGGCCACGGCAGGTATTGACAAGTTTGTTGTCC	-1.31	0.00991268	0.311658	-1.10517
PRKAR2Bb	XM_014147660.1	XM_014147660.1:1380	CATTGAGGGGGAAAACCTATGAAATCCAGAAAGGGAAAAAAGACTAAGTGAGATGCACTATGATGAAGATGTGAGAAACCAGGATAACACTTTACTTGAC	1.35	0.0101667	0.315143	1.09592
WNT8Ba	XM_014206457.1	XM_014206457.1:691	GGACCTGCTCCGGGGGGCCGGGAACAGTGCAGCCAGTCGAGGGGCCATCGCAGAGACTTTCAGCTCCTTCTCTCGTAAAGAACTGGTCCACCTAGAGGAC	1.15	0.0103563	0.316561	1.10717
WNT7B	XM_014169868.1	XM_014169868.1:419	TCTGGAAAGGTTAGGTATTGTAGTGTTGCCAATGTGAACGTAAGCGTGACCATTTCATTCTAGTGAATGGCCAGTCCCAGAAGCGGTTATGATCATGCAC	1.27	0.0105022	0.316625	1.09525
CGBa	XM_014126340.1	XM_014126340.1:402	TGCGATTGCATCAAATGCAAGACGGACAACACCGACTGTGATCGCATAAGCATGGCAACACCCAGCTGCTTAGGAAGCCCACTAGAAATGTAATACTGTA	1.22	0.0106571	0.316951	1.14024
ARHGAP5b	XR_001330076.1	XR_001330076.1:1615	CAAATTGACAAAGTCAACGACAGAAGAGTGCCCTTTGATCTCCTCAAAACGTTGGAAGGGGAGAAGATTTTTCAGAACCATGTCCAGCATCTGTTCTCAG	-1.08	0.0108308	0.317824	-1.1326
LIMK2b	XM_014161204.1	XM_014161204.1:2727	TAATATACATTTTTATCTCGTCGGGTGGGTCTTAAGTTGTAGTGTGCTATGTGTGGATTGTGGAGAGAAGACTCGCTCGGCAGGCAGCAGCAGTGAAAAT	-1.21	0.0110398	0.319692	-1.09852
APOC1b	XM_014155604.1	XM_014155604.1:512	CCCTCTGTGAAGAGACCGATGTCATCTCTGTGTAATTGTTACGGCTTGCTTTAATAAACATGGCTGGCTTTAATAACCTGGAACACAATGAGCTGAACAA	1.87	0.0111916	0.319881	1.18507
PCNXL4	XM_014210604.1	XM_014210604.1:3581	CCTGGTAACCAAACTACACCTGTGTTTCTGTTACCTTACTAACTCACAGGGTTCTCACTACAGTAACCCAACAAATAACGTGACCTCTACCTGCCTGTCA	1.71	0.0114288	0.322472	1.08023
ROCK2d	XR_001320866.1	XR_001320866.1:3478	GACAGTGGTTACCCAGTGCACATCACTCACTCCCAGACCTCTGAGTCCATGTCCTTCCACTACCAGCGCACGCAGAAATCTGTCAGCGTTGCGACCCGGC	1.91	0.0118394	0.32983	1.11511
LEPB1	NM_001279134.1	NM_001279134.1:434	CTGGGTCCACCTGGGGGGCCTGGAGGAGAGTCTGCAAGACAGCAGGTGTGGTCAGGTGTATGAGGACTTGTCCAGCATGCGGGGGTGGGTGCACTCCTTG	1.36	0.0120447	0.331354	1.0835
DLK1b	XM_014154083.1	XM_014154083.1:2272	TAGGAGTGGCAAACACATTCTCCTAACAAAAGGAGCGTAGTCCTAATATGACGGATTATTTGTTGACCAGAGGGGTAAAGCGGAGGTACATCATGAGTAA	-1.22	0.0122253	0.33217	-1.07082
RND3a	XM_014165494.1	XM_014165494.1:1051	GAGACTGGGGGACACTGTGAACATGCTAATGAGCATTTGAATTTTGGACAACCATGAAGAGCTTTATGCACTATTAGTGTGCCAACTGAATGAGGGATGG	1.12	0.012458	0.334364	1.04986
SPP2	NM_001123551.1	NM_001123551.1:281	GAGATGTGCTTTCAGAGTGGGCTTCTTTGTGCCTGCCGCCTCCTGCACCGCACGTGTTCGCGTCACTGCAGAGTTCACTCAGGTTGTGTCCCTGAACTGT	-1.89	0.0126336	0.334991	-1.08345
PPM1A	XM_014210734.1	XM_014210734.1:2244	ATGGTGGTGCAGATTATGGGAAATGTTCCTCCATTACTCCTACATACCTATTGTGCACCCGTCTTGTATATCAGTACGATACTACCCTTCACTTCAGAGC	1.09	0.0128203	0.335896	1.04601
PPARAb	XM_014169858.1	XM_014169858.1:1906	CTGTGTGGACGGGCAATGTGAAGCTGAATTGAGTGTCCTGTTCCAGTGTTTGTCCTAACTAGAGAACATGTATTTGGCTGGGTTTAGACACCTTTGGCCA	1.23	0.0130149	0.336983	1.045
FGFRL1	XM_014210759.1	XM_014210759.1:99	CATATAGCCGATCGATGCTGAATGGATATACAGTCATGCAGCGATCATTAATTATAGTGGTGGTAAGAAAGCGTCGATGAAACCGGCCACTGTCAATAAA	-1.25	0.0133887	0.34263	-1.05567
PPARGc	XM_014168482.1	XM_014168482.1:746	GTACGGCGTCATCGAGGTGCTCATCATCATGTGGGCTCCGCTCATGAACAAAGATGGTACACTGATCTCCTATGGACAGATCTTCATGACGAGAGAGTTC	-1.24	0.0136233	0.344626	-1.10356
OTX2a	XM_014210818.1	XM_014210818.1:323	TCCGGCCACATTCCTGACGATTACTGGTGCGGACAAAACCAAGAGGCAGAGTGAAAAGCTTAGGCATCCAGCGGCAAAATCGAGACAGCGAGAAAAAGAA	1.47	0.0138509	0.346403	1.03525
FOXO1b	XM_014123816.1	XM_014123816.1:26	TGTCACTCAAGGTCTTAGTGGGTGTTACCAGTTGACTTCGTAGGACTTACGAACGTAATAGATGTGTGATTGACAGTAGACAACGACAGTCAGGCGCGAT	1.39	0.0141047	0.348788	1.04247
FSTL3b	XM_014216321.1	XM_014216321.1:1509	TCCCCTAAAAGCAACATGGCAAGCAACCTCAATTTGTTTGGTTACTGGATACCACATTTAGTATATGTCAATCATGTGAAGTCATGTATGTCAAGTATGT	1.47	0.0143426	0.350729	1.09213
CDH2d	XM_014140224.1	XM_014140224.1:1489	ACAAAGACCAGCCCAACACGCCAGCCTGGAACACCGTCTACAAGATCACCGGGGGCGACCCCACCGGCAGGTTCTCCGTGCCAACCGATCCCACCACTAA	-1.35	0.0146363	0.353977	-1.05508
FOXO1c	XM_014163663.1	XM_014163663.1:534	GCTGGCTGACTTCACATCACCCGCTGTGTATGAATAACTTTCTAATTACTAATTCTATGTGACATTTGACGCTATTCTAGCTACTACTATGGCCGAGGCA	-1.19	0.014804	0.354141	-1.06268
OTX2b	XM_014185285.1	XM_014185285.1:1470	GGGGGGCGACTCTCGGTAGCGGCTCGTGTTGTTGGCATGAAGTTTGGCCCTGTCCAGCAGAGGAGAAGTTATAATTTATTTTAGCACTGGCAAAGATATT	-1.42	0.015054	0.356249	-1.03514
WWTR1a	XM_014123631.1	XM_014123631.1:206	CAGCGTCAGTCGGACAAAAGTTTCCAAACTTCAGGACAGGAGCAACCTCATCTAGCCGGAGCAAAGGGAAAGTTACTTTTCTCATGTAGGGACACCTTTT	-1.12	0.0153602	0.359629	-1.03135
ETS1d	XM_014200641.1	XM_014200641.1:574	TCAGCCTGGACCACCTCAATGAATCTGAGCAAAGCTACACCCTTCACTCTGGTGAAAAACTGTATGACTCAGAAGCACAGACGACCTCCTTCTGGCCGGA	-1.23	0.015664	0.362881	-1.05821
CEBPBb	XM_014146703.1	XM_014146703.1:61	ACCGGTAGATAGGGGATTTATCACACTTGCTCCGCCCATTCAGTTTCACAGTAGCCTATATATAAACCGTTCCTAGACTCTCACTGCTGCATTACTCATC	-1.27	0.0159783	0.366308	-0.991219
DNAJC15	XM_014173644.1	XM_014173644.1:957	CTGGACTACAGTACTCTTCAGCTCCATTTCTATCCCTTACCTTCCCCAGAAGCAGTGTGACTGCACAAATGGACAATATACACAATCCTTGTTACGTCTC	1.29	0.0163688	0.371391	1.03462
ARHGAP32f	XM_014163003.1	XM_014163003.1:6235	ACATGTGCTGCAAATGTGAAAGTGTATGTCAATGCACTTCTCACATTAACAGGAAGCTGTGATGCTTCATGACATTGTGGTGTATTATGAGAGGACATTA	-1.17	0.0165754	0.372241	-0.964336
TEAD1c	XM_014125445.1	XM_014125445.1:1514	TGACAGAGATAAATCGCTGTTGTGATTGGTTGGTTGTGAGAGTGACATGAGGCAATCGCCCATTGAAACACATCTTCAGAAAGACAACCTTATGGAAAGT	-1.22	0.0168219	0.373961	-0.961593
MC4Ra	XM_014140480.1	XM_014140480.1:170	GCTCCTCATTATGCACAGAAACCCTCTAGACGGATTAAGGGAATAATGAAGAAAGAAGTAAACTGAAGAGTACTGACTGAAGAGATCCTACAAAAACAAT	1.32	0.0170572	0.3754	0.972149
TEAD1a	XM_014126883.1	XM_014126883.1:29	AAGGAGAAGAGTGGGGGGACTTGATGAGAGGAGCCATGAAAGGAACTCTTAACCAAAGCTTTCGTCCTTCAGACTTACTTTAGTCATTCTCTTTGTATGG	-1.23	0.0172441	0.375754	-0.964418
CGAa	XM_014210156.1	XM_014210156.1:91	AGGGTTTCACCTAATCCCCGTTGAGCACATGGGCAGAGGGACAGCGGTATAAAAGTTAATGGTGGGAGCAGTAGGCTCTTCATTGAACAGGCTTCCACCA	-1.17	0.0177773	0.383576	-0.942198
PPARGa	NM_001123546.1	NM_001123546.1:2086	CATGACAAGACACGCGCTGCCGCTCCGCTGAACCCTCTGTTTGATATTCAGTAAGGGGAAAGATTGGTTTCTCGGAAGGGTCTTTGAACTGTACCACATT	1.32	0.0179737	0.384049	0.951294
CGAb	XM_014209152.1	XM_014209152.1:949	TATAGGGTGTGCAGCCTCTTGTAAAAACAAGCGTGCCCACTCCAGGAACAGAAGATGGAAGGTCAAATAAGAACATGTCTCCTTCCTGTGAAACTTTTCA	1.41	0.0182157	0.385476	0.955532
KLF15a	XM_014132950.1	XM_014132950.1:2640	GCTCTGTGAATCTGCTTCAGGAGTTAGATCCTCAAGACAGTTTTAGAGGTAAATGCACTGACCCAGCTCATTCTAGCCCATAATCTGTGCTATTAGCCCA	1.15	0.0184608	0.386942	0.955434
COL12A1c	XM_014210332.1	XM_014210332.1:10124	TTGTTTTCTAATACCTCAGTGGGTTTTAGGACTAGCAAAGGGATATAGGCAAGAGCTAGACACTAGTGGCAGTGTCGTCTTAGTGTTTTGATGCAAATTC	1.48	0.0186453	0.387123	0.947049
PPARAa	XM_014124069.1	XM_014124069.1:1937	CCAGCTAGAGAACATGTATCGGGCTGGAGTACACAGATCAAGTAATAAATTGCTGGTTTGGGTAAGTAAGATTCAGTCAAACTATAGCGTAGGTACATGC	1.12	0.0188281	0.387265	0.946218
EGR1c	XM_014212603.1	XM_014212603.1:6	AAGTCTCTCTTCTCCGCTTTTTCCCCAGGCTAACGTCATGTGTCCTCCGCTGCAGTGCCTAAATATGGGCTTCCTCCACTCTATATATGGACATCTACGT	1.41	0.0191392	0.390019	0.961375
SNAIa	XM_014166486.1	XM_014166486.1:248	GGAGAGAGCAGCATTTTGGAGACAGTCCGTTATTTAGACAGTCACACAGTGGTCCACAGTTGAGCAGGTTGAGACAAACGGGTAGACTATAAGTTTCAAC	-1.18	0.0193493	0.390683	-0.984324
GHb	XM_014204437.1	XM_014204437.1:1012	TGATTCAAGGTGGTGCTGCAATTTATGCATACATTAATATTTAGGGGTGAAATGGGAACTTGTAGAGCTCCAAGCTTTTGGTATGTCCACAGATGGATAA	1.31	0.0197673	0.395495	0.927241
GLHA1	NM_001146456.1	NM_001146456.1:457	CGCAGAAGTAAAAGCTTGGCAACAGATACTAGGCATTTTGCACAACATATTCCTGAAGTGTTTTAAGAGAAATCACATATTAAGAGATTATTGGCTGCGT	1.31	0.019947	0.395495	0.927241
GNRH	XM_014154458.1	XM_014154458.1:186	CTCATGATTATTCCCACCACAGTGTATGAAGGAATATACAGAACGGAGAAACTTTCTTTCCAGCTCCCATGGATCTTAGCAACAGAACGGTTGTGCAGGT	1.31	0.0201267	0.395495	0.927241
LEPRa	XM_014123299.1	XM_014123299.1:79	CTTCACTCTCAGCTGGCTGTCCTGAATATCAATACTACTCAACATCTACCTTACTCTCCGGACTCGTCAAGCCAGTCTATTTATCCACTGGCCGGACTGT	1.31	0.0203064	0.395495	0.927241
MMP13b	XM_014137820.1	XM_014137820.1:559	CATCGCTGAGTTCCACCGTCGGCACCCCGGTCAACCAGGTATACACCCAGTTCCTGTTTTCTAGTTCTCCCGGGTTTTTGACCATTCGGCCTGCCCTGAC	1.31	0.0204861	0.395495	0.927241
OTX2d	XM_014205787.1	XM_014205787.1:47	ACAGGGTAATTATTATTGAACTGATGTGGAGCAACCGGTAGATGGGTCTGGGTGAAAAAAAGTGACAGATTGAGACCGGTGGCCGTTACATATAAAAACG	1.31	0.0206658	0.395495	0.927241
PPARGb	XM_014135113.1	XM_014135113.1:82	CATAAGTGAATAGTGAAGAATGAGTTGATATTTTGTGTTGCAGATCAAGACAGGTTCATTAAAAGAGGAGTCCATGTCCTCTCTTTGGTCTAGCAACTGT	1.31	0.0208455	0.395495	0.927241
RD3L	XM_014210752.1	XM_014210752.1:1379	GATGCATCTCAATACTAGCTACTACAATAGGCTAGTCTACTAGCTAGCCTACTTCATTTGCACTGACAAGTCAACCGTGCTTAGACATTTTGGCACCTGG	1.31	0.0210252	0.395495	0.927241
GHa	NM_001123676.1	NM_001123676.1:837	TCTGGTAGAGCCTGACTCCAGGGGTTTTCAGGAATTTGCATTTTGTTCTCTGAAATCAACAACAGCACTTTCTATATTGACTATTACTCTGAGCTACCAT	1.35	0.021305	0.39736	0.939817
GRM6a	XM_014133244.1	XM_014133244.1:4216	ATATTGTGGCACCATAATGGTCCACAAAACCACGATAGCCCAGTTAAGGTCACATTTCTAGCAGTCCCAGAACGCATGCAGCATTCACTCTGTGCTGAGG	1.34	0.0215717	0.398955	0.940823
RLN3Aa	XM_014125479.1	XM_014125479.1:2849	TGTGCAAATTGTCATGTGTAAGTGACCTTTGAGGGCTGACGGTGTGGATGGAGATGAGAGCCACTATCACCAACTTTCCACTCAAGAGGATGATTACAAC	1.3	0.0218588	0.400895	0.921631
RND3e	XM_014150815.1	XM_014150815.1:2042	ACATTTAATTGATGTCGCAAAACAAAGTTGTGGTAGAAACATATAGGCTTGCTTCAGGAGATGGAGTGAGTGTCATAACTTGAATTAAACCCAATGTCAC	1.69	0.0220506	0.401071	0.956132
ALDH1A2a	XM_014126911.1	XM_014126911.1:466	TCTAGCAGTGAGTCTACCACAGTGCTCAAAGTCCAGATCCCGGACTTCTTCGTTTTTGCAACATACTCAAAGGAACATGCACCATACAGTGCCTATCAGC	-1.5	0.0223017	0.402313	-0.913418
TLE1a	XM_014160992.1	XM_014160992.1:839	TAGCCTACAGCGAGATAAAAGGATATTCTTACACCGGAGCACCGCTGATAAAGAGTTGACGGGAGATCTATGAGGACAAATGGTCGGACGTGTTTGTGTC	1.11	0.0225643	0.403741	0.916294
APOC1a	XM_014201564.1	XM_014201564.1:264	TTCAGCAATCAGATGAAGGAACTAACTGATGACCTAACCGTCAAGACCAAGGACATGTTTGAAAAGATCGGGGACAGCGAGTTCGCCATCAAGACCAAGA	1.74	0.0230429	0.40898	0.918046
LATS2a	XM_014164783.1	XM_014164783.1:4528	CACGGGTTGCTTGTCTCTTCCTTTCTGAGACGTAGGGACTAGAACCAATGTGTGCTTTGGACACTGAGCTGGACTTTAGGTTGGACTAGACTGAATTAAC	-1.11	0.0233073	0.410362	-0.916928
ARHGAP32d	XM_014214855.1	XM_014214855.1:8	CGCACAGCCGGGTTTGCGCGTTCGCAGCGTTGGGTGCAGAGCATACGAGGCTACGGGTTCTGTCTCGCAGTCTCTTCTGTAGGACATGTTCACTGACGAA	-1.27	0.023643	0.412969	-0.893884
CGBb/GTHB2	XM_014179923.1	XM_014179923.1:244	CCAACCCTGGATACTAACCTCCTCCACTGTATAAATGCCCAAACACACTGCCCATCAGGACACAACTTTCTGCTGCCTGCTGAACCCTTTGAGTCCTTCA	1.15	0.0238957	0.414096	0.878714
CEBPAb	XM_014127824.1	XM_014127824.1:2561	TTTTCCCTGAGCAGCCTTCCTACAAGCCTGATGTCATCCATCAGTGCCTTTTGACTTCTCTCTGTGTGAAGTAAGACTTTGGACTTTACCACTGGCTGAG	1.23	0.0241002	0.414378	0.910729
AMOTL1	XM_014163484.1	XM_014163484.1:3503	AGCTGCTGCTGAAGAACTGAGGATGAAACAAACTAAAGTAATGATGGCTGACTGATAGACTAGTTGTGATGGAAACTGGAGGCTCATTGGATGGCAGAGA	-1.2	0.024918	0.425117	-0.890459
WNT8Bb	XM_014155110.1	XM_014155110.1:1297	GCTGATTTTCACAGACCTCTGTGCACCGAAACTGTGCCCCTCTCAAATATTTCTACAACACGCGTTCTGCTTTTGTTCTAAAGACATAATTGAAAATGTA	1.35	0.0251573	0.425899	0.883684
SIX6a	XM_014210731.1	XM_014210731.1:1031	CGCACAAAGCAGTCGAGAGAAGGAAGAGGATAAATTGACAGTAGATAAATGAAGGAGATCCGGAAAAACAATCTAACATAAAAACAGTCATAGTGCCTGC	1.28	0.0254526	0.427608	0.875982
SAV1b	XR_001330108.1	XR_001330108.1:773	CCACGAGTACGGTGGCTCCTCACAGTCTTTCCTCACGGACGTGAGCCCCGTGGCTGAGAACGGAGACGCTGGACGCTACTACTACCCTCCGCCTCCGGAG	-1.21	0.0265735	0.443058	-0.826719
TLE4a	XM_014172558.1	XM_014172558.1:596	AAAGAACATTATATATACGTGACCTTTCTACTGTCCTACAGCTGACCCTGGGTCAGGATATCCGACAGGACATTCTATATTCATTACCATGGGCAGAGCC	-1.62	0.027154	0.449332	-0.842031
GHRL	NM_001139585.1	NM_001139585.1:396	TAGACACGGAATACAAAGAACCTCCCATTTCCTGTTCTCCAACTTTCTTTTCCCGATTTGTCTTATACCTGATTTACTGTGTGAACATCGTTTGAGTTGT	1.52	0.0274453	0.450764	0.836577
SIX3b	XM_014210714.1	XM_014210714.1:1220	ACCACCACTACCTGCATGATGGTTTTTTGTATCTGGGAAAAATACCCCGTTCAATATTTCTACAAGGATCATCGAGAAGAGGGAATTAATTACCAGAGGG	-1.43	0.0276894	0.451404	-0.849811
PRKCH	XM_014210726.1	XM_014210726.1:1943	TAGCACTGTAAAACATCTCCAGCTTCTGACATTCTCAATTAAATTCTTGCAGCAGGATTGTTGCATAATTGCGTCTTGGCACTGTGGGATATGACATCAC	1.33	0.027915	0.451736	0.808937
FARP1a	XM_014173359.1	XM_014173359.1:4482	TAAATGGATATATGCTTATGACACAGAGTGAAAACGTTGGTTTTCCTTATTGAGGGAATGCTGTGTTTTCCCAGACACCAGAGAGCGCTTTGGAAATGAA	-1.08	0.0286372	0.460041	-0.805278
RND3b	XM_014165492.1	XM_014165492.1:1056	CCCAAAAAAAACGTACCAATCTACATCTAGCTGCCCTACTCTGTCATAGAAGTCCACCGGAGGGACTGAAGACTTAAAGGATGGGCTTTAGTGTATTTTT	-1.09	0.0288535	0.460157	-0.800351
MC4Rc	XM_014180569.1	XM_014180569.1:1747	TATACAGCATGAGGTCTTTGATGTTGGTTCTGATTGTGATTGGTGAGGACTGATTTGCACTCTTTCTGCCCGTGCTCCAGGACATGGCTGTAAATTATTC	-1.27	0.029293	0.463805	-0.797589
GHSRb	XM_014151925.1	XM_014151925.1:1446	GGCCTTGCGTTGAACATTTTAATTGAATTTGCCTCAAGGACTCTGATTAAGACTGTTGCTTTGATGTCACAACTCGCCCGGCAAAGACAGACAAAGGCGT	-1.5	0.0296723	0.466454	-0.799953
WWTR1b	XM_014168664.1	XM_014168664.1:22	AAAAAGTTGAGTTAAACTTTGGGACGGGAGTGAAGTTCGGGCAGCACCAACAAGAGCTATCGAACTGGCCGAGGCAAAGAGAAAGTACATTTCTTATTAC	-1.12	0.0301585	0.470734	-0.805004
PRKAR1Ac	XM_014202328.1	XM_014202328.1:342	TCCAACTCTCGCTCCGACTCCCGCGAGGATGAGGTGTCTCCTCCCATGAATCCCGTGGTGAAGGGGCGGCGGCGGCGCGGTGCCATCAGCGCCGAGGTCT	-1.19	0.0304996	0.472707	-0.769048
PRKAR2Ac	XM_014135164.1	XM_014135164.1:2465	CCCTAAATATCACACACAGATATTCTTAGTTGCTTGAACCTGCTCCAGCCAATTGAAAAAGCAAGGTCCCTGCTGTTTCCACTCTAACGCTGCCACAGCT	-1.14	0.0308326	0.474526	-0.768634
KLF15c	XM_014168045.1	XM_014168045.1:1883	GGACATAGGCCAAAGGAGCACGAAATGTGTGTGTCTGTGAGATGGAATTTGTGTGAATGTGTTTGTGTTAGAGTGTGGTATGACTTACGGGGAGAGAGAG	-1.26	0.0316091	0.483099	-0.756124
ARHGEF25c	XM_014167151.1	XM_014167151.1:3122	TTGGGTCAAGAGTGTTGACATTGTGGGCTGGAGATATATTTGAGCTTGATTGTGGGACTGAATTTGTCCAGGGCTTGAGCAGTCATGATTGTCTAGTCTA	-1.15	0.0320119	0.48588	-0.772499
RHOAe	XM_014147561.1	XM_014147561.1:9	AGTCCTGTCTATGGTCTCTATATTCTGCCAGTGAGTGGCAGTCCAAAAGACCGGAAGAGAACCAGCGACAACGGAAACAGAGCTAACAAACGATGGCTGC	1.16	0.0331732	0.500059	0.718978
SNAI1	XM_014134685.1	XM_014134685.1:109	TTGGACTTTTGGAGTGGACAGATTCTGTGTGCTGCATTGAGTGGTGCATAGTGAGGTGTCTTGGAACGCTGTGATTCAATTCCTTCCCTGAGAGGTTTGG	-1.18	0.0334639	0.501008	-0.75169
MYO10a	XM_014139109.1	XM_014139109.1:6583	AACTGCTCTTCGAGACCAGTCTGGTTATGGACATTGCCAAGCTGATGAAAGCATACATTAGCATGATCGTAAAAAAGCGCTACAGCAACTCTGCATCCAT	-1.09	0.0338478	0.503333	-0.711774
KLF15d	XM_014135694.1	XM_014135694.1:2317	ATGATGACTCGTGCCAGGTAAAAGGCATGTGGATCAGTTAACAGCTAACAGTGAACGGCCAACTGCCGTACAACAAAAAGGAAATGCGCACATTGTTTTA	1.17	0.0344936	0.509492	0.720748
CDH2c	XM_014191007.1	XM_014191007.1:3047	TTCCTCTCAATGGATGTGGACAGCTTCTGATTACCGATATTCCCCTGAAAGAGTGGTGACAGGAACAATGACAGAAAAGTTCAAAAAAAGTAAACATAAT	-1.22	0.0348989	0.512042	-0.727688
FSHR	NM_001126230.1	NM_001126230.1:1425	GCTTCCTGATGTGCCACCTGTCCTTTGCCGACTTGTGTATGGGCGTATACCTGGTGGTCATAGCAACAGTGGACGTGCGTACGAGAGGTCTGTACTACAA	-1.12	0.0354809	0.517134	-0.688917
ZIC1b	NM_001140488.1	NM_001140488.1:707	GCCAGTCATGCGTCTTCTAATGTCGTCAATAGCCAGATGCGCCTTGGTTTTACCGGGGACATGTACGGCCGGGCTGACCAGTATGCCCACGTTACGAGCC	-1.77	0.0360418	0.521853	-0.710801
RXRAb	XM_014128611.1	XM_014128611.1:71	AAACCTAGCCCAAGAGAGGGAGCGCATCTGAGTGAGCAAACAGAACTAGAAACTATAGGTGCATTTTTACTCTATCGAACATCGCTTTTGAAAGACTGTC	-1.08	0.0362991	0.522144	-0.688334
FGF14b	XM_014152187.1	XM_014152187.1:2119	GGTTCATCAAGATCAGTCACCGTACTAATATACAGCCCACCTGTCCTGTAGACACACTGGGTTCAACAATATCCTGGAATCCTTTAGGAGGAATACATGT	-1.19	0.0366174	0.523302	-0.683146
KDM5Bc	XM_014136221.1	XM_014136221.1:4820	AATAAGCGATGGCCGCTGAGGATTTGAGGAGAGAATGGATGGCGTTTTGGAAGGAAAGCTGGAAGTCTGACGGTTTTCGGCCTACTCCGTTAGCAACTTG	-1.14	0.0370968	0.526733	-0.681171
COL12A1a	XM_014204893.1	XM_014204893.1:4669	CTACCCGGGGTGATCAAGTTGACTGTATACGACGAGACCATGACTACCTTTAAGGTCAAGTGGGAGAAGGCTGAAGGGGCGACAGGCTATATGCTGCTCT	1.29	0.0376889	0.531709	0.669278
ROCK2a	XM_014192160.1	XM_014192160.1:569	CATTGTGGATACTGCAATTCCGAGGCGATTATAGAAGGAGGCTGCTAGGCCCACGGCCATTGCCCAAGAACAAAAAGACTTTTCCCCATGTAAACCCAAA	-1.14	0.0380787	0.533787	-0.688166
ARHGEF17b	XM_014215311.1	XM_014215311.1:1440	AGGATGAACTTTTATACATTGGCCGACAGATGGCGCTGCGGTCAACATTCCATCACCCAGAGGACGGTATAATATCCCTGCTCGAACAAAGAGCTACTTT	1.27	0.0383312	0.533926	0.660072
CXXC4	XM_014209621.1	XM_014209621.1:35	GGGATTTACAGCCTAATCGTGATGAATCCCCGTGGTGGCACGCGCAGGTCTTCGTAATTATGGAAGTCGTTCTAACCCAGAGGGGAGAAAAAAACCACCC	-1.33	0.0389774	0.539512	-0.662017
WNT8Ab	XM_014199007.1	XM_014199007.1:1059	CCACGGACACAACTATAGAAGGAGATTCCGAGGACCTAAATGAATGAAAAGAGGGAGGCCTGTGGCTTTATTCTATGCAAACTATTATGATGGCAAATGT	-1.23	0.0392768	0.540259	-0.658036
ARHGAP6d	XM_014156305.1	XM_014156305.1:172	AGTGGACAACACACGCCTGCGTTTGTGTCTCCTCTGCGTGAGTTTGACTGAGTCTGAGGCTTTGAGCGGTAGCTTTTCTCCCTGTCAGCTCATCTCTAAG	1.16	0.0398468	0.544694	0.673009
PRKAR1Bb	XM_014202711.1	XM_014202711.1:402	CTGTGAAGTGTTCGTGCAGAAGCACAACATCCAGCAGATCCTCAAAGAGTGCATTGTCAACTTGTGCATCGCCAAGCCTGAGCGTCCTATGAAATTCCTG	-1.11	0.0401014	0.544792	-0.670113
SOX9c	XM_014179186.1	XM_014179186.1:3163	TATGTTTACGCTGTGGCTAATATGTTTGTGTTATTAGAGATACCAGCATCCCTGTCTTTTCTAAGGACTTTTTTTTTAACGTCCTGACACACACAGTACT	-1.25	0.040354	0.54486	-0.678748
GHR1	XM_014133894.1	XM_014133894.1:197	TTTTGGTTGTGGTCTACCAAATGCAGTATTCCCGTCTTCAGCCGAGACGAGCGTTTCGCCTTTGAAGAAAACAACAGCGATTTACAACTTGCTGATACGG	-1.19	0.0406098	0.54497	-0.672211
KDM5Bd	XM_014146695.1	XM_014146695.1:38	CCTCGTATGTTGATCCCGATTGCCTTCTGGAGAACCTGACATTGGAAAATTAGAAGTATAGACCTCCCGACAGATCATAGCAAGGTGACATTGTTGTGAT	-1.1	0.0410272	0.547234	-0.645854
PRKAR2Bc	XM_014152968.1	XM_014152968.1:1506	CGCTGTTCGGAAGTAACACCGGCATTCACGACAACGACACCGCGTGATAGAGTACACTCGGCATAGACGGCTGAGACGTGATGTTTTTATAACAAGGGAC	-1.08	0.0412913	0.54744	-0.648593
RHOAd	XM_014145763.1	XM_014145763.1:1243	TGGATAGACTAACCCTATCTTTGCGCGGACCAGCATCTCCTTCTATGGTATCATAATCTTGCGTGGACCAGCACCTCCTATGATATAATTGGTCCAATAG	1.09	0.0417619	0.550363	0.632554
ARB1	XM_014137515.1	XM_014137515.1:946	CAACACGGAACAACAGTCCTGTCAACCTTCTGTGTCCCATCACGGAAATGAGTTAAATCCTAACAGTGAGGCCTGTGTGGCGAGCAGTTGCTCCAGTTCT	-1.11	0.0424328	0.555876	-0.626394
SOX9a	XM_014202610.1	XM_014202610.1:190	ATTCTGACAGTTTGCAGGAGTGCAGCTTTGTCAACCAATTTGCGCACCGAACTCAGTGACATTCATTGCAGCCCGTGGGCACAGAAGCTGTTGGATTCTA	1.17	0.0430619	0.56078	0.615696
CYP26A1a	XM_014154896.1	XM_014154896.1:54	CCAAGGTAAGATGAGGCATAGTTGGGGGAAACGGGCGTATAAAAGCGCAGAATGGAGGGTGAGACACAACAGTCAAGTGAAACATTTGGCTACTTCCACT	-1.21	0.0433619	0.561365	-0.632152
AKAP11a	XM_014173902.1	XM_014173902.1:6476	GGCTGAACCGTGTTAGATCGAGAGCTATGGGTTGAGAAATGTCAGTGAAAGGGAGAGGGAGAAAGTGATGAATTGAAAGTGTTTTCTGTTAGGGAATCCC	-1.08	0.043638	0.561635	-0.614681
RXRAa	XM_014172379.1	XM_014172379.1:5400	TGACAGGACGTTTTTCAAAATGTCAACCTGGCCGGTCCTAATTCTGGAGTTTATGCTGGGCATATTGTCTCATGCCTCATCGGCCGCCATCTCTCTGGTC	1.25	0.0443496	0.567475	0.623557
WNT7Bb	XM_014124504.1	XM_014124504.1:2894	GAAATGTATTGCAAAGAAAAACAAGACTGAGAATCAAAGTGAGTGAAGTCTGCTGGTCTCGAGAGGAAATACAAGGCGTCAGCCAATGGCTTCATTCATT	-1.14	0.0446908	0.568536	-0.607047
ARHGAP6c	XM_014151712.1	XM_014151712.1:3139	GCTGCTGCCTATACTACGGACTTGGTACAGAGTCAATAGTGTTTCCTGTTTGCTATGTATTGATCCGCGATTGATGTTGTATCCTGGGGACCCCTTTGCT	-1.14	0.045156	0.571152	-0.609286
FRMD6c	XM_014216100.1	XM_014216100.1:1713	GAAATGCTGAGATTGGCTGAGCTGATTGAGGGCGTGTCAGTTGATTGTCCCGTGCTCACCTCAGAGACTCATTGTGAAGGATTCAATGGGGATCAGGTAG	1.16	0.0456778	0.574451	0.596719
RXRGAb	XM_014139718.1	XM_014139718.1:1569	GACACGAGTCGTACCCATTGTAAATAACCCCTGAACCCAATTCCCAGATCCCCTACCCTTACCCCGGAGCACAACTGCTATGAAATCAAACTTGAGAGTT	1.24	0.0464867	0.581302	0.586272
PITX1b	XM_014123791.1	XM_014123791.1:1251	AACAGACAAAGGAACTCCTATGCATGTTCGCTTACTTGCTTTGAGGGCTCAAACCCATTTGAACGTGACTTGTATTGGTCTAGGCCAGCGTTTCCCAAAC	1.21	0.047121	0.585905	0.587685
ETS1a	XM_014197824.1	XM_014197824.1:914	TCAATGGCTTGATGTCCACATTCCAGGAGTCTCGGTTCACTTATGACTACTTTGCCAACTATGGTACTGAACGTGCCCAGTGCATCCTTCCATCGGACAC	-1.18	0.0473916	0.585959	-0.577486
CEBPDa	NM_001141493.2	NM_001141493.2:964	ACAAGGCAAAGCAACGCAACGTGGAAATGCAGCAAAATATGCTTGAACTGGGTTCAGAGAATGACAGATTACACAAAACCATCGATCAGCTAAACCGTGA	1.15	0.0478164	0.587909	0.576059
GNRHRa	XM_014161730.1	XM_014161730.1:2848	ATCTCTACTCCGAATAGAAAAAATCCACTCGCAGATGGATGCACTGCTGTCATGAAATCCTGTGGCATTCAAAAGTCACTCCAGTTTTATCATGGGGCCC	-1.12	0.0481122	0.588259	-0.571974
CYP26A1b	XM_014155254.1	XM_014155254.1:670	CGAACAACGTCAGACAGATTCTGCTGGGCGAACATAAACTTGTCGCGGTGCAGTGGCCCGCTTCCGTCAGAACTATTTTGGGATCGGACACGCTCTCCAA	1.38	0.0488833	0.594384	0.574945
ADMa	XR_001323797.1	XR_001323797.1:594	CGCCGCAGGTCGCCACAGTCACTCCCACAGCGCTATGCAATGCTAAGTCTCCAAGCAGGCAGAGTGAGACTGGACTGCAGCAGAGAGTGCAGCCAAGGAC	1.22	0.0491596	0.59446	0.574212
PRKAR2Ba	XM_014125918.1	XM_014125918.1:2016	TTCATACTGTACATTGTAGGCTAGGGGATACCCAGGGGTACTATGTCATTTCTGGCTTCAACAACAATGTTGAACAGTTGTACCAACAAATAGTGCCATA	-1.07	0.0494652	0.594887	-0.577965
SIX3c	XM_014158209.1	XM_014158209.1:1186	GCGTGCTTCATTACAGAGCATGAGTCCGTCCGGAGGGCGCGTGCCGTGGTCGCCTTTCACACCGAGAACTACCGCGAACTCTACTGCATCCTGGAGAATC	-1.13	0.0500298	0.598407	-0.568786
LIMK2a	XM_014170687.1	XM_014170687.1:2658	AGACTGGCTTGATTGATGACTGGCTCGGAGTTAACGCAAGGCAGGGCGTTTGGAGTGAAATTTGTTAACCAGCAGGAGGACACGTCTAAGGACAAAACGA	-1.1	0.0503341	0.598793	-0.572419
PPARB1A	XM_014167444.1	XM_014167444.1:4288	AGTGATCTGATGCTCACCTAACTGCAGAGACCGTTGAGACAATGATAATAATAAAGTGACAGTGTTGAACCACCTGTTCTGGTTAGTGTGCTGTATCCAC	-1.08	0.0506133	0.598877	-0.557956
COL12A1b	XM_014144106.1	XM_014144106.1:2546	AAGGGGCGACAGCGCGAGACTAGAGACGGTCACCGTCGGCCAAGAGACCACCATCGTGCTGCCGGAGCTCAACCCCTTAACGACGTACCGTGTGACGGTG	-1.12	0.050995	0.600166	-0.55469
WNT5B	XM_014208835.1	XM_014208835.1:338	TGTACACATTTTACGCACGACTGGGAATTAGGATTAGGCGTTCCTAACAGAGTTTAGACAAAGCTACAAGTCAATAAAGTCATGGGGACAATGCGCAGGA	-1.16	0.0513322	0.600922	-0.574339
TEAD3b	XM_014166078.1	XM_014166078.1:2204	AATATGGGAATAAGTGTATAGATTGGAACGGTACAGCTACAAGGACCATCGAAGAAGAACAAACCCAAAATAATCAAAAAGTAGAACTTTCCGACCGAGT	-1.06	0.0516411	0.60134	-0.567278
CADM2Bb	XM_014163653.1	XM_014163653.1:175	TCGGGGACAAGAAAGCGCTGAGGGACAACCGGATCGAGCTGGTTCGGGCATCGTGGGCGGAGCTTACCATCAGCATCAGTGACATCAGCCTATCAGACGA	-1.27	0.0519746	0.602037	-0.552713
LIMK1	XM_014162741.1	XM_014162741.1:3508	GTGGTAGGGGCCTTTTAGGAAGTTCATGTGACGTAAGAGAGCATCTTAGGGTCCTAGCTCACTCCTACTGACCATCACTGAAAGTGTAAGCACTCTCACA	1.14	0.0525288	0.605271	0.549093
AEBP1	XM_014161791.1	XM_014161791.1:4474	GATCGACGATTACTAAGGGTAACACCAAGACCTTGTTCCAATACATCCTTCCTCCCCACTTCCTTAAAATAATCAAGGTACGGAAGGAAGAAGTTGAACA	-1.16	0.0531114	0.608797	-0.565583
RXRBAa	XM_014141731.1	XM_014141731.1:1640	ACCCCTATCGACACGTTCCTCATGGAGATGCTGGAGGCGCCCCACCAGCTGACCTAGGAACCAGGTTCTGCTCTGGTCCATCAGGGGTTCTAGTTCTGGC	1.12	0.0535029	0.610107	0.543177
ANLNb	XM_014148898.1	XM_014148898.1:1662	CTGAATAAGTATCAAAGCTAGTGCAGAAGAGCCCTAACACTAAACGGATGATTAGTCCAATAGTGTAGTTATAATTCTGATAAGCCAAACACTACAAAGC	-1.03	0.0541496	0.614298	-0.536138
CCDC138	XM_014173899.1	XM_014173899.1:929	GTATGAATTCTCCATGGCACAGAAAGGGAGAGAGAACGTTTGTCAGAAGGCTATTGAGTCCAAACCTTCTAAACCCGAGAAAAAAGCCACCTCCAAGCTA	-1.09	0.054435	0.614369	-0.540887
SIX3a	XM_014179983.1	XM_014179983.1:1557	AGATATGCTTGTACATAATATTGCTCTCCCATCTCCATCCTCTTTTCTATCCCTGTTCTTGACTTGGTGTTCCTATACATAAAATATTTGTCAAAACGTA	-1.12	0.0555071	0.623273	-0.517754
DLK1a	XM_014212308.1	XM_014212308.1:1335	TACACGTCAATCTGACATGTGGGTATTTTGACTGACCGTCTGCATGAGGAGTGTGTTTGAATGTGCAAGGACACCTACAAAACAAATGGAGAAGGTCATG	-1.13	0.0558196	0.6236	-0.538239
CEBPDb	XM_014191131.1	XM_014191131.1:569	ATGACAGCAGTACCACACCTGGAACTCTGCAACGATGAACTTTTCCTTGACTTATTCAACACTGTGAAGCAAGAGAAGACAGACTTCTACATGCCAAGCT	1.1	0.056191	0.624579	0.520487
MOB1B	XM_014128058.1	XM_014128058.1:159	AGTGGTAGGACGAAGTTTTGTTTCAGGCCAGGGGCCGCTTTAAGCAGTCTGTGAAATTTGGACTAGTTTGACAAGCCACGGCACTGGCACTGTGCTGATA	1.1	0.0571076	0.631578	0.505037
STK4	XM_014165828.1	XM_014165828.1:775	AGACATCCACCCTATGAGGGCCATATTTATGATTCCTACCAATCCGCCACCGACGTTCCGAAACCCAGACTTGTGGTCGGAGCTGTTCCAAGAATTTGTC	-1.05	0.0574289	0.631955	-0.504684
HIF1A	XM_014210723.1	XM_014210723.1:2811	CACCTTGATGAACGTCATACAGAGTTGGTGTAAGGGATGTGGTAGTGTTTGCAGGTAGAGGCACGTAATTGTTTATTTCTCGGGAGTCTGACAGCACACG	1.06	0.0579847	0.634896	0.505275
AMOTL2a	XM_014123677.1	XM_014123677.1:2716	ATGGACAGTGATAACACGGTCGATAACCGAGAGACCTTCCTGTCCTGTATATCCCACTCAGTGAGAAGAAGACAGCCTGCCTGTCCGTTTGTTTCTGGTC	1.1	0.0585632	0.638057	0.497684
ANLNa	XM_014124340.1	XM_014124340.1:4609	GATACCCAGGGACGAGGCCAATGTTATAGGGGAAGTAATGATAGACCAGTTTCTTAAGTGATCTGGGTGGTCAGTGAGATACAGTAAGAACAATGGGGCC	-1.12	0.0595628	0.64575	-0.486978
GLHA2b	XM_014209153.1	XM_014209153.1:456	GTAAGGGCTGGAAATCTCCTCGTCGTAGAAGTAAAAGCCAACTTAGCTTCATCACACTGTATTGGTGCCGGATGCTGAATGCACACACACACACACACAC	1.18	0.059939	0.646643	0.489828
GNRHR1b	XM_014177690.1	XM_014177690.1:275	CAGCCTTTGGTGCACGGACAGCCTCTCTCTATGCTACCAGGTTGGTCTTTGTCGCAGTGCCATGAACACCCTCTTCTATTCTTTCGGTGTAAGTAGCCTA	1.11	0.0611935	0.656957	0.46719
TEAD1d	XM_014148054.1	XM_014148054.1:2094	TCTAGCCCTGACACTCAGTGTAAACATGCTTCATTCAGAACTGGGACAAACTATCACATAGATCTCGCTAACCTGAAGGACATGTAGCTTATGAAGGATG	-1.09	0.0617986	0.660233	-0.471689
CTNNB1	NM_001173938.1	NM_001173938.1:1943	ATCGTCATCAGAGGACTCAACACCATTCCACTCTTTGTCCAGCTGTTGTATTCTCCCATTGAGAACATTCAGCGTGTGGCTGCAGGAGTTCTGTGTGAGT	-1.06	0.0622542	0.661887	-0.460143
LAPTM4Ab/LAP4A	NM_001140354.1	NM_001140354.1:2208	TTGGTTTTGGAATCGATTGTCCTGTTTAAGGAGAGAGATGCCTTATCAGGAAAGTGGAGGGAATAAATGGCTAATTTTGTGAACAGTGGTGGCTGCATGC	-1.1	0.0625806	0.662158	-0.472147
ARHGAP32e	XM_014201394.1	XM_014201394.1:5	GTGTTGAAACGTCCCATCGTTGCCTGAATTGAGGCAATGAATGCTGCATACTGACAATGTAGGAAGGCCGACTTTGCATGAACCGATAACTTATTTTCAG	-1.08	0.0631027	0.664488	-0.467354
COL2A1d	XM_014134054.1	XM_014134054.1:33	CGGGTCGGTACTAGATTTCTGGAGGGGTCTGGAATCCCCATTGGGTTTTTTTTTTTTGTTTTGAAGGTGGTTGAATATATGGTTCGGCTCTGTAACTGGG	-1.19	0.0634195	0.664644	-0.455727
AJUBAa	XM_014156138.1	XM_014156138.1:3470	TCAAATTCTACTCAGACCAGCTCTCACACGAAAATGCTGGTAAAGGCTTTCAACACAGAGTAGGTGAATTTACTGTATGGTCCAGAGTTTGAACACCTGT	-1.15	0.0639436	0.666961	-0.459107
RHOAf	XM_014166109.1	XM_014166109.1:1138	TGGAATCAGGACTCATCCAAACTCTTGTTCATTTGTAACCCGTCCTGTCCGCTAGCATAGATTTTAATGGTAAGAGGGTCTACTTTCCAGGGGAGAGGTT	1.08	0.0647676	0.67237	0.444732
SIX6b	XM_014189802.1	XM_014189802.1:2316	ATAATGCCACACTTTGTGCCCTGACACGTTCTCGACATATAGCCTAATTGACCAACAACATGCTTTGCGTCATGTAATACGGAATGACAGACAGAGGTCA	1.25	0.0651462	0.673124	0.451526
NR1I2/PXR	XM_014174162.1	XM_014174162.1:1997	TTCCTCAGCCCGATATACAGAACGGATGCCTAAATAACTGTGATGCTTCAACAGAGACATGTAAAACTGCCTATGGGGTGATTGAATCATTTTCCCTCTC	-1.06	0.0654593	0.673199	-0.443607
ASMT	XM_014173895.1	XM_014173895.1:1118	TAGCCAAGCAGTGTGTGTTGGCGTACCCAGAATGCACTGTGACGATCTTTGACCTCCCTAAAGTGGTGAAGACATCCAGAGAACACTTTGTTACCAACGA	1.26	0.0677659	0.693679	0.422949
RHOAh	XM_014131927.1	XM_014131927.1:119	ACAATCTAGCTACATATTGGTCAGTCATGGCAGCCATCCGAAAGAAGCTGGTCATAGTGGGAGATGGCGCATGTGGTAAGACGTGTCTGCTCATCGTCTT	-1.04	0.0681363	0.694241	-0.415917
ARHGAP32c	XM_014157221.1	XM_014157221.1:6459	GAAGGCGATGAAGAGATCAAAGAGATGAACCGAAAAGTGGCTTAGATTTGAAAACATTCCAGAGCAGACTGTTGTTGTGAGCGTTGAGAAAGAATGGCGA	1.12	0.0687271	0.697034	0.414165
LATS2b	XM_014174046.1	XM_014174046.1:5147	TCTAGGCATTCCCCAGCTGTGACTCCTACCTTTAGCTTCACACTAACTTATTTTCCAAATAGGAGATGTGGGATAAAGCCCACTTGTGTTGTTCCCACTC	-1.08	0.0696211	0.702862	-0.400211
PRKAR1Ab	XM_014209627.1	XM_014209627.1:3673	GATATGGTAAAACACATCACAAGATTAGTGCTCACTAGTAGGCACACTGCAATCCACCCGGTTTGCCTTAGCTTATGTAACCCGGGCATAGACACTCCTG	1.06	0.0704107	0.707588	0.393661
RHOAb	XM_014135189.1	XM_014135189.1:721	CTGTAGACTGCATGACAGGACTCAGTCCCTGTACCAGGGGCTCTGGCAAGTGTGTGGATGGACAAAGGGGGTTGGATAAGCACCTGTTTACATCTCACCG	1.04	0.0709337	0.709603	0.399991
CADM2A	XM_014198381.1	XM_014198381.1:277	GGATGGAGGAGAGCTACCAGACCTCGACAGAATGATCGTACAGGGAAGAGAGCTCACCTTTTCCGCCCTTAACAAGACGGACAATGGCACCTACCGCTGT	1.22	0.0712917	0.709957	0.401628
PCDH18a	XM_014212361.1	XM_014212361.1:224	CGAAGCTAAAAAGAAAGCTGTGACCTGGTTCATCTTGGGTTCTCAAATCTCCATCTTTAAGTCGATTTGCGCGACTTTTCACCGACGGTGATTTACTGGT	-1.13	0.071972	0.713504	-0.399538
FRMD6a	XM_014211509.1	XM_014211509.1:2626	AGCATCTTTTAATCGGACTGATAATACTCCAGTGACACTCTGGTTGGGAAAGTAAAGGGAAAAGTTAAGGAACGTCAAGGAATATCTCAGCATCACCCTG	1.08	0.0723683	0.714215	0.387227
GRM6c	XM_014134589.1	XM_014134589.1:3259	ATCGAGCCAGACAGAACACAGTAACTGAAGTGTGGCCAATAATTTGTTCAGAGGACCTACATTTCACTAAGGAGCAGGAGATGTTATTGAAGGCTATGCA	1.14	0.0730386	0.717613	0.3794
FSTL3a	XM_014148799.1	XM_014148799.1:1610	CCACATTTAGAGGATGACAATATATATGGTTTCAATTCACTCTAAGCAAAACAGGGTAACTGCTGTCTGTATTTCGGTGTTTGTTTGGAGGTGATGAGAG	1.21	0.0735684	0.719606	0.379861
GNRH1	XM_014160183.1	XM_014160183.1:74	GTAATAAGGCTGACTTTGCAGAATGGAAGAGAAAAAGGTCTTGTTGCTGCTGCTTTTGATAGTGGCTCTAGTGTCACAGGGTTGCTGTCAACATTGGTCC	1.2	0.0739008	0.719659	0.376562
ARHGAP19a	XM_014182722.1	XM_014182722.1:1368	ACCAACAGGCGTTGGAGAGGAGGGGCAGACAAATCTCCCCGGAGATGGTTGCTGCGGCGATGGGACGGCTGGGAAAGGAAAACGTCGTCCTGCAGTCGGT	1.18	0.0742617	0.719988	0.376496
RND3c	XM_014173486.1	XM_014173486.1:1106	TAACTATGAAGGGCTTTGTGCACTATTAGAAGACTATCGATCTCCACAGCCATTGCCAACTGAATGAGAGATGGTGTTTAGGTAGCGGCAGCAACTATGC	-1.15	0.074891	0.722904	-0.385408
CEBPAa	NM_001139931.1	NM_001139931.1:915	CCGTTGGATCCATGAAGATGATGGGACGCGACGACCGAGATCGGGACCGGGGTAAATCTAAAAAGCGCGTCGACAAAGCTAGCACGGAGTACCGGTTGAG	-1.09	0.0753013	0.72369	-0.380452
CYP26A1c	XM_014205392.1	XM_014205392.1:1160	AGCTCAATGGATACCAGATTCCCAAGGGTTGGAAAGTCATCTACAGCATCTGTGACACACACGATGTGCTGGACACACTTATAAACAAGGAGGAGTTTCA	1.14	0.075676	0.724129	0.384244
VDRAb/VDR0	XM_014146371.1	XM_014146371.1:2025	GGGTGTTGTGTACAGGCTCTGACTGAGTGTTTAGTAGTGGGACTAACATCTGTGTTTAAGTAGCAATTAATGGATCGGTTAAAGTGTAGGCCACACGGGA	1.04	0.0761131	0.725159	0.368573
PRKAR2Aa	XM_014131913.1	XM_014131913.1:1832	GCTGTGGCACACTGTAGTTCATTGGACTTTAAGTGGTGTGAAAGCCAAGGGTGGCTGGGTGTGTGTAAGGACTTGGCCTGTGTCACTTATGCAACAATTC	1.32	0.0765293	0.725982	0.382137
FGF2	XM_014212026.1	XM_014212026.1:674	ACGAGATATGAAAAATACAAGAGCTCACTCATCCTCAGTGACATCATCATCCCTGTAGTTGGGTTCTTCAACGGCAGGCATTTCAATCAATGGTGAAGGT	1.06	0.0771042	0.728296	0.3651
WNT7Bc	XM_014152727.1	XM_014152727.1:1480	CAAGGAAGGAAAAAAGGATACTAGGACGTGGACTTAGTGGGGAAAGACTTCAGGAGGGACTCTACAGAGTGGACTTGGAAAATTGTTTGATTCTTCACGG	1.08	0.0783929	0.737304	0.352999
CDH2a	XM_014169186.1	XM_014169186.1:223	CTGCTACATGCCGCCGCTGCTCGTTTACTAGTGAACATTCTCGCATTGAACCGCGAAGAGAGATTTGGGCTTTTCCCAACACATTCGAAGGAGGGATTTT	1.14	0.0788451	0.738402	0.355845
KDM5Bb	XM_014132540.1	XM_014132540.1:4662	GAACTCCCTTTCTTCGCTGTGCTCTGGTCCCACTGCCTCCTCATTGACCTTCCTGATCTGGCGACAACGGTGCTACTTCCTCCTTGTTCCCAGCCCAGAC	1.08	0.0795822	0.742146	0.349701
AESc	XM_014169692.1	XM_014169692.1:2414	ACAGATCGCAGCGATGATTAACATTGTGCGAGATAGAAAACGCATTCAGATCTTTTCTCTCCCTGGTGGTGATGCAGTAGGAGAGTGCCCGTTGCCTCTT	-1.06	0.0800672	0.743519	-0.346088
SOX9b	XM_014194273.1	XM_014194273.1:216	TATACTACTGGACGTAAGATTGGAAATCGTTTTTTCTGACACTTTCATGTTTTGTGATAAAGTTTAGTCAACCGTTAGGAATAGGTAGGCTAATCCGCAC	-1.11	0.0807966	0.747139	-0.337978
FRMD6b	XM_014196585.1	XM_014196585.1:2427	GTCAGCACCAGACTTGGGAAGAGTCAGATGGACTGTAAAAGCACTACATCCGCCAGTCAACATAACCATGTAACCACCTGCGACGACATACATAAAACAC	-1.06	0.081179	0.747535	-0.339442
GADD45Bb	XM_014149394.1	XM_014149394.1:803	GTCTGCCTACCCCTTGCCGCTACCCAGTGACGGAGCTGGGAATGCGCATGTTCCAAGGGACAATGCACATGCATCCATAACGCATCGGACCCCAGTTCTC	-1.13	0.081665	0.748877	-0.343412
WNT5A	XM_014134623.1	XM_014134623.1:1733	AACTATGGCTACAGATTCTCTAAAGAGTTTGTTGACGCGCGGGAGCGGGAGAAGAGCTATGCCAAGGGATCATTCGAAAGTGCCCGGCTCATGATGAACC	-1.1	0.0821014	0.749755	-0.346587
VGLL3b	XM_014164976.1	XM_014164976.1:736	TTCCATGGTGACATTGGGGATGTGGTGGATGAACATTTCTCTAGGGCTCTGAGCCAAACCAGTGCCTTCACTGGAGAGAACAAGAGTTCTAGGACCACCC	-1.05	0.0826099	0.751281	-0.337278
CEBPBa	NM_001139913.1	NM_001139913.1:105	TTCAGTCGTGTGCCAATATACGTTAGTGTTTTCAGACAGCATTAGGCCTACTCGCGTAGCCAATTTCCCGGGCGTCTGCCCCTGGTTTCGATGTTCCCGC	-1.13	0.083806	0.759022	-0.32128
MYF5a	NM_001123644.1	NM_001123644.1:438	TCCGACAGCATGGTTGACTGTAACATTCCTGTTGTGTGGCCTCAGATGAACACAAGCTATGGCAACAACTACAGTTATACTAAGAATGTGAGCTCTGGAG	-1.13	0.0843021	0.760386	-0.320152
ROCK1b	XM_014140558.1	XM_014140558.1:105	TTGATACGAAGCACTACATTGCCTACTCTCTAGCTTGCTAACGCCCAGTAAGGGCGTAGCTTGAGTGGCTATCCGAATTATCGTGTTATATGAAAATCCC	-1.05	0.0847541	0.761343	-0.318167
WNT8Aa	XM_014199006.1	XM_014199006.1:155	AGCCTAGTCAATTTGAGGTGAATAACAGCTTCGTAAATCGCCAATCAGCACACCATGGACGCGCCTAATGAGTCTGAAACTCAATGTAAAGCCTGTATGT	-1.16	0.0857789	0.767416	-0.318966
CHMP2B	XM_014173900.1	XM_014173900.1:801	ATCATGATTGTTTTGTGTTCTCACATCTTTAGGTACAGTACTATAGACGCTGGTGATGTGTCTGTCTAGTACCACTTACATTAACTCTAGGAACTACTGA	1.09	0.0870811	0.775912	0.30322
ARHGAP19b	XM_014182728.1	XM_014182728.1:2484	TCTTCTGAATCTGATGTTTGTGCTACTCATCTGAAAATGTGGTGTCTAATTTCAGTAATATTCTACGTCCCAATTGTTGCCCTACACACACACAGCACAC	1.11	0.0875626	0.777057	0.299555
EGR1b	XM_014198129.1	XM_014198129.1:2613	TGGATGCGTTGCGTCTGAAGTAGCCTTAGAATGTGAAGTGTATTCTTCACGGATTGTAAGAGATTTTAAGGGATGATTTGGAGGGAACCGAGGTCATAGC	-1.21	0.0880832	0.778538	-0.294502
SIX1	NM_001139628.1	NM_001139628.1:949	TGTGGATCTAGGCTCCTAAAGGCAAACTGATACTATCTTTGAAAAGACTGATAACTCTACCAGATTGAATAGGCCTACATATATGAAATGAAACTGTGGT	1.11	0.0890279	0.78374	0.291324
CYP26B1b	XM_014206393.1	XM_014206393.1:3806	GCCTGATGACTGGACTTCTTATGGACATAACAAAGCTAAGTCGGAGAGAGAGAGAGGAAGAGTGTCGTTGACCTCTGTGGAACGCGATCGTGACATTTTG	1.17	0.0895354	0.785067	0.295335
LRRC9	XM_014210738.1	XM_014210738.1:1811	CACTGGCATCAAGATCAACCGTATCATCCGCATCCATAACCGTTCGCTGCGGCTTCGTTTCGAGGACAAGCTTCATACCCTGTTGGCCAGCGAGGAGTCG	-1.07	0.0899592	0.785653	-0.288029
PCDH18c	XM_014194606.1	XM_014194606.1:325	AATGCTCAAACGTGTTTAAATGGGGATATCTAGCCTTTGGAGAATGCGCTGCAATTAGCCTAATGACTGTCGTCGGGGCGCAGTGGATTCGTTAAGTTCA	-1.07	0.0908074	0.789926	-0.279527
ARHGAP32a	XM_014137384.1	XM_014137384.1:4422	TGAGACCGTCTGGTCGCCATCTCCGAAACCCTCAGAGCAGCGAGTTGCAGTTCCACAGCCTCAAATACAGTTCCATACTCATCCACAGGCCCAGCCACAG	-1.08	0.09126	0.790738	-0.282189
FGF8a	XM_014202422.1	XM_014202422.1:635	AACGACAAAAAAAATAACACGTCCTCCAGCCTTGGTCGTTTGGGATTTTAATGAAGTCTTTGAAGAGCGAGGATTGCAAGCGAAACCAGTGTTTCACAAA	1.15	0.092156	0.79537	0.279621
LEPRb	XM_014168840.1	XM_014168840.1:4180	TCTGGATGGCTGCTCTGAGCACAACACAAGCACATGATAGGATCTTGTCTCCAAGCAGGTGGTACTGAATAGTTTGACTGGTGGCGCACAAATGATGATC	-1.04	0.0926505	0.796514	-0.272277
COL1A1b	XM_014192569.1	XM_014192569.1:1568	CTGGTAGCCGCGGTTTCCCTGGTGCTGATGGAGCTGCTGGTCCCAAGGGTGGCCCCGGTGAGCGTGGTGGCGCCGGAGTTGCTGGAGCTAAGGGTAACAC	-1.09	0.0935562	0.801171	-0.26719
SAV1a	XM_014194137.1	XM_014194137.1:1867	GGTCAGGGGTTAATCTCTTTATGATTGACCTCCTTATTGCCGCCGCCTCTTCACCAAAACGTATGTTGTCTCCCGTTATATCAGCCGAATGTCCAGATGC	1.08	0.0939911	0.801776	0.265299
PRKAR2Ab	XM_014167675.1	XM_014167675.1:1264	AAACATTAAAGTAGAATTGTAAGAAACAGCACACTAACACAGTCCCAGAGTGCTTCCTAAACACATACTAGCTTTACATACTTACACAACATATTTGACA	1.06	0.0948123	0.805658	0.257988
ARB2/AR	XM_014196828.1	XM_014196828.1:113	CCTTATCTAAGGAATGTTGCCAAACTCACAGTCTGACGGCAAAAAGGAACTCAAGGACTTTGGAAGCGAACTTCGTCCATACACAAACTTGCAGCAAACC	-1.03	0.095238	0.806162	-0.257451
PITX1a	XM_014198242.1	XM_014198242.1:950	GCCGCGATGAAAATAATTTGCCGACAGCTGTGGGCCTAGTGGGCCTACCTGCGAATGGGGCGAAAGACAACTAAACTGGACTAGTTGCAATCATTTTTCA	-1.06	0.0963855	0.81275	-0.247537
OTX2c	XM_014144803.1	XM_014144803.1:57	TAAGAGCGCTGGGCGTACAGGGCGGCGCTCATTTTTTAAATTCACCTCGCTGTGTAAAGAGCGTGTAACGACTCCAACGAAAACCCAAGGACTTATCGTC	1.08	0.0968741	0.813752	0.249014
MYO10f	XM_014165760.1	XM_014165760.1:6251	CTGGTAACTTCTGTTACTGAAGTATTGTTGGTCACAAGCTATAGAGCAGGGTTACCCATTTGGCAACCCAACTTTTACGAGCATATATACACTGAGGAGG	1.02	0.0977755	0.818201	0.240603
LAPTM4Aa	XM_014143948.1	XM_014143948.1:949	TCTAGAGAGGAGGGATACTCTTTTTCAAATCCTGCTAACATTCAAACCCCTGTAATATTGTAGACAAGTGAGTGGCAGATGCCGTGTAGTGTATAAAGCG	1.03	0.0982873	0.819369	0.242158
AJUBAb	XM_014207022.1	XM_014207022.1:3898	AACTTGTATTCCATAAACTGGGATCCGCAGTATGCAACAGTTACAAGAGCGCATTTTTCACCGGCTATCCACTGGTCGCAAAAACTGATTGACAGGCAGT	1.05	0.098692	0.819638	0.238594
RHOAa	XM_014135290.1	XM_014135290.1:998	TATCTCTCTGGTAAACTTATGTCTGAGCATGGTAGTGATCTCTGAGGGACGGGATAAGATTGGTGTTCTTGATCAGGTCAGAAACCCCAGCGCTATTGGC	1.04	0.0990712	0.819694	0.244113
DHRS7	XM_014210736.1	XM_014210736.1:1066	CGCAGACTCTGCTTACTTCACAAAGCCCAAGTCTTCCTGAAAGGCATTCCAAATGCTTGAGCTCCACCTTCAATTGGGTTAACTTGAACCTGGAAGCAAT	1.04	0.100142	0.825448	0.230632
PCDH18b	XM_014199395.1	XM_014199395.1:263	ATCCTCCAGTCGATTTGCACGACTTTTCACCAAAGATGACTTACTGAAGGGATTTAACATGCTATACTTTTGAGAGAGCATCTTTTAAAAACCTTGCTCC	-1.06	0.100726	0.827168	-0.231924
RXRGAa	XM_014190174.1	XM_014190174.1:261	ATCACCACCCCTCCATCATCAGTGCCTCTGTCAACCCCGGGCAGCCCCTCCCGTCTCCCATGAGCACCCTGGGCTCACCGTTCAACGGGCAGGGCGGCTC	-1.07	0.101804	0.832907	-0.226046
EGR1a	NM_001141824.1	NM_001141824.1:17	CGCAGCCAAATAGAGCTCATGTCAATACGCTACAGAGCAGACAGCCCCATAGTAGGCAAGTTTAGAACTTATTCTAGCACACACCAAACACGTGAACTAA	-1.11	0.10219	0.832971	-0.221164
PRKAR2Ad	XM_014146325.1	XM_014146325.1:2743	AATATCACACACCCTCTTACAGTTGCTTGAACCTCCTTCAGCCTCTTTGTTTGAATTGAAAAAGCGGTGTCCCTGCTGATACAACCCTGCCACCGCCACA	1.04	0.103425	0.839925	0.211303
YAP1	XM_014215593.1	XM_014215593.1:594	ATTGTTTTTGGAATAACCATGGATCCCAGCCAGCACAACCCTCCAGCCGGTCACCAGATAGTCCATGTCCGGGGAGACTCGGAGACTGATCTGGAGGCCC	1.03	0.103926	0.840896	0.209656
CADM2Ba	XM_014129854.1	XM_014129854.1:517	TTAAAGGTTGGGGGTTAGAGGTTAGAGTATGTATGACCCATGGCTTCAAGCCAGCTGCCGACCTCCACTGGTTCAGGAATGACAAGGAGATTAAAGTCAG	-1.03	0.104324	0.841019	-0.211361
VDRAd	XM_014167996.1	XM_014167996.1:3206	CCTATGTATTAGCTATAGATATTGACAGCCAGCAGACACTGTGGTCCCTCGGGGCCTGAGTTGAGTGCCTATATGAACCTTTTAAGGACTGGAGAGTGTT	1.05	0.105395	0.846554	0.205625
ESR1	XM_014205563.1	XM_014205563.1:3177	TGCTCTACAGTAGTCTACACACACACCACACGTACAGTAAATGTATGTGATTTATGTTCATGCACAGCCCACCTTTCAACTGACTGTCATGTACCATGCA	1.06	0.106322	0.850892	0.202877
COL1A2	XM_014178512.1	XM_014178512.1:4396	TAAAAACGCATCACTTTGTGCTCTTTGTATATCTTCCAAAGAGGAGGTTTAAAACCACAAAAATATTACAAAAAAAGGTTGAAGCTACCTCATGCCTGTT	-1.06	0.10681	0.851706	-0.198452
PRKAR2Bd	XM_014207731.1	XM_014207731.1:1225	GATTATAGCGCAGGGGGCCACAGCTAACTGTTTCTACATAGTAGAATCTGGTCAGGTACAAATAACAATGAATACGAGCAAGTTGAAAAAGGAGGAGGAA	1.02	0.107392	0.853251	0.196274
RHOAc	XM_014146310.1	XM_014146310.1:77	AAAAAAAAAACTGTTGGATGCGGATCGAAACCGAATCTTCAAACGGAGATACGTTAAGGCAGAAATACTTTACTCATGCAACGTGCACGCGCAGGCGTGG	-1.03	0.108704	0.860571	-0.18502
ARHGEF17a	XM_014163481.1	XM_014163481.1:9576	ACACACAAACCAGTGTCCTCAAGCTCAAGTGGGGATAGTGTTTAATGTCTCCAAGCCACGAGAACTACCCTGCAAACTATCTGGGTCACCTTCAACCACT	1.03	0.109298	0.862172	0.184928
COF2d	XM_014212307.1	XM_014212307.1:1288	GGGTTAGAAGTCTGAATTGGGTAGTGTGAAGGTAAGATGGGGGTGATTTATTTCAACAGCCTGTGTTTAGAACTTGGACTGGTATTGAATCGGTGGATGT	1.03	0.111432	0.875865	0.163949
MMP13c	XM_014137819.1	XM_014137819.1:407	CATCGCTGAGTTCCACCGTCGGCACCCCGGTCAACCAGGTATACACCCAGGTAGGATACCAGGTGGCTACTGTCACACCCTGATCTGTTTCACCTGTCTT	-1.05	0.113132	0.886066	-0.152327
FHAD1	XM_014146077.1	XM_014146077.1:2577	CCCTGGAGGGTAATATCACTTCACTCAGGGCAGACTTGGCCCAGTCTCAGCTGGAAACATGTAGCCAGGGTGACCTCATCGTGGCTTTGAGTCGTGACCT	1.06	0.113584	0.886452	0.149
CFL1La	XM_014157965.1	XM_014157965.1:471	ATGTGGGCTCCAGAACACTCAACTATCAAAAAGAAAATGAAATATGCCAGCTCAAAGCAATACATTAAAGCAAAGTTCCAAGGTCTGAAGTTTGAGTGGC	1.2	0.114231	0.888351	0.147518
TNFSF11	XM_014173909.1	XM_014173909.1:1143	CTCTTCACCAGATAGCCTTCTTACCCGATAGAGAATGAGGATAGGCAGTTATTTAGATGAGGTGTTATGGATACCTCTGGTCACTCACTAGGCCTTCAAC	-1.03	0.114823	0.889804	-0.14808
AMOTa	XM_014197212.1	XM_014197212.1:4720	CACAATGCACTGTTTAAAGTATTGGGGGCCCAGCCTCACATGTCACAGTGGAGAGCATAGGGGAGCGAGAATCACACCTTTCTACTGTGGTCCAATGTGC	-1.02	0.115409	0.891212	-0.148358
ARHGEF25a	XM_014147068.1	XM_014147068.1:1713	GCGTGTGTACAGGATAGGCGGTTGCTCTTCTTGTACCAACATGCAGATAAAAGGACTCCACCTTGAAGAGAATAGGACTGTAGATCTGAACGGATCTTTA	1.02	0.116016	0.892764	0.141134
MOB1Ab	XM_014161297.1	XM_014161297.1:61	ATTATTTCTTCAGGGTACGACTACACACTGACAAGCGAGAGAAGGGTTAGAAAGTTAGGAGACTTTTCACCAGGGAAGCTAGAAAGGCTGTATATTCACC	1.03	0.116432	0.892846	0.143257
COF2b	XM_014199640.1	XM_014199640.1:1300	ACATTCCTTATACAACAGGATCTGGTGGGTTTAGAAGTGTGACGGTAAGACGGGGGCGATGTATTTGAACTGCCTGTGTTCAGAATTTAGACTGGTATTG	1.03	0.116993	0.894031	0.139153
ADMc	XM_014126713.1	XM_014126713.1:701	GGCTTAGTGTCTCTGCCCTGTTCTAAAATTCTCCAAATGCCTCAGACTTTTTCCAAAAGTTCTCCAGTGCATTCTTTCCAGACGCGAGTACTGAGCGATA	-1.03	0.117602	0.895579	-0.137818
TLE1b	XM_014169695.1	XM_014169695.1:2951	GCCTTAGAATTCATGATGAGCAGTAGGACCATGGTGTGTGCACAGAGGGAGATAAGGGGGTTGTGAGTGCTAGAGGGGGGTACTGGACGGAGGGGTGTGG	-1.01	0.118579	0.899903	-0.133148
GNRHR4a	XM_014148656.1	XM_014148656.1:1499	ACACTTATCTGCATATCACTTCAAACAGTGGTACTCCCGTAGAGTGGTCTTTGGACTTGTCCTGGAAACACTTTTTCCATTCAATAGAGCCATACAGACC	-1.03	0.119329	0.902485	-0.12894
SOX3b	XM_014199709.1	XM_014199709.1:16	GTTTGCAGAGTTCTGTTTTAGAGCGGTGGTGAACAGAGCTTGCTGACGAGAAGTGAGACATTGGAAGCACCTGGCAAACTAGCAATACCTAAGCTTCTTT	-1.03	0.119774	0.902747	-0.127965
KIF15	XM_014210754.1	XM_014210754.1:621	CTGTTTTTCCTCATCAACAGGGAGGTAGAAAGGTCTGAGAATGCCAAAAGCTTCCTGTGCAAATGCTCCTTCATTGAGATCTACAACGAGCAGATCTATG	-1.03	0.120657	0.906297	-0.122888
MYF5b	XM_014153440.1	XM_014153440.1:728	CCCTCCAGCACCGACTCCCAGCCTTGCACTCCAGAAAGCCCCGGGACCAGACCTGTGTACCACGTGTTGTGAAGAAAACCTGCATTAGAATATAAATAAT	-1.06	0.121204	0.907306	-0.124288
LATS1a	XM_014205037.1	XM_014205037.1:5010	GAAGGACTGATACTATACTGAAAAAGGAATTCTGTATTGGCACTCTTTAGTAGCTCATAGTGGATAGATGGGTCACCTCCCCTATCCCATATTTTTCCTT	-1.01	0.121874	0.909231	-0.120059
RXRBAb	XM_014202184.1	XM_014202184.1:2135	CCTCTCAGATGACCAGAAAGCAACACGTTAACAATAAACCCGGGATACAAAAGGAGTAGGTGAATCACAATGGAACACGGAGCAGACCTGTATTGACTGT	1.01	0.122643	0.911882	0.116686
COL2A1c	XM_014168236.1	XM_014168236.1:6227	CCCCATATTGCTCCAGAGAAAAGTGTGCATCTGGGAAGGTCTTTTTTCTGTACCCTGAAAGTATGATTAAAACCTTTTCTGTTGCTATTATGTTCCCAGA	-1.04	0.123854	0.917781	-0.109418
FARP1b	XM_014165575.1	XM_014165575.1:1382	GCAGAAGCCGTCCATCTCCGCTGTCTTCTCCTCACGCCCCGAAAGTGCCAAAAGAAAGTGTGAGCGGTGCTCCAGGAGACAGAGCGGAGGTGGACTCTCC	1.02	0.124572	0.920002	0.104887
ARHGAP32b	XM_014197553.1	XM_014197553.1:2633	AAAGAAATCTGAGAGCAAGAAGCTGACCTGCTCCGTGTCTTTCCCAGACAAACCTTTACAGGCTGTATCCGCTATAAAGTTGAAGCCGACCATTCTAGCC	1.02	0.12511	0.920887	0.10406
GREB1Lb	XM_014142369.1	XM_014142369.1:6110	GAATATAGCTTTGAGTCTGCGACTGGTATGGCTCTGTTTACTGTAGCATTGCTGTGGTATTTACTACAATACTACAATACTCCAATCAACCCTCCACCTC	-1.01	0.125582	0.921277	-0.104015
COF2a	XM_014196474.1	XM_014196474.1:947	GTCTCTTGTTTGGAGGTTTATCTGGATCAGGCAGATGAAAGAAACTAACGAGCAAGCCTATGACCAACCCACTGGGTTAACTTGTTAATTTATGCACTCT	-1.02	0.126516	0.925047	-0.0981435
RLN3Ad	XM_014138792.1	XM_014138792.1:147	AGAAGCAGCAAATGGTAGCGAGAAAGAGTCACTTCATGATATCCTACTGACGTCTACATTGACTGATAGAGTAGCAACAGCATCTAAAGAAACCCTTCAC	-1.02	0.127201	0.926981	-0.0969744
RXRBAc	XM_014177327.1	XM_014177327.1:3123	TTATTGTGGAGTTGATTGGTTGGCTTCAGCCGATGACCCTGCCAGCCATCTACCGTGACTGTATTGTGTGGTCTGCTTACACAAAGCTAAGCAATAGGGG	-1.01	0.128248	0.931524	-0.0896793
MYO10b	XM_014193101.1	XM_014193101.1:3833	GACACTGTGATTGGACGAGATGTTATAAAGGATCCAGCCTAATGCTGTGTAACAGAAACTACAGGATCTTGGGCTATGACTTGTCTGTTGTTTCTACCAA	1.01	0.128908	0.933236	0.0875095
SIX4	XM_014210729.1	XM_014210729.1:3737	TCCTGGTTTTGTCAGATAGGGGCATAAGGCAGACATATCCTGTTATATTAATGTAGAGAGTAAGTGGACGTCATCAGTCAACAAATATATGTGGAGCACA	1.02	0.130135	0.939028	0.0800866
PPARB2B	XM_014147251.1	XM_014147251.1:206	GTGTACAGAGAAAGTTGACACTAGGCTGGTAACTAACTACCTGTTAGCAAGAACTCATTAAAAGTTTGATGTCCCGAGGTACTGTAGCTAGCCAGCCACC	1.01	0.13079	0.940675	0.0778478
RUNX2	XM_014210599.1	XM_014210599.1:116	CCGGAGTACAGGGGACATTCCTGCTGAGTTCAGGCCCACCGACAGCCCCAACTTCCTGGTGTCCAGCCTCCCCGCACACTGGCGTTGCAACAAGACTCTG	-1.02	0.13126	0.940978	-0.077196
MC4Rd	XM_014157590.1	XM_014157590.1:116	GGCTGAGGCAAAAGACAGGATCTGGGATTTATTCTGATTTCCACCACCTGCTCGATGCTAGACTCTGACTACATCCACTGAGCTGTTCTTTCACAGCAAA	-1.02	0.132692	0.948153	-0.0678256
TEAD2	XM_014126867.1	XM_014126867.1:2029	TACAAGTCTTACATTGCAATAAGGAATCCAAACATCTGTCCTGTTCCAGTGTCCGACGGAGTCATTAAAATGGATTTGATTCTAAAAACCATGAAAGCAC	-1.01	0.133557	0.951251	-0.0658414
ARHGAP6a	XM_014150285.1	XM_014150285.1:3821	GGCTGCTACAGCATGGCTTATCGTACCAGCTCATATCGACATAATTCATTTCAATGATCTCCCTCATTCCATTAGGTGGTTGACATCAAGGTTATGGCTG	1.01	0.133998	0.951311	0.0649517
PHACTR4Ba	XM_014200206.1	XM_014200206.1:450	ACTACCATCCATAGTAGGCCATTGAGATGCCCTGGCTGCGGTTTTACACAAGAACTACTACTACCAAAATGCCATCAAGGTTGTTTCCGGTCATTCCGGC	1.01	0.134681	0.953088	0.0614568
COL2A1b	XM_014135018.1	XM_014135018.1:4650	CGGCGTTCCAGCAGTCCCTGTCAACCCACTTCCTGAGATCCAGTCATGTTTCCCATGGCTCACAGTTGAAGGGAATGAGCCAGGAGGAAGAGGGACCAAG	-1.02	0.135199	0.953685	-0.0605824
FOXO1a	XM_014195874.1	XM_014195874.1:3676	TGTCTGTGGGTGTCAGGGCGCTGTATGCATTAGGAGGGCAGTGATAATTTGAGAGGCTGATAATGGACTCTAGTTTAACTCACAAAACAGTGCTCAACAG	1.02	0.135772	0.954668	0.0593042
TDRD9	XM_014210746.1	XM_014210746.1:2725	ACGAGGTGGAGGCCCGCGCTGGGAGCATGACCGTCTGCCACATGAGATACGCTCGTCCTGTGGTTTGCAGGGTGAATGTGGACTTCCAGGACAACTCAGT	1.01	0.136386	0.955928	0.0587223
ALDH1A2b	XM_014175666.1	XM_014175666.1:1297	CCCACTGTTTTCTCCAATGTCAAGGATGACATGCGCATCGCAAAAGAGGAGATCTTTGGACCAGTTCAGCAGATCATGAAGTTCAAGACTATTGATGAGG	1.01	0.137012	0.957266	0.0569602
AESa	XM_014150407.1	XM_014150407.1:2271	TCCCTAGGGCCAGGCGTTATAAAAACAACATTGTCCATATAAAAACCTTTTGACAACTGATTGACTGTCATACCCTATAAAGTCTTTATACCTGGTTAGG	1	0.137729	0.959235	0.0533488
LHR/LHCGR	XM_014179976.1	XM_014179976.1:849	CCTCAATGAAATCTTCATTAAGAACACACGGAGCCTGGTGCACATCGCTCGAAGGACGTTCAACAACCTTCCTAAGCTGCGTTATCTGAGTATATCCAAC	1.01	0.138689	0.96287	0.0494998
ESRRAa	XM_014196428.1	XM_014196428.1:2790	GTACACAAAAAACAGAATACTGCTCAAGTAGTTGTGTGCGAGACAGAGGGGAAGGTTTGCTGCAGTGTTGGCACCACACTGAAGCAATGAAGGTGCAGTA	-1	0.139947	0.968553	-0.0418291
MOB1Aa	XM_014171312.1	XM_014171312.1:118	TCACCAAAAAGCAGTGAAACCTTGGAAACGACAGTTTTCCTTAGATCTACGATATTCTTTGGTCTGCACACGGACTTTTCAAAGATGAGTTTCCTATTTG	-1	0.140618	0.970146	-0.039269
RHOAg	XM_014167662.1	XM_014167662.1:1664	GAACAAAAATGAGTTCTGCTTCCATAATCTCTCCGTACCGAGTTCCCAGCACTCAAGACAAGTAGGTCTTAGATTCTAGGTCTTTGGTGTGATTGCTGGA	1	0.141211	0.971189	0.0377424
SOX3a	XM_014212260.1	XM_014212260.1:0	TTGGCAGACAAGTTTGCAGAGTTCTGTTTCAGAGCGAACTGATGAGCACTGAGAAATTGGAAGCACCTGAAAAACTAACATTGCCTGAGCGTCTTTTGAC	1.01	0.141703	0.971536	0.0376139
VDRAa	XM_014132120.1	XM_014132120.1:2743	TTAGTGGACCTATATAGCCGTCTGTAGCGCGGGCAAACAAAAACAATTCTGCCCTGCCCGACATTGCTCAGTTAGTACCAATTAAAGATGTTGAGTAACT	-1.01	0.142276	0.972434	-0.0374117
RLN3Ab	XM_014202846.1	XM_014202846.1:68	GAAGTCACACAACACTCGCCACCACAGAGACTGAGAAAAACACCTGCTCCAAACAGCCCAGTCTACCACTGAAGAATCTATTCTCTCTCCTTTTATGCTC	1.01	0.142922	0.973831	0.0342048
PRKAR1Aa	XM_014179785.1	XM_014179785.1:83	ATGATATGGACAAGAATGCCGAAGCGAAGTTTAGAGGCCAGAGTTCGCCAGTTCACCAGGTCGTAGCAGAGCAGTAGCGCGTCTTCAATCGTGATGGCGT	1	0.143781	0.976658	0.031065
MNAT1	XM_014210730.1	XM_014210730.1:318	GTCGACAAGGAGGTGGAGATCCGTAAGAAGGTGCTCAAGATTTACAACAAGAGAGATGTTGACTTCTCCAACTTGAGAGAATACAATGACTACTTGGAGC	-1	0.14464	0.979467	-0.0271351
ADMb	XM_014175339.1	XM_014175339.1:702	AGGCTTAGTGTCTCTGCCCTGTTCTAAAATTCTCCAAATGCCTCAGACTTTTTTTTTCCAGACATGAGATAGCTGCAGCGCCTCTGGAAGCTGGACTTAG	1.01	0.145316	0.981029	0.024848
MC4Rb	XM_014190362.1	XM_014190362.1:17	GCATCACCATGGATCATTCCACCTACGGAACCACAGCTCTGGAGCTCTGCCTTTCAGCAATCAGCAGCCCCAGGCTATGGCGGAGAGAATACGTGGTTTG	1	0.1459	0.981962	0.0236507
ARHGEF25b	XM_014135869.1	XM_014135869.1:2685	GAGTAAGGACTGGATGCAGACTGCTCTTCTGGACTGTTGCTAGTGCTTTTTCAGACTGTTACCGGGCGGTTCACCGACACTCTGAGAAATATAAACCATG	-1.01	0.146684	0.984223	-0.0211431
COL1A1a	XM_014204457.1	XM_014204457.1:5684	TGTTTGTCAGACATGATCTTGACTATTCTCTGACTGCCCAATGGACTTGAATGAGGCACAGCTTGCACCTGTTACAGTTGTTTTGACTGAAAGGAAGATT	1	0.147329	0.98555	0.0190282
FOXP3a	NM_001198847.1	NM_001198847.1:1472	GCAAAAGCCTCCATATTAGCTCTCCAGGCGGAGGGTTGACCAGTCCTGGTCTACAGTATCTACAGCACCCAGCATCACCTTCTTTGTTCAGCAGCAGATG	1	0.148125	0.987869	0.0161389
GLHA2a	XM_014195502.1	XM_014195502.1:572	CCTGAAGTTCCTTGTGTTTTAAGAGAAATCACATATTAGGAAATCATTGTGAGGTAATATTCTACGGATAATATTTATAGTGCTCTTATGGTAGCAAAGA	1	0.149063	0.99112	0.0119822
VGLL3a	XM_014173901.1	XM_014173901.1:1500	GAACCTCCTGGAACCACATTTTTTGGTGGACTCGTTCTCTAGAAGACTCTCCACTCACTAGAAGAACTCAGAACTCCAGGGTGGATTTAGGTTTCTCAGA	1	0.150108	0.995067	0.00663341
ARHGAP5a	XM_014194348.1	XM_014194348.1:5214	CAGTGCCGTACCTTTACCCGGTTTCAGACAGATATGACATTGCGGGTTGAGACTGTCCACCCGTTACTCTGGTGATGAACACCTACCTTAATAAAGACAC	-1	0.15082	0.996783	-0.00422724

## Sheet: DEGs_EE vs LL_Imm2
Probe Name	Accession #	NS Probe ID	Target Sequence	LL vs. EE	P-value	Adjusted P-value	t-statistic
RHOAe	XM_014147561.1	XM_014147561.1:9	AGTCCTGTCTATGGTCTCTATATTCTGCCAGTGAGTGGCAGTCCAAAAGACCGGAAGAGAACCAGCGACAACGGAAACAGAGCTAACAAACGATGGCTGC	2.89	2.35792e-06	0.00495281	4.41358
KLF15d	XM_014135694.1	XM_014135694.1:2317	ATGATGACTCGTGCCAGGTAAAAGGCATGTGGATCAGTTAACAGCTAACAGTGAACGGCCAACTGCCGTACAACAAAAAGGAAATGCGCACATTGTTTTA	1.75	7.6e-06	0.0159638	3.32387
ADMb	XM_014175339.1	XM_014175339.1:702	AGGCTTAGTGTCTCTGCCCTGTTCTAAAATTCTCCAAATGCCTCAGACTTTTTTTTTCCAGACATGAGATAGCTGCAGCGCCTCTGGAAGCTGGACTTAG	-3.17	1.93049e-05	0.04055	-2.60213
CEBPBa	NM_001139913.1	NM_001139913.1:105	TTCAGTCGTGTGCCAATATACGTTAGTGTTTTCAGACAGCATTAGGCCTACTCGCGTAGCCAATTTCCCGGGCGTCTGCCCCTGGTTTCGATGTTCCCGC	-2.29	1.97914e-05	0.0415717	-2.42436
LIMK2b	XM_014161204.1	XM_014161204.1:2727	TAATATACATTTTTATCTCGTCGGGTGGGTCTTAAGTTGTAGTGTGCTATGTGTGGATTGTGGAGAGAAGACTCGCTCGGCAGGCAGCAGCAGTGAAAAT	1.23	2.18808e-05	0.0459606	2.40852
GLHA2b	XM_014209153.1	XM_014209153.1:456	GTAAGGGCTGGAAATCTCCTCGTCGTAGAAGTAAAAGCCAACTTAGCTTCATCACACTGTATTGGTGCCGGATGCTGAATGCACACACACACACACACAC	-1.48	2.58278e-05	0.0542513	-2.49849
EGR1c	XM_014212603.1	XM_014212603.1:6	AAGTCTCTCTTCTCCGCTTTTTCCCCAGGCTAACGTCATGTGTCCTCCGCTGCAGTGCCTAAATATGGGCTTCCTCCACTCTATATATGGACATCTACGT	-1.47	2.66687e-05	0.0560176	-2.47325
CGAb	XM_014209152.1	XM_014209152.1:949	TATAGGGTGTGCAGCCTCTTGTAAAAACAAGCGTGCCCACTCCAGGAACAGAAGATGGAAGGTCAAATAAGAACATGTCTCCTTCCTGTGAAACTTTTCA	-1.27	2.75054e-05	0.0577751	-2.44788
WNT7Bc	XM_014152727.1	XM_014152727.1:1480	CAAGGAAGGAAAAAAGGATACTAGGACGTGGACTTAGTGGGGAAAGACTTCAGGAGGGACTCTACAGAGTGGACTTGGAAAATTGTTTGATTCTTCACGG	-1.27	2.75054e-05	0.0577751	-2.44788
OTX2c	XM_014144803.1	XM_014144803.1:57	TAAGAGCGCTGGGCGTACAGGGCGGCGCTCATTTTTTAAATTCACCTCGCTGTGTAAAGAGCGTGTAACGACTCCAACGAAAACCCAAGGACTTATCGTC	-1.44	3.05273e-05	0.0641224	-2.99978
SOX9b	XM_014194273.1	XM_014194273.1:216	TATACTACTGGACGTAAGATTGGAAATCGTTTTTTCTGACACTTTCATGTTTTGTGATAAAGTTTAGTCAACCGTTAGGAATAGGTAGGCTAATCCGCAC	-1.36	3.24773e-05	0.0682184	-2.95883
GLHA1	NM_001146456.1	NM_001146456.1:457	CGCAGAAGTAAAAGCTTGGCAACAGATACTAGGCATTTTGCACAACATATTCCTGAAGTGTTTTAAGAGAAATCACATATTAAGAGATTATTGGCTGCGT	-1.34	3.31286e-05	0.0695866	-2.90889
TEAD1a	XM_014126883.1	XM_014126883.1:29	AAGGAGAAGAGTGGGGGGACTTGATGAGAGGAGCCATGAAAGGAACTCTTAACCAAAGCTTTCGTCCTTCAGACTTACTTTAGTCATTCTCTTTGTATGG	1.88	3.34172e-05	0.0701927	2.20183
CGAa	XM_014210156.1	XM_014210156.1:91	AGGGTTTCACCTAATCCCCGTTGAGCACATGGGCAGAGGGACAGCGGTATAAAAGTTAATGGTGGGAGCAGTAGGCTCTTCATTGAACAGGCTTCCACCA	-1.25	3.434e-05	0.0721311	-2.23874
GHSRc	XM_014202065.1	XM_014202065.1:394	TCTGTACTACAAGCTGTGGAGGTTCCGGCCCTGGGATCTGGCACGCTACCGCCACGCTGTCCGCAGCCTGCTGCGCTCACACACACCCCGCTCCCGCCAC	-1.25	3.434e-05	0.0721311	-2.23874
GNRH	XM_014154458.1	XM_014154458.1:186	CTCATGATTATTCCCACCACAGTGTATGAAGGAATATACAGAACGGAGAAACTTTCTTTCCAGCTCCCATGGATCTTAGCAACAGAACGGTTGTGCAGGT	-1.25	3.434e-05	0.0721311	-2.23874
LEPB1	NM_001279134.1	NM_001279134.1:434	CTGGGTCCACCTGGGGGGCCTGGAGGAGAGTCTGCAAGACAGCAGGTGTGGTCAGGTGTATGAGGACTTGTCCAGCATGCGGGGGTGGGTGCACTCCTTG	-1.25	3.434e-05	0.0721311	-2.23874
MC4Rb	XM_014190362.1	XM_014190362.1:17	GCATCACCATGGATCATTCCACCTACGGAACCACAGCTCTGGAGCTCTGCCTTTCAGCAATCAGCAGCCCCAGGCTATGGCGGAGAGAATACGTGGTTTG	-1.25	3.434e-05	0.0721311	-2.23874
MMP13b	XM_014137820.1	XM_014137820.1:559	CATCGCTGAGTTCCACCGTCGGCACCCCGGTCAACCAGGTATACACCCAGTTCCTGTTTTCTAGTTCTCCCGGGTTTTTGACCATTCGGCCTGCCCTGAC	-1.25	3.434e-05	0.0721311	-2.23874
OTX2d	XM_014205787.1	XM_014205787.1:47	ACAGGGTAATTATTATTGAACTGATGTGGAGCAACCGGTAGATGGGTCTGGGTGAAAAAAAGTGACAGATTGAGACCGGTGGCCGTTACATATAAAAACG	-1.25	3.434e-05	0.0721311	-2.23874
PPARGb	XM_014135113.1	XM_014135113.1:82	CATAAGTGAATAGTGAAGAATGAGTTGATATTTTGTGTTGCAGATCAAGACAGGTTCATTAAAAGAGGAGTCCATGTCCTCTCTTTGGTCTAGCAACTGT	-1.25	3.434e-05	0.0721311	-2.23874
RLN3Aa	XM_014125479.1	XM_014125479.1:2849	TGTGCAAATTGTCATGTGTAAGTGACCTTTGAGGGCTGACGGTGTGGATGGAGATGAGAGCCACTATCACCAACTTTCCACTCAAGAGGATGATTACAAC	-1.25	3.434e-05	0.0721311	-2.23874
GHb	XM_014204437.1	XM_014204437.1:1012	TGATTCAAGGTGGTGCTGCAATTTATGCATACATTAATATTTAGGGGTGAAATGGGAACTTGTAGAGCTCCAAGCTTTTGGTATGTCCACAGATGGATAA	-1.42	3.57911e-05	0.075179	-2.72762
MC4Ra	XM_014140480.1	XM_014140480.1:170	GCTCCTCATTATGCACAGAAACCCTCTAGACGGATTAAGGGAATAATGAAGAAAGAAGTAAACTGAAGAGTACTGACTGAAGAGATCCTACAAAAACAAT	-1.42	3.57911e-05	0.075179	-2.72762
LEPRa	XM_014123299.1	XM_014123299.1:79	CTTCACTCTCAGCTGGCTGTCCTGAATATCAATACTACTCAACATCTACCTTACTCTCCGGACTCGTCAAGCCAGTCTATTTATCCACTGGCCGGACTGT	-1.24	3.68927e-05	0.077493	-2.17691
RD3L	XM_014210752.1	XM_014210752.1:1379	GATGCATCTCAATACTAGCTACTACAATAGGCTAGTCTACTAGCTAGCCTACTTCATTTGCACTGACAAGTCAACCGTGCTTAGACATTTTGGCACCTGG	-1.25	3.71909e-05	0.0781195	-2.18387
GHa	NM_001123676.1	NM_001123676.1:837	TCTGGTAGAGCCTGACTCCAGGGGTTTTCAGGAATTTGCATTTTGTTCTCTGAAATCAACAACAGCACTTTCTATATTGACTATTACTCTGAGCTACCAT	-1.27	3.78539e-05	0.079512	-2.17507
ZIC1b	NM_001140488.1	NM_001140488.1:707	GCCAGTCATGCGTCTTCTAATGTCGTCAATAGCCAGATGCGCCTTGGTTTTACCGGGGACATGTACGGCCGGGCTGACCAGTATGCCCACGTTACGAGCC	-1.5	3.89564e-05	0.0818279	-2.68825
EDAR	XM_014173897.1	XM_014173897.1:2259	AGAAATGCAGGAAGACAGGACACCAGAAGACCCAGCGCTGCACTACTCTATGGTCAGCCTGGCTTTGATGCTATGCTGGGCGATGCCACAGGACGACAGC	1.92	3.90416e-05	0.0820067	2.42741
WNT8Bb	XM_014155110.1	XM_014155110.1:1297	GCTGATTTTCACAGACCTCTGTGCACCGAAACTGTGCCCCTCTCAAATATTTCTACAACACGCGTTCTGCTTTTGTTCTAAAGACATAATTGAAAATGTA	-1.24	3.99078e-05	0.0838262	-2.12298
VDRAc	XM_014135458.1	XM_014135458.1:1809	CACACTGTCACAAAGGTTTTCGGGGGTTAATCAGGGTATTATGGGTAAATGGAGGAGGAAGGGGCTTCGATAAGGTTGTAATTTCCCGTTCATAAGAAAA	1.39	4.14024e-05	0.0869657	2.04885
PAX3c	XM_014190806.1	XM_014190806.1:2321	GGAGGAAAATAAGGTTTTAAGGCACGATCCTGAGGCTAACGGTGATCTATCTATGGACCTGCAATAGGCACACCGCTCACTCAGCCACAATGCTTTATTT	2.39	4.16488e-05	0.0874832	2.0646
CFL1La	XM_014157965.1	XM_014157965.1:471	ATGTGGGCTCCAGAACACTCAACTATCAAAAAGAAAATGAAATATGCCAGCTCAAAGCAATACATTAAAGCAAAGTTCCAAGGTCTGAAGTTTGAGTGGC	-2.8	4.60502e-05	0.0967284	-2.14151
PITX1b	XM_014123791.1	XM_014123791.1:1251	AACAGACAAAGGAACTCCTATGCATGTTCGCTTACTTGCTTTGAGGGCTCAAACCCATTTGAACGTGACTTGTATTGGTCTAGGCCAGCGTTTCCCAAAC	-1.57	4.65507e-05	0.0977796	-2.14113
ARHGEF17b	XM_014215311.1	XM_014215311.1:1440	AGGATGAACTTTTATACATTGGCCGACAGATGGCGCTGCGGTCAACATTCCATCACCCAGAGGACGGTATAATATCCCTGCTCGAACAAAGAGCTACTTT	-1.38	4.6674e-05	0.0980386	-2.05272
KLF15a	XM_014132950.1	XM_014132950.1:2640	GCTCTGTGAATCTGCTTCAGGAGTTAGATCCTCAAGACAGTTTTAGAGGTAAATGCACTGACCCAGCTCATTCTAGCCCATAATCTGTGCTATTAGCCCA	1.62	4.72291e-05	0.0992047	2.06405
PRKAR1Bb	XM_014202711.1	XM_014202711.1:402	CTGTGAAGTGTTCGTGCAGAAGCACAACATCCAGCAGATCCTCAAAGAGTGCATTGTCAACTTGTGCATCGCCAAGCCTGAGCGTCCTATGAAATTCCTG	1.53	4.73927e-05	0.0995483	1.96861
MNAT1	XM_014210730.1	XM_014210730.1:318	GTCGACAAGGAGGTGGAGATCCGTAAGAAGGTGCTCAAGATTTACAACAAGAGAGATGTTGACTTCTCCAACTTGAGAGAATACAATGACTACTTGGAGC	1.39	4.78088e-05	0.100422	1.99091
ARHGAP32e	XM_014201394.1	XM_014201394.1:5	GTGTTGAAACGTCCCATCGTTGCCTGAATTGAGGCAATGAATGCTGCATACTGACAATGTAGGAAGGCCGACTTTGCATGAACCGATAACTTATTTTCAG	1.54	4.78237e-05	0.100454	1.94074
AKAP11a	XM_014173902.1	XM_014173902.1:6476	GGCTGAACCGTGTTAGATCGAGAGCTATGGGTTGAGAAATGTCAGTGAAAGGGAGAGGGAGAAAGTGATGAATTGAAAGTGTTTTCTGTTAGGGAATCCC	1.4	4.87043e-05	0.102303	1.92718
VDRAb/VDR0	XM_014146371.1	XM_014146371.1:2025	GGGTGTTGTGTACAGGCTCTGACTGAGTGTTTAGTAGTGGGACTAACATCTGTGTTTAAGTAGCAATTAATGGATCGGTTAAAGTGTAGGCCACACGGGA	1.74	4.94822e-05	0.103937	1.95237
DHRS7	XM_014210736.1	XM_014210736.1:1066	CGCAGACTCTGCTTACTTCACAAAGCCCAAGTCTTCCTGAAAGGCATTCCAAATGCTTGAGCTCCACCTTCAATTGGGTTAACTTGAACCTGGAAGCAAT	1.17	5.1352e-05	0.107865	1.89743
PRKAR2Ba	XM_014125918.1	XM_014125918.1:2016	TTCATACTGTACATTGTAGGCTAGGGGATACCCAGGGGTACTATGTCATTTCTGGCTTCAACAACAATGTTGAACAGTTGTACCAACAAATAGTGCCATA	-1.26	5.23137e-05	0.109885	-1.90991
PAX3a	XM_014139573.1	XM_014139573.1:16	CTTCTCAATTCAGATAAAGTGTCAACAACAACTCCAACTAAGCGGCCTTCAATTTCAACAGAGGCAAACATTGCTTTGTCAATATTTTCACACTCCACGT	1.97	5.26404e-05	0.110571	1.87328
RUNX2	XM_014210599.1	XM_014210599.1:116	CCGGAGTACAGGGGACATTCCTGCTGAGTTCAGGCCCACCGACAGCCCCAACTTCCTGGTGTCCAGCCTCCCCGCACACTGGCGTTGCAACAAGACTCTG	-1.39	5.80646e-05	0.121964	-1.80067
FGF8a	XM_014202422.1	XM_014202422.1:635	AACGACAAAAAAAATAACACGTCCTCCAGCCTTGGTCGTTTGGGATTTTAATGAAGTCTTTGAAGAGCGAGGATTGCAAGCGAAACCAGTGTTTCACAAA	1.58	6.04513e-05	0.126978	1.80123
TLE1b	XM_014169695.1	XM_014169695.1:2951	GCCTTAGAATTCATGATGAGCAGTAGGACCATGGTGTGTGCACAGAGGGAGATAAGGGGGTTGTGAGTGCTAGAGGGGGGTACTGGACGGAGGGGTGTGG	1.47	6.08933e-05	0.127906	1.93462
WNT7Bb	XM_014124504.1	XM_014124504.1:2894	GAAATGTATTGCAAAGAAAAACAAGACTGAGAATCAAAGTGAGTGAAGTCTGCTGGTCTCGAGAGGAAATACAAGGCGTCAGCCAATGGCTTCATTCATT	1.99	6.62578e-05	0.139174	1.96384
SNAI2b	XM_014140125.1	XM_014140125.1:1193	AGTTATACCATGTGCCATTCTGTCTGTACATTTCATGTACCTTTGGGCAGGGACGCAACTTTGGTTTTAGAAGTGGGGGGACATAATTATATCTATATTT	-2.3	6.68834e-05	0.140488	-1.7013
DNAJC15	XM_014173644.1	XM_014173644.1:957	CTGGACTACAGTACTCTTCAGCTCCATTTCTATCCCTTACCTTCCCCAGAAGCAGTGTGACTGCACAAATGGACAATATACACAATCCTTGTTACGTCTC	2.73	6.74898e-05	0.141762	1.89005
ARHGAP5b	XR_001330076.1	XR_001330076.1:1615	CAAATTGACAAAGTCAACGACAGAAGAGTGCCCTTTGATCTCCTCAAAACGTTGGAAGGGGAGAAGATTTTTCAGAACCATGTCCAGCATCTGTTCTCAG	1.26	6.85422e-05	0.143973	1.70789
ROCK2d	XR_001320866.1	XR_001320866.1:3478	GACAGTGGTTACCCAGTGCACATCACTCACTCCCAGACCTCTGAGTCCATGTCCTTCCACTACCAGCGCACGCAGAAATCTGTCAGCGTTGCGACCCGGC	1.57	7.07436e-05	0.148597	1.68285
PRKAR1Ba	XM_014202670.1	XM_014202670.1:383	TGAGGACGGGGAGAAGATCGTGGTACAGGGAGACCCCGGAGATGACTTCTTCATCATCACAGAGGGTACAGCCTCTGTTCTCCAGCGTAGGTCTGACAAT	1.49	7.48359e-05	0.157193	1.61618
DLK1b	XM_014154083.1	XM_014154083.1:2272	TAGGAGTGGCAAACACATTCTCCTAACAAAAGGAGCGTAGTCCTAATATGACGGATTATTTGTTGACCAGAGGGGTAAAGCGGAGGTACATCATGAGTAA	-1.47	7.64031e-05	0.160484	-1.72128
AJUBAb	XM_014207022.1	XM_014207022.1:3898	AACTTGTATTCCATAAACTGGGATCCGCAGTATGCAACAGTTACAAGAGCGCATTTTTCACCGGCTATCCACTGGTCGCAAAAACTGATTGACAGGCAGT	1.49	7.90315e-05	0.166005	1.64399
GNRHRb	XM_014201132.1	XM_014201132.1:993	GCCGCACCTCCACCACCATTCCCGCTGCTATGATTGTATAAGGAAATACATGATGAAGTGCTGCTGCACATAGGCTATCAGCCGTCCAGACCGAATATTG	1.75	8.09963e-05	0.170133	1.57016
CCDC138	XM_014173899.1	XM_014173899.1:929	GTATGAATTCTCCATGGCACAGAAAGGGAGAGAGAACGTTTGTCAGAAGGCTATTGAGTCCAAACCTTCTAAACCCGAGAAAAAAGCCACCTCCAAGCTA	1.63	8.10279e-05	0.170199	1.62395
RND3a	XM_014165494.1	XM_014165494.1:1051	GAGACTGGGGGACACTGTGAACATGCTAATGAGCATTTGAATTTTGGACAACCATGAAGAGCTTTATGCACTATTAGTGTGCCAACTGAATGAGGGATGG	1.54	8.37795e-05	0.175979	1.6567
VDRAd	XM_014167996.1	XM_014167996.1:3206	CCTATGTATTAGCTATAGATATTGACAGCCAGCAGACACTGTGGTCCCTCGGGGCCTGAGTTGAGTGCCTATATGAACCTTTTAAGGACTGGAGAGTGTT	1.81	8.63028e-05	0.181279	1.60001
CADM2Ba	XM_014129854.1	XM_014129854.1:517	TTAAAGGTTGGGGGTTAGAGGTTAGAGTATGTATGACCCATGGCTTCAAGCCAGCTGCCGACCTCCACTGGTTCAGGAATGACAAGGAGATTAAAGTCAG	1.63	8.67905e-05	0.182303	1.58873
PPARAb	XM_014169858.1	XM_014169858.1:1906	CTGTGTGGACGGGCAATGTGAAGCTGAATTGAGTGTCCTGTTCCAGTGTTTGTCCTAACTAGAGAACATGTATTTGGCTGGGTTTAGACACCTTTGGCCA	1.65	8.75097e-05	0.183814	1.50826
PCNXL4	XM_014210604.1	XM_014210604.1:3581	CCTGGTAACCAAACTACACCTGTGTTTCTGTTACCTTACTAACTCACAGGGTTCTCACTACAGTAACCCAACAAATAACGTGACCTCTACCTGCCTGTCA	1.74	8.92446e-05	0.187458	1.55809
PRKAR2Bb	XM_014147660.1	XM_014147660.1:1380	CATTGAGGGGGAAAACCTATGAAATCCAGAAAGGGAAAAAAGACTAAGTGAGATGCACTATGATGAAGATGTGAGAAACCAGGATAACACTTTACTTGAC	1.68	8.99026e-05	0.18884	1.60271
ESR1	XM_014205563.1	XM_014205563.1:3177	TGCTCTACAGTAGTCTACACACACACCACACGTACAGTAAATGTATGTGATTTATGTTCATGCACAGCCCACCTTTCAACTGACTGTCATGTACCATGCA	-1.53	9.05593e-05	0.19022	-1.51989
SIX6a	XM_014210731.1	XM_014210731.1:1031	CGCACAAAGCAGTCGAGAGAAGGAAGAGGATAAATTGACAGTAGATAAATGAAGGAGATCCGGAAAAACAATCTAACATAAAAACAGTCATAGTGCCTGC	1.98	9.21036e-05	0.193463	1.65676
ROCK1a	XM_014191784.1	XM_014191784.1:152	AGAACCAGAACGTTGTCCTTCTGTATCGGTCAATATAGATGGCCGATGACAATGTGAGGCTTACTGCGAACGGACGGCAATGAAATGTTGTAACAAGACG	1.16	9.36391e-05	0.196689	1.45436
CFL1Lb	XM_014180466.1	XM_014180466.1:51	TGACGGGTGTGTACCGCTGCAATCCAACCTCCCTGTTTTTCTACCTGCTTTTTCTTTCCCGACCAAAAAGCGCTGGATACACCTATCCTCGTCCTTCTCC	-2.26	9.37026e-05	0.196822	-1.47055
COL2A1b	XM_014135018.1	XM_014135018.1:4650	CGGCGTTCCAGCAGTCCCTGTCAACCCACTTCCTGAGATCCAGTCATGTTTCCCATGGCTCACAGTTGAAGGGAATGAGCCAGGAGGAAGAGGGACCAAG	-1.3	9.49949e-05	0.199537	-1.56303
FHAD1	XM_014146077.1	XM_014146077.1:2577	CCCTGGAGGGTAATATCACTTCACTCAGGGCAGACTTGGCCCAGTCTCAGCTGGAAACATGTAGCCAGGGTGACCTCATCGTGGCTTTGAGTCGTGACCT	2.14	9.51029e-05	0.199763	1.50491
ADMa	XR_001323797.1	XR_001323797.1:594	CGCCGCAGGTCGCCACAGTCACTCCCACAGCGCTATGCAATGCTAAGTCTCCAAGCAGGCAGAGTGAGACTGGACTGCAGCAGAGAGTGCAGCCAAGGAC	-1.5	9.51416e-05	0.199845	-1.52041
ARHGAP5a	XM_014194348.1	XM_014194348.1:5214	CAGTGCCGTACCTTTACCCGGTTTCAGACAGATATGACATTGCGGGTTGAGACTGTCCACCCGTTACTCTGGTGATGAACACCTACCTTAATAAAGACAC	1.26	9.51722e-05	0.199909	1.4611
GRM6c	XM_014134589.1	XM_014134589.1:3259	ATCGAGCCAGACAGAACACAGTAACTGAAGTGTGGCCAATAATTTGTTCAGAGGACCTACATTTCACTAAGGAGCAGGAGATGTTATTGAAGGCTATGCA	2	9.63432e-05	0.202369	1.51125
ADMc	XM_014126713.1	XM_014126713.1:701	GGCTTAGTGTCTCTGCCCTGTTCTAAAATTCTCCAAATGCCTCAGACTTTTTCCAAAAGTTCTCCAGTGCATTCTTTCCAGACGCGAGTACTGAGCGATA	-1.64	9.72798e-05	0.204336	-1.51326
ARHGAP32a	XM_014137384.1	XM_014137384.1:4422	TGAGACCGTCTGGTCGCCATCTCCGAAACCCTCAGAGCAGCGAGTTGCAGTTCCACAGCCTCAAATACAGTTCCATACTCATCCACAGGCCCAGCCACAG	1.31	9.79476e-05	0.205739	1.46066
ARHGAP6e	XM_014174484.1	XM_014174484.1:4990	TGGAGCGGAAGGTGGCTGTTTTGGCAGCTCCTCAGACTCCATAAAGATTTAATTCTGGCACATTTCAACACGGTAATGAAGTGCAAGAGCCAGAGCTGTC	-1.75	9.79508e-05	0.205745	-1.45285
GRM6b	XM_014166437.1	XM_014166437.1:186	ACAGAGAGAACGAAGCAGTGACATAAACAGAGAGCAAGTGGGAGAGAACTTTTAAGGGATCTGGCAGTGATTTGTAGAATCTAAGTGGCATAATATTGTG	-1.67	9.81383e-05	0.206139	-1.41743
ANLNb	XM_014148898.1	XM_014148898.1:1662	CTGAATAAGTATCAAAGCTAGTGCAGAAGAGCCCTAACACTAAACGGATGATTAGTCCAATAGTGTAGTTATAATTCTGATAAGCCAAACACTACAAAGC	1.69	9.82896e-05	0.206457	1.45326
ARHGAP6f	XM_014207436.1	XM_014207436.1:103	AACTCAACAGTTGCCGTTGATGGAGTTGTTTTTACAGACGAGAATGAGAGAGAGGAAACTCTTACTGTCTAAGCATTGAGAGGATAGAAAAGAGAGGAGC	-1.74	0.000102144	0.214553	-1.43191
ARHGAP6b	XM_014164375.1	XM_014164375.1:14	GCGATGAGTCAGATACATGCATCGATTTCTTATTACTCAGAAGGGCGAAGCTTGGTGACGCACAAGAGTCCACGGTTGTGAAACTGTTCTACCATCCCTG	1.91	0.000104801	0.220135	1.44644
STK4	XM_014165828.1	XM_014165828.1:775	AGACATCCACCCTATGAGGGCCATATTTATGATTCCTACCAATCCGCCACCGACGTTCCGAAACCCAGACTTGTGGTCGGAGCTGTTCCAAGAATTTGTC	1.87	0.000105538	0.221682	1.44123
TLE4a	XM_014172558.1	XM_014172558.1:596	AAAGAACATTATATATACGTGACCTTTCTACTGTCCTACAGCTGACCCTGGGTCAGGATATCCGACAGGACATTCTATATTCATTACCATGGGCAGAGCC	1.91	0.00011055	0.23221	1.39719
WNT5A	XM_014134623.1	XM_014134623.1:1733	AACTATGGCTACAGATTCTCTAAAGAGTTTGTTGACGCGCGGGAGCGGGAGAAGAGCTATGCCAAGGGATCATTCGAAAGTGCCCGGCTCATGATGAACC	-1.83	0.000111737	0.234704	-1.32086
KDM5Bc	XM_014136221.1	XM_014136221.1:4820	AATAAGCGATGGCCGCTGAGGATTTGAGGAGAGAATGGATGGCGTTTTGGAAGGAAAGCTGGAAGTCTGACGGTTTTCGGCCTACTCCGTTAGCAACTTG	1.43	0.000113104	0.237575	1.31741
FOXP3b	XM_014146362.1	XM_014146362.1:1754	TCTTTTGCCTCTAGACTCTCTTATCATGAAGATGTGTGTACAGCTGGAATGGCTTTACGTTTTGCAGCATTTGAAAGAACAATATATACTTAGCAATCAT	1.4	0.000115767	0.243169	1.29699
MYO10g	XM_014174718.1	XM_014174718.1:337	CATCTATGACCTGTTTGAGCGTGTCGGGAGCAGGAACGGAGAGGAGACACTGAAGATGGGGACGGCCAGACGCAAACCCACCGTCAGCTCCCAGTTCAGG	1.34	0.000117062	0.245889	1.31509
ARHGAP32d	XM_014214855.1	XM_014214855.1:8	CGCACAGCCGGGTTTGCGCGTTCGCAGCGTTGGGTGCAGAGCATACGAGGCTACGGGTTCTGTCTCGCAGTCTCTTCTGTAGGACATGTTCACTGACGAA	2.6	0.000119508	0.251027	1.33123
GREB1Lb	XM_014142369.1	XM_014142369.1:6110	GAATATAGCTTTGAGTCTGCGACTGGTATGGCTCTGTTTACTGTAGCATTGCTGTGGTATTTACTACAATACTACAATACTCCAATCAACCCTCCACCTC	1.44	0.000120609	0.25334	1.28833
EPSTI1	XM_014173912.1	XM_014173912.1:1120	GTGTAACGGAGACTATCAACAGGCCTATGACTTACTTATCTAGTGTTGCAGAGACTACCAACAGGCATGTGTGTTAGTCTAATGACAACCCTTGTGTATT	1.23	0.000120891	0.253932	1.27171
RXRGAb	XM_014139718.1	XM_014139718.1:1569	GACACGAGTCGTACCCATTGTAAATAACCCCTGAACCCAATTCCCAGATCCCCTACCCTTACCCCGGAGCACAACTGCTATGAAATCAAACTTGAGAGTT	1.56	0.000121246	0.254678	1.29703
AMOTL2b	XM_014139405.1	XM_014139405.1:2019	CCAGGTCGAGAAGGGTGGGTTTTGTCTGCGCGCCGCCATGTCCACTTCTTCAATTAGCACGGCTAAGTGCGCCAGCATAAGCAAAGGTAAGAATCTATCA	1.33	0.00012186	0.255967	1.37546
RXRBAa	XM_014141731.1	XM_014141731.1:1640	ACCCCTATCGACACGTTCCTCATGGAGATGCTGGAGGCGCCCCACCAGCTGACCTAGGAACCAGGTTCTGCTCTGGTCCATCAGGGGTTCTAGTTCTGGC	1.18	0.000123785	0.26001	1.28919
LEPRb	XM_014168840.1	XM_014168840.1:4180	TCTGGATGGCTGCTCTGAGCACAACACAAGCACATGATAGGATCTTGTCTCCAAGCAGGTGGTACTGAATAGTTTGACTGGTGGCGCACAAATGATGATC	1.83	0.000124039	0.260544	1.31013
VDRAa	XM_014132120.1	XM_014132120.1:2743	TTAGTGGACCTATATAGCCGTCTGTAGCGCGGGCAAACAAAAACAATTCTGCCCTGCCCGACATTGCTCAGTTAGTACCAATTAAAGATGTTGAGTAACT	1.67	0.000129643	0.272316	1.27175
ARHGAP6d	XM_014156305.1	XM_014156305.1:172	AGTGGACAACACACGCCTGCGTTTGTGTCTCCTCTGCGTGAGTTTGACTGAGTCTGAGGCTTTGAGCGGTAGCTTTTCTCCCTGTCAGCTCATCTCTAAG	-1.4	0.000129855	0.27276	-1.20817
SIX3a	XM_014179983.1	XM_014179983.1:1557	AGATATGCTTGTACATAATATTGCTCTCCCATCTCCATCCTCTTTTCTATCCCTGTTCTTGACTTGGTGTTCCTATACATAAAATATTTGTCAAAACGTA	-1.2	0.000130117	0.27331	-1.2625
CDH2b	XM_014123187.1	XM_014123187.1:86	GAGAGAGAAGAGGCTGCCTTCTACATGCAGCTGTCGCCCGTTTCCTAGTGGGCATTCTGAAATTGGACCGCGAAGAAAGAGGGACTTTTCACAACGCATT	1.36	0.000130553	0.274226	1.26067
PRKAR2Ad	XM_014146325.1	XM_014146325.1:2743	AATATCACACACCCTCTTACAGTTGCTTGAACCTCCTTCAGCCTCTTTGTTTGAATTGAAAAAGCGGTGTCCCTGCTGATACAACCCTGCCACCGCCACA	-1.27	0.000131454	0.276119	-1.21068
SAV1a	XM_014194137.1	XM_014194137.1:1867	GGTCAGGGGTTAATCTCTTTATGATTGACCTCCTTATTGCCGCCGCCTCTTCACCAAAACGTATGTTGTCTCCCGTTATATCAGCCGAATGTCCAGATGC	1.71	0.000131741	0.276722	1.2699
SOX9d	XM_014158399.1	XM_014158399.1:1952	GAGGAAGAACACGACAGAGTAGGTGAAGGAGAGCTGGACTTGTAGGAACTGAAACTAGATCAGAATAGCTCACAACAGGCCTTTTTAATTTGTTTTGAGG	1.4	0.000136101	0.28588	1.20681
PRKAR2Ac	XM_014135164.1	XM_014135164.1:2465	CCCTAAATATCACACACAGATATTCTTAGTTGCTTGAACCTGCTCCAGCCAATTGAAAAAGCAAGGTCCCTGCTGTTTCCACTCTAACGCTGCCACAGCT	-1.24	0.000138152	0.290189	-1.20092
PPARB2B	XM_014147251.1	XM_014147251.1:206	GTGTACAGAGAAAGTTGACACTAGGCTGGTAACTAACTACCTGTTAGCAAGAACTCATTAAAAGTTTGATGTCCCGAGGTACTGTAGCTAGCCAGCCACC	1.43	0.000139168	0.292322	1.16388
CYP26A1c	XM_014205392.1	XM_014205392.1:1160	AGCTCAATGGATACCAGATTCCCAAGGGTTGGAAAGTCATCTACAGCATCTGTGACACACACGATGTGCTGGACACACTTATAAACAAGGAGGAGTTTCA	1.9	0.00014084	0.295835	1.24566
FOXO1b	XM_014123816.1	XM_014123816.1:26	TGTCACTCAAGGTCTTAGTGGGTGTTACCAGTTGACTTCGTAGGACTTACGAACGTAATAGATGTGTGATTGACAGTAGACAACGACAGTCAGGCGCGAT	-1.19	0.000142452	0.299221	-1.14544
ARHGAP19c	XM_014214449.1	XM_014214449.1:1745	AGCAGCTTTGGATGGGATTCCTCGTCTCTTAAAAGGATGTGCTTCTCGCCAACGCAGGAGACGTCGGTCTAGCAGTCAGCTCAGCTCATCCACAACTTTT	1.34	0.000142529	0.299383	1.22087
SLC38A6	XM_014210728.1	XM_014210728.1:1558	TTTCCCTGCCCGGAAGGCAATGTCAGTGCTGTTTTGTGGAGATAGGCCTCTCTCCTGGGTGTATCATATCTTCTCTACTCTCCTGATCCTGACTATGGTG	1.19	0.000144143	0.302772	1.12778
FGF14a	XM_014163795.1	XM_014163795.1:145	AGCCTTCAAAAGGAAACAAACCTGGCTTTACCGTTGCAGTGAGAGCAAAACAAAGATATGAAAACTGGGGTTGTGGGAATTTGACTTCGGCAAACAGTTG	1.69	0.000144256	0.30301	1.1345
TNFSF11	XM_014173909.1	XM_014173909.1:1143	CTCTTCACCAGATAGCCTTCTTACCCGATAGAGAATGAGGATAGGCAGTTATTTAGATGAGGTGTTATGGATACCTCTGGTCACTCACTAGGCCTTCAAC	-1.29	0.00014485	0.304258	-1.18607
RND3c	XM_014173486.1	XM_014173486.1:1106	TAACTATGAAGGGCTTTGTGCACTATTAGAAGACTATCGATCTCCACAGCCATTGCCAACTGAATGAGAGATGGTGTTTAGGTAGCGGCAGCAACTATGC	1.7	0.000146991	0.308754	1.13577
PAX3d	XM_014215104.1	XM_014215104.1:2124	TGGCCCAGCCCAGTCTCCAGGGACATGTGTACTGCATATGTTGAGACTGAGGGGGCTCTTTATGTAATCTATTCCCTCAACAATGATCTGTTCCTTCACA	1.67	0.000147355	0.309519	1.11671
TLE1a	XM_014160992.1	XM_014160992.1:839	TAGCCTACAGCGAGATAAAAGGATATTCTTACACCGGAGCACCGCTGATAAAGAGTTGACGGGAGATCTATGAGGACAAATGGTCGGACGTGTTTGTGTC	1.83	0.000148395	0.311703	1.16683
ROCK2c	XM_014204608.1	XM_014204608.1:154	TGCTCATTCAAACAACCTGCAGCAAAATTATTGAGTTGTCTCGAGCGCTGTCCGCCCGCGTTTTAAAGGGCCACGGCAGGTATTGACAAGTTTGTTGTCC	-1.33	0.000149975	0.315022	-1.11074
PAX3b	XM_014163289.1	XM_014163289.1:1912	CTCCACCTCCAGCCTAGTCTCGGTTGAGGGATGTGTGTACTGTACTGTATATGTTGAGACTGAGGAGGCTCTTCAAGTAATCAGGACCAAAAGCTTCCTC	-1.34	0.000152142	0.319574	-1.10273
NR1I2/PXR	XM_014174162.1	XM_014174162.1:1997	TTCCTCAGCCCGATATACAGAACGGATGCCTAAATAACTGTGATGCTTCAACAGAGACATGTAAAACTGCCTATGGGGTGATTGAATCATTTTCCCTCTC	1.53	0.000153315	0.322037	1.07902
LRRC9	XM_014210738.1	XM_014210738.1:1811	CACTGGCATCAAGATCAACCGTATCATCCGCATCCATAACCGTTCGCTGCGGCTTCGTTTCGAGGACAAGCTTCATACCCTGTTGGCCAGCGAGGAGTCG	1.95	0.000153599	0.322634	1.11224
ALDH1A2a	XM_014126911.1	XM_014126911.1:466	TCTAGCAGTGAGTCTACCACAGTGCTCAAAGTCCAGATCCCGGACTTCTTCGTTTTTGCAACATACTCAAAGGAACATGCACCATACAGTGCCTATCAGC	1.95	0.000154124	0.323737	1.07797
FRMD6a	XM_014211509.1	XM_014211509.1:2626	AGCATCTTTTAATCGGACTGATAATACTCCAGTGACACTCTGGTTGGGAAAGTAAAGGGAAAAGTTAAGGAACGTCAAGGAATATCTCAGCATCACCCTG	1.27	0.000154236	0.323972	1.07532
WNT7B	XM_014169868.1	XM_014169868.1:419	TCTGGAAAGGTTAGGTATTGTAGTGTTGCCAATGTGAACGTAAGCGTGACCATTTCATTCTAGTGAATGGCCAGTCCCAGAAGCGGTTATGATCATGCAC	1.58	0.000154803	0.325162	1.07224
MYO10d	XM_014150467.1	XM_014150467.1:45	CTCCTCTCTCTCTGTTCGCGTTGGGTGGGAACACACATCAGGGATTGTAGCCGTTCGGATTTCAATCGGGACGCTTACAAATGAATGGAAATCACCACCG	1.45	0.000156896	0.32956	1.10843
GLHA2a	XM_014195502.1	XM_014195502.1:572	CCTGAAGTTCCTTGTGTTTTAAGAGAAATCACATATTAGGAAATCATTGTGAGGTAATATTCTACGGATAATATTTATAGTGCTCTTATGGTAGCAAAGA	1.3	0.000157381	0.330578	1.11641
GNRH1	XM_014160183.1	XM_014160183.1:74	GTAATAAGGCTGACTTTGCAGAATGGAAGAGAAAAAGGTCTTGTTGCTGCTGCTTTTGATAGTGGCTCTAGTGTCACAGGGTTGCTGTCAACATTGGTCC	-1.29	0.000163638	0.343722	-1.05683
AMOTL1	XM_014163484.1	XM_014163484.1:3503	AGCTGCTGCTGAAGAACTGAGGATGAAACAAACTAAAGTAATGATGGCTGACTGATAGACTAGTTGTGATGGAAACTGGAGGCTCATTGGATGGCAGAGA	1.25	0.000165603	0.347849	1.02008
MC4Rd	XM_014157590.1	XM_014157590.1:116	GGCTGAGGCAAAAGACAGGATCTGGGATTTATTCTGATTTCCACCACCTGCTCGATGCTAGACTCTGACTACATCCACTGAGCTGTTCTTTCACAGCAAA	-1.14	0.000165969	0.348618	-1.04562
RXRAb	XM_014128611.1	XM_014128611.1:71	AAACCTAGCCCAAGAGAGGGAGCGCATCTGAGTGAGCAAACAGAACTAGAAACTATAGGTGCATTTTTACTCTATCGAACATCGCTTTTGAAAGACTGTC	1.37	0.000167365	0.35155	1.0121
CTNNB1	NM_001173938.1	NM_001173938.1:1943	ATCGTCATCAGAGGACTCAACACCATTCCACTCTTTGTCCAGCTGTTGTATTCTCCCATTGAGAACATTCAGCGTGTGGCTGCAGGAGTTCTGTGTGAGT	-1.19	0.00016749	0.351812	-1.03993
RND3b	XM_014165492.1	XM_014165492.1:1056	CCCAAAAAAAACGTACCAATCTACATCTAGCTGCCCTACTCTGTCATAGAAGTCCACCGGAGGGACTGAAGACTTAAAGGATGGGCTTTAGTGTATTTTT	1.2	0.000170636	0.358421	1.03842
GREB1La	XM_014210245.1	XM_014210245.1:9	TCATTCAGCGGATCAGGGGATGAGAAGCGTCACCCAGTTTCTCTCGTAGTTTATCTCGCTGACCAGATTTCTCTTGCCTGGTACTTGGTTTACTGACCAG	1.7	0.000171237	0.359682	1.02806
PRKAR2Aa	XM_014131913.1	XM_014131913.1:1832	GCTGTGGCACACTGTAGTTCATTGGACTTTAAGTGGTGTGAAAGCCAAGGGTGGCTGGGTGTGTGTAAGGACTTGGCCTGTGTCACTTATGCAACAATTC	1.19	0.000171378	0.35998	0.993449
CGBa	XM_014126340.1	XM_014126340.1:402	TGCGATTGCATCAAATGCAAGACGGACAACACCGACTGTGATCGCATAAGCATGGCAACACCCAGCTGCTTAGGAAGCCCACTAGAAATGTAATACTGTA	1.72	0.00017157	0.360382	1.06033
COL1A2	XM_014178512.1	XM_014178512.1:4396	TAAAAACGCATCACTTTGTGCTCTTTGTATATCTTCCAAAGAGGAGGTTTAAAACCACAAAAATATTACAAAAAAAGGTTGAAGCTACCTCATGCCTGTT	-2.13	0.000173653	0.364758	-0.990053
CGBb/GTHB2	XM_014179923.1	XM_014179923.1:244	CCAACCCTGGATACTAACCTCCTCCACTGTATAAATGCCCAAACACACTGCCCATCAGGACACAACTTTCTGCTGCCTGCTGAACCCTTTGAGTCCTTCA	-1.31	0.000174231	0.365972	-1.02511
RXRBAc	XM_014177327.1	XM_014177327.1:3123	TTATTGTGGAGTTGATTGGTTGGCTTCAGCCGATGACCCTGCCAGCCATCTACCGTGACTGTATTGTGTGGTCTGCTTACACAAAGCTAAGCAATAGGGG	1.21	0.000177637	0.373125	0.975455
MMP13a	NM_001140524.1	NM_001140524.1:1414	AAACAGCTACTTCCTGCCCTGTTAGAACATCGACCCTCATGAGCCGTTTAAAGTAGCAGCCATGAACAACAATGAATTCAGCCAAATATTTTTTTATAAT	2.06	0.000177797	0.373463	0.993476
MYF5b	XM_014153440.1	XM_014153440.1:728	CCCTCCAGCACCGACTCCCAGCCTTGCACTCCAGAAAGCCCCGGGACCAGACCTGTGTACCACGTGTTGTGAAGAAAACCTGCATTAGAATATAAATAAT	1.79	0.000179947	0.377979	1.02273
COL1A1a	XM_014204457.1	XM_014204457.1:5684	TGTTTGTCAGACATGATCTTGACTATTCTCTGACTGCCCAATGGACTTGAATGAGGCACAGCTTGCACCTGTTACAGTTGTTTTGACTGAAAGGAAGATT	-2.15	0.000180871	0.379918	-0.955811
SIX3c	XM_014158209.1	XM_014158209.1:1186	GCGTGCTTCATTACAGAGCATGAGTCCGTCCGGAGGGCGCGTGCCGTGGTCGCCTTTCACACCGAGAACTACCGCGAACTCTACTGCATCCTGGAGAATC	-1.48	0.000181382	0.380992	-0.964261
TEAD1d	XM_014148054.1	XM_014148054.1:2094	TCTAGCCCTGACACTCAGTGTAAACATGCTTCATTCAGAACTGGGACAAACTATCACATAGATCTCGCTAACCTGAAGGACATGTAGCTTATGAAGGATG	-1.33	0.000181489	0.381218	-0.981317
RLN3Ac	XM_014202852.1	XM_014202852.1:1223	ATTTCCCAACGTGGGACCATTGCGAACCATAGGTCGGAATTTCTGACCTGGCTACTACATGTACATTGAACAACACAGGAGTATTTTGGCATGTTTTGTT	-1.25	0.000181783	0.381836	-0.979645
KLF15b	XM_014132138.1	XM_014132138.1:1090	GCCACATCGTCACAGGAGTACAACGAAGGCGATGTGTTCAAGAGTGGTTCATTATCCAGCAGGGCAGGATCAAATCAGAGTTGTGCAAATGGTGGCAGCG	1.4	0.000187593	0.394039	0.986879
MYF5a	NM_001123644.1	NM_001123644.1:438	TCCGACAGCATGGTTGACTGTAACATTCCTGTTGTGTGGCCTCAGATGAACACAAGCTATGGCAACAACTACAGTTATACTAAGAATGTGAGCTCTGGAG	1.81	0.000189942	0.398973	0.946496
OTX2b	XM_014185285.1	XM_014185285.1:1470	GGGGGGCGACTCTCGGTAGCGGCTCGTGTTGTTGGCATGAAGTTTGGCCCTGTCCAGCAGAGGAGAAGTTATAATTTATTTTAGCACTGGCAAAGATATT	1.35	0.000191729	0.402725	0.943833
PRKAR2Ab	XM_014167675.1	XM_014167675.1:1264	AAACATTAAAGTAGAATTGTAAGAAACAGCACACTAACACAGTCCCAGAGTGCTTCCTAAACACATACTAGCTTTACATACTTACACAACATATTTGACA	-1.27	0.000192533	0.404416	-0.955704
PHACTR4Ba	XM_014200206.1	XM_014200206.1:450	ACTACCATCCATAGTAGGCCATTGAGATGCCCTGGCTGCGGTTTTACACAAGAACTACTACTACCAAAATGCCATCAAGGTTGTTTCCGGTCATTCCGGC	1.28	0.000192784	0.404943	0.951726
FGF8b	XM_014154007.1	XM_014154007.1:718	AAGTTTTTGAAGAGCGACGACTTAATCAATTGCAACCGAAACCAGTGTTTCACACAGCTTACCTTCACCAAATAACCTCGGAACACTGCAAGCCCTGTGG	-1.71	0.000196205	0.412128	-0.888618
PRKAR1Ac	XM_014202328.1	XM_014202328.1:342	TCCAACTCTCGCTCCGACTCCCGCGAGGATGAGGTGTCTCCTCCCATGAATCCCGTGGTGAAGGGGCGGCGGCGGCGCGGTGCCATCAGCGCCGAGGTCT	1.22	0.000197697	0.415263	0.89901
ASMT	XM_014173895.1	XM_014173895.1:1118	TAGCCAAGCAGTGTGTGTTGGCGTACCCAGAATGCACTGTGACGATCTTTGACCTCCCTAAAGTGGTGAAGACATCCAGAGAACACTTTGTTACCAACGA	1.3	0.00019883	0.417643	0.883791
COL2A1c	XM_014168236.1	XM_014168236.1:6227	CCCCATATTGCTCCAGAGAAAAGTGTGCATCTGGGAAGGTCTTTTTTCTGTACCCTGAAAGTATGATTAAAACCTTTTCTGTTGCTATTATGTTCCCAGA	-2.81	0.000202289	0.424907	-0.877765
PHACTR4Bb	XM_014169607.1	XM_014169607.1:141	AAGCACAATGGATGCGCGTGATGATGCTCTCGAGATGTTATCAGTGGGATGGAGCGGTGATGTTACACTGGGTAGCAATTAGCAAGCCTCTTTTTCCTAC	1.26	0.000202857	0.4261	0.868193
AMOTb	XM_014138015.1	XM_014138015.1:116	TCGTTCGTTTGTTCCTTTGAAGGGAGGAATGGCGGTGAGATCTGAAGAAAACAATTTACAATGATCTCAGTCGAACATTGGAGTCCCGAGGAGGTGGCGG	1.36	0.000202883	0.426155	0.853535
ARHGEF17a	XM_014163481.1	XM_014163481.1:9576	ACACACAAACCAGTGTCCTCAAGCTCAAGTGGGGATAGTGTTTAATGTCTCCAAGCCACGAGAACTACCCTGCAAACTATCTGGGTCACCTTCAACCACT	1.14	0.000203001	0.426404	0.875322
COL2A1d	XM_014134054.1	XM_014134054.1:33	CGGGTCGGTACTAGATTTCTGGAGGGGTCTGGAATCCCCATTGGGTTTTTTTTTTTTGTTTTGAAGGTGGTTGAATATATGGTTCGGCTCTGTAACTGGG	-2.21	0.000203891	0.428272	-0.888589
SIX3b	XM_014210714.1	XM_014210714.1:1220	ACCACCACTACCTGCATGATGGTTTTTTGTATCTGGGAAAAATACCCCGTTCAATATTTCTACAAGGATCATCGAGAAGAGGGAATTAATTACCAGAGGG	-1.44	0.000204423	0.429391	-0.847208
RHOAb	XM_014135189.1	XM_014135189.1:721	CTGTAGACTGCATGACAGGACTCAGTCCCTGTACCAGGGGCTCTGGCAAGTGTGTGGATGGACAAAGGGGGTTGGATAAGCACCTGTTTACATCTCACCG	-1.12	0.000204921	0.430435	-0.906499
TEAD1b	XM_014175316.1	XM_014175316.1:2659	AGTCTTACATTGCAATAAGGAAACCATACACCTATCCTGTTCCAATGTCCTACGCTACAAACGAGTCCCTCTCTTCTGAGAAGACAGTCATTAAAATGGA	1.23	0.00020497	0.430539	0.859162
CYP26A1b	XM_014155254.1	XM_014155254.1:670	CGAACAACGTCAGACAGATTCTGCTGGGCGAACATAAACTTGTCGCGGTGCAGTGGCCCGCTTCCGTCAGAACTATTTTGGGATCGGACACGCTCTCCAA	1.65	0.00020546	0.431567	0.846309
GHSRb	XM_014151925.1	XM_014151925.1:1446	GGCCTTGCGTTGAACATTTTAATTGAATTTGCCTCAAGGACTCTGATTAAGACTGTTGCTTTGATGTCACAACTCGCCCGGCAAAGACAGACAAAGGCGT	1.62	0.000205466	0.431581	0.884139
AJUBAa	XM_014156138.1	XM_014156138.1:3470	TCAAATTCTACTCAGACCAGCTCTCACACGAAAATGCTGGTAAAGGCTTTCAACACAGAGTAGGTGAATTTACTGTATGGTCCAGAGTTTGAACACCTGT	1.33	0.000205645	0.431957	0.873515
FARP1b	XM_014165575.1	XM_014165575.1:1382	GCAGAAGCCGTCCATCTCCGCTGTCTTCTCCTCACGCCCCGAAAGTGCCAAAAGAAAGTGTGAGCGGTGCTCCAGGAGACAGAGCGGAGGTGGACTCTCC	-1.6	0.000205811	0.432305	-0.861631
COL1A1b	XM_014192569.1	XM_014192569.1:1568	CTGGTAGCCGCGGTTTCCCTGGTGCTGATGGAGCTGCTGGTCCCAAGGGTGGCCCCGGTGAGCGTGGTGGCGCCGGAGTTGCTGGAGCTAAGGGTAACAC	-1.75	0.000206221	0.433167	-0.848173
GADD45Ba	XM_014216042.1	XM_014216042.1:745	GAGAAAGGCGTTCAAGAAGGGGCATCGTCGACATGCCTGTGTTTGCCTGCCCTGGTCCGCTATCCAGTGACGGAGTTGAGCATGCGAAGATTCCGATGGA	-1.33	0.000206422	0.433588	-0.865236
COF2a	XM_014196474.1	XM_014196474.1:947	GTCTCTTGTTTGGAGGTTTATCTGGATCAGGCAGATGAAAGAAACTAACGAGCAAGCCTATGACCAACCCACTGGGTTAACTTGTTAATTTATGCACTCT	-1.2	0.000208744	0.438466	-0.878376
GNRHR4a	XM_014148656.1	XM_014148656.1:1499	ACACTTATCTGCATATCACTTCAAACAGTGGTACTCCCGTAGAGTGGTCTTTGGACTTGTCCTGGAAACACTTTTTCCATTCAATAGAGCCATACAGACC	1.2	0.000208999	0.439002	0.829609
EGR1b	XM_014198129.1	XM_014198129.1:2613	TGGATGCGTTGCGTCTGAAGTAGCCTTAGAATGTGAAGTGTATTCTTCACGGATTGTAAGAGATTTTAAGGGATGATTTGGAGGGAACCGAGGTCATAGC	2.01	0.000209477	0.440005	0.881649
PITX1a	XM_014198242.1	XM_014198242.1:950	GCCGCGATGAAAATAATTTGCCGACAGCTGTGGGCCTAGTGGGCCTACCTGCGAATGGGGCGAAAGACAACTAAACTGGACTAGTTGCAATCATTTTTCA	-1.49	0.000209941	0.440981	-0.841339
ARB1	XM_014137515.1	XM_014137515.1:946	CAACACGGAACAACAGTCCTGTCAACCTTCTGTGTCCCATCACGGAAATGAGTTAAATCCTAACAGTGAGGCCTGTGTGGCGAGCAGTTGCTCCAGTTCT	1.32	0.000212674	0.446721	0.814034
ROCK2b	XM_014211022.1	XM_014211022.1:358	CCATGTAGTGCATGGGAGAAGAACTGGTCATGGAAAGTTTAACGATTCATCACGCAAGCTATTTTGGAGAACGCCATTCTTACCCTGTAAATTTGCCTAC	1.17	0.000215523	0.452706	0.825807
ETS1a	XM_014197824.1	XM_014197824.1:914	TCAATGGCTTGATGTCCACATTCCAGGAGTCTCGGTTCACTTATGACTACTTTGCCAACTATGGTACTGAACGTGCCCAGTGCATCCTTCCATCGGACAC	1.14	0.000215685	0.453047	0.82194
COL2A1a	XM_014145553.1	XM_014145553.1:5694	ACCTTGGACGACAGGTGCAGCCAATCAAGGCAGGGAACCAAGTGGCTCTGGATATTCTCCTATGGAGTCTACGCCCCACAAATAGAATCACGGGAGTCCA	-1.24	0.000220545	0.463254	-0.786626
CEBPAb	XM_014127824.1	XM_014127824.1:2561	TTTTCCCTGAGCAGCCTTCCTACAAGCCTGATGTCATCCATCAGTGCCTTTTGACTTCTCTCTGTGTGAAGTAAGACTTTGGACTTTACCACTGGCTGAG	-1.4	0.000224039	0.470594	-0.813453
HIF1A	XM_014210723.1	XM_014210723.1:2811	CACCTTGATGAACGTCATACAGAGTTGGTGTAAGGGATGTGGTAGTGTTTGCAGGTAGAGGCACGTAATTGTTTATTTCTCGGGAGTCTGACAGCACACG	1.16	0.000228196	0.479324	0.78634
COF2c	XM_014129157.1	XM_014129157.1:1	TGTTCTGATGCCCGTCAGGCGCGTGTCCGCCGCTCAAGTGTGAGCTCAACAAGAAGAACGAACATTTCATTTTCGACTCAGACGCTGATACACGAAAGAC	-1.23	0.000230048	0.483214	-0.783052
RHOAf	XM_014166109.1	XM_014166109.1:1138	TGGAATCAGGACTCATCCAAACTCTTGTTCATTTGTAACCCGTCCTGTCCGCTAGCATAGATTTTAATGGTAAGAGGGTCTACTTTCCAGGGGAGAGGTT	-1.24	0.000231133	0.485493	-0.755717
RND3d	NM_001140259.1	NM_001140259.1:277	TTGCAAAGGATATCTTCCCAGAAAGTTACATGCCCACAGTGTTCGAGAATTACACGGCCAGTTTTGAAATAGACACGAAAAGAATAGAGCTCAGCCTATG	1.32	0.000231317	0.485881	0.767017
CYP26B1b	XM_014206393.1	XM_014206393.1:3806	GCCTGATGACTGGACTTCTTATGGACATAACAAAGCTAAGTCGGAGAGAGAGAGAGGAAGAGTGTCGTTGACCTCTGTGGAACGCGATCGTGACATTTTG	1.46	0.000232443	0.488247	0.738599
SNAI2a	NM_001140203.1	NM_001140203.1:1178	TGTACCTTACAGTCATTGCTTTTCATGTACCTTTGGGAAGTGGAGAGATTTGAAATAATGTGCCTTCTCAAACATTTTGATGTTCTGACCAATCTCTCTC	1.48	0.000232817	0.489032	0.768177
ALDH1A2b	XM_014175666.1	XM_014175666.1:1297	CCCACTGTTTTCTCCAATGTCAAGGATGACATGCGCATCGCAAAAGAGGAGATCTTTGGACCAGTTCAGCAGATCATGAAGTTCAAGACTATTGATGAGG	-1.49	0.000233	0.489416	-0.739835
FOXP3a	NM_001198847.1	NM_001198847.1:1472	GCAAAAGCCTCCATATTAGCTCTCCAGGCGGAGGGTTGACCAGTCCTGGTCTACAGTATCTACAGCACCCAGCATCACCTTCTTTGTTCAGCAGCAGATG	1.43	0.00023303	0.489479	0.736239
VGLL3a	XM_014173901.1	XM_014173901.1:1500	GAACCTCCTGGAACCACATTTTTTGGTGGACTCGTTCTCTAGAAGACTCTCCACTCACTAGAAGAACTCAGAACTCCAGGGTGGATTTAGGTTTCTCAGA	1.34	0.000233689	0.490862	0.749156
GNRHR1a	XM_014142277.1	XM_014142277.1:3462	CCAGGGAGGACAGAACCTTTGGACCTCTTTTGAATTTCTATCCTCTGGATCATCACACGGGAATTACTACAAGATGAACTAACTGGGCATTGTTGATGTC	-1.27	0.000235872	0.495449	-0.725741
MOB1Ab	XM_014161297.1	XM_014161297.1:61	ATTATTTCTTCAGGGTACGACTACACACTGACAAGCGAGAGAAGGGTTAGAAAGTTAGGAGACTTTTCACCAGGGAAGCTAGAAAGGCTGTATATTCACC	1.24	0.00023595	0.495612	0.755582
AEBP1	XM_014161791.1	XM_014161791.1:4474	GATCGACGATTACTAAGGGTAACACCAAGACCTTGTTCCAATACATCCTTCCTCCCCACTTCCTTAAAATAATCAAGGTACGGAAGGAAGAAGTTGAACA	-1.73	0.00023639	0.496537	-0.728836
FRMD6c	XM_014216100.1	XM_014216100.1:1713	GAAATGCTGAGATTGGCTGAGCTGATTGAGGGCGTGTCAGTTGATTGTCCCGTGCTCACCTCAGAGACTCATTGTGAAGGATTCAATGGGGATCAGGTAG	1.26	0.000239447	0.502958	0.728304
LATS1a	XM_014205037.1	XM_014205037.1:5010	GAAGGACTGATACTATACTGAAAAAGGAATTCTGTATTGGCACTCTTTAGTAGCTCATAGTGGATAGATGGGTCACCTCCCCTATCCCATATTTTTCCTT	1.13	0.000240394	0.504947	0.711896
CEBPDb	XM_014191131.1	XM_014191131.1:569	ATGACAGCAGTACCACACCTGGAACTCTGCAACGATGAACTTTTCCTTGACTTATTCAACACTGTGAAGCAAGAGAAGACAGACTTCTACATGCCAAGCT	-1.26	0.000242556	0.509489	-0.702869
COF2b	XM_014199640.1	XM_014199640.1:1300	ACATTCCTTATACAACAGGATCTGGTGGGTTTAGAAGTGTGACGGTAAGACGGGGGCGATGTATTTGAACTGCCTGTGTTCAGAATTTAGACTGGTATTG	-1.19	0.000242906	0.510224	-0.737646
SNAIb	NM_001140479.1	NM_001140479.1:1257	CATACATATTGTAGACTCATGGGGGTTAGTGTGCCCGTGTACTTTTGAGTCTAGCCCAGCCTCGGTGTTGGTCAGGCCAGCTCCGGATCATCATGGCCTA	-1.29	0.000244752	0.514101	-0.69454
DLK1a	XM_014212308.1	XM_014212308.1:1335	TACACGTCAATCTGACATGTGGGTATTTTGACTGACCGTCTGCATGAGGAGTGTGTTTGAATGTGCAAGGACACCTACAAAACAAATGGAGAAGGTCATG	-1.27	0.000245819	0.516342	-0.704105
ARHGAP32c	XM_014157221.1	XM_014157221.1:6459	GAAGGCGATGAAGAGATCAAAGAGATGAACCGAAAAGTGGCTTAGATTTGAAAACATTCCAGAGCAGACTGTTGTTGTGAGCGTTGAGAAAGAATGGCGA	1.22	0.000249838	0.524783	0.68723
PCDH18b	XM_014199395.1	XM_014199395.1:263	ATCCTCCAGTCGATTTGCACGACTTTTCACCAAAGATGACTTACTGAAGGGATTTAACATGCTATACTTTTGAGAGAGCATCTTTTAAAAACCTTGCTCC	-1.75	0.000251114	0.527464	-0.684578
ARHGAP6c	XM_014151712.1	XM_014151712.1:3139	GCTGCTGCCTATACTACGGACTTGGTACAGAGTCAATAGTGTTTCCTGTTTGCTATGTATTGATCCGCGATTGATGTTGTATCCTGGGGACCCCTTTGCT	1.21	0.000253882	0.533278	0.669589
AESc	XM_014169692.1	XM_014169692.1:2414	ACAGATCGCAGCGATGATTAACATTGTGCGAGATAGAAAACGCATTCAGATCTTTTCTCTCCCTGGTGGTGATGCAGTAGGAGAGTGCCCGTTGCCTCTT	1.14	0.000256075	0.537886	0.653723
PRKCH	XM_014210726.1	XM_014210726.1:1943	TAGCACTGTAAAACATCTCCAGCTTCTGACATTCTCAATTAAATTCTTGCAGCAGGATTGTTGCATAATTGCGTCTTGGCACTGTGGGATATGACATCAC	1.21	0.000256563	0.53891	0.657048
ENOX1	XM_014173914.1	XM_014173914.1:2173	CCCCAGCCAACAGAACAGAAGGTTCTCAGTCCTAACGTCTCTCTCTCATGGACTGGAATGGTTTGAGATGCCTCTCTCTGATTTCAGACTCTCTCTCCCT	-1.21	0.00025717	0.540185	-0.678419
PRKAR2Bc	XM_014152968.1	XM_014152968.1:1506	CGCTGTTCGGAAGTAACACCGGCATTCACGACAACGACACCGCGTGATAGAGTACACTCGGCATAGACGGCTGAGACGTGATGTTTTTATAACAAGGGAC	1.11	0.000258606	0.543201	0.655357
KDM5Bb	XM_014132540.1	XM_014132540.1:4662	GAACTCCCTTTCTTCGCTGTGCTCTGGTCCCACTGCCTCCTCATTGACCTTCCTGATCTGGCGACAACGGTGCTACTTCCTCCTTGTTCCCAGCCCAGAC	1.16	0.000260882	0.547982	0.636796
CEBPAa	NM_001139931.1	NM_001139931.1:915	CCGTTGGATCCATGAAGATGATGGGACGCGACGACCGAGATCGGGACCGGGGTAAATCTAAAAAGCGCGTCGACAAAGCTAGCACGGAGTACCGGTTGAG	-1.32	0.000261483	0.549245	-0.653048
GHSRa	XM_014150371.1	XM_014150371.1:721	TTTATTGCTCCAGTGCATGACTGTTCTAAAATAGAGGAGGACTCGTAGCTTAACTCCTGTTGGTAAAACCATAAGATCCTTTACGCATCACGCGGCGCGC	1.23	0.000267438	0.561753	0.642878
TDRD9	XM_014210746.1	XM_014210746.1:2725	ACGAGGTGGAGGCCCGCGCTGGGAGCATGACCGTCTGCCACATGAGATACGCTCGTCCTGTGGTTTGCAGGGTGAATGTGGACTTCCAGGACAACTCAGT	1.39	0.000268297	0.563557	0.633772
TEAD2	XM_014126867.1	XM_014126867.1:2029	TACAAGTCTTACATTGCAATAAGGAATCCAAACATCTGTCCTGTTCCAGTGTCCGACGGAGTCATTAAAATGGATTTGATTCTAAAAACCATGAAAGCAC	1.24	0.000268499	0.563982	0.617663
PPARGc	XM_014168482.1	XM_014168482.1:746	GTACGGCGTCATCGAGGTGCTCATCATCATGTGGGCTCCGCTCATGAACAAAGATGGTACACTGATCTCCTATGGACAGATCTTCATGACGAGAGAGTTC	1.25	0.000270727	0.568662	0.606244
GRM6a	XM_014133244.1	XM_014133244.1:4216	ATATTGTGGCACCATAATGGTCCACAAAACCACGATAGCCCAGTTAAGGTCACATTTCTAGCAGTCCCAGAACGCATGCAGCATTCACTCTGTGCTGAGG	1.15	0.000274062	0.575667	0.617392
SIX6b	XM_014189802.1	XM_014189802.1:2316	ATAATGCCACACTTTGTGCCCTGACACGTTCTCGACATATAGCCTAATTGACCAACAACATGCTTTGCGTCATGTAATACGGAATGACAGACAGAGGTCA	-1.18	0.000274676	0.576956	-0.589875
SPP2	NM_001123551.1	NM_001123551.1:281	GAGATGTGCTTTCAGAGTGGGCTTCTTTGTGCCTGCCGCCTCCTGCACCGCACGTGTTCGCGTCACTGCAGAGTTCACTCAGGTTGTGTCCCTGAACTGT	-1.64	0.000275299	0.578265	-0.587563
ETS1b	XM_014214708.1	XM_014214708.1:64	CTCACGGCAAGCCCAGGTACAACATCAGTGCATTGTCTATCGCTGAACTGTCACAGCCAAGTAGCGTGCAGAGCGCACCACTCAACCAGCCTGCAAGAAG	1.28	0.000276569	0.580933	0.594333
SOX3b	XM_014199709.1	XM_014199709.1:16	GTTTGCAGAGTTCTGTTTTAGAGCGGTGGTGAACAGAGCTTGCTGACGAGAAGTGAGACATTGGAAGCACCTGGCAAACTAGCAATACCTAAGCTTCTTT	1.4	0.000277038	0.581918	0.606283
SNAIa	XM_014166486.1	XM_014166486.1:248	GGAGAGAGCAGCATTTTGGAGACAGTCCGTTATTTAGACAGTCACACAGTGGTCCACAGTTGAGCAGGTTGAGACAAACGGGTAGACTATAAGTTTCAAC	-1.16	0.000280157	0.588469	-0.582091
PGRa	NM_001252363.1	NM_001252363.1:729	CCTACTCATCCCGGTAAGGGCATGCTGAGTTTTGACGTAATGAGCAGTAACGGACAGGGTCCACAACAGCATTTGATGGTTTATAAGAGTGAAATGCCCA	1.21	0.000282179	0.592716	0.566464
MYO10b	XM_014193101.1	XM_014193101.1:3833	GACACTGTGATTGGACGAGATGTTATAAAGGATCCAGCCTAATGCTGTGTAACAGAAACTACAGGATCTTGGGCTATGACTTGTCTGTTGTTTCTACCAA	1.1	0.00028273	0.593874	0.564774
RXRAc	XM_014132501.1	XM_014132501.1:2074	GTAGCTGTCTGCAGGTGTATCTTTAACTGTTCCATCATTGGATGCACAGCAGCGTAGTAATTGGGACAATCGTGTTTTGGACTTGTTGAAGAGAGGCGGG	1.09	0.000285817	0.600357	0.553132
FSHR	NM_001126230.1	NM_001126230.1:1425	GCTTCCTGATGTGCCACCTGTCCTTTGCCGACTTGTGTATGGGCGTATACCTGGTGGTCATAGCAACAGTGGACGTGCGTACGAGAGGTCTGTACTACAA	-1.19	0.000286536	0.601868	-0.577001
COL12A1b	XM_014144106.1	XM_014144106.1:2546	AAGGGGCGACAGCGCGAGACTAGAGACGGTCACCGTCGGCCAAGAGACCACCATCGTGCTGCCGGAGCTCAACCCCTTAACGACGTACCGTGTGACGGTG	-1.12	0.000287003	0.60285	-0.558384
PPM1A	XM_014210734.1	XM_014210734.1:2244	ATGGTGGTGCAGATTATGGGAAATGTTCCTCCATTACTCCTACATACCTATTGTGCACCCGTCTTGTATATCAGTACGATACTACCCTTCACTTCAGAGC	1.12	0.000289653	0.608416	0.545864
WWTR1a	XM_014123631.1	XM_014123631.1:206	CAGCGTCAGTCGGACAAAAGTTTCCAAACTTCAGGACAGGAGCAACCTCATCTAGCCGGAGCAAAGGGAAAGTTACTTTTCTCATGTAGGGACACCTTTT	-1.21	0.000291563	0.612427	-0.547479
RHOAg	XM_014167662.1	XM_014167662.1:1664	GAACAAAAATGAGTTCTGCTTCCATAATCTCTCCGTACCGAGTTCCCAGCACTCAAGACAAGTAGGTCTTAGATTCTAGGTCTTTGGTGTGATTGCTGGA	-1.11	0.000292122	0.613602	-0.55898
FGF14b	XM_014152187.1	XM_014152187.1:2119	GGTTCATCAAGATCAGTCACCGTACTAATATACAGCCCACCTGTCCTGTAGACACACTGGGTTCAACAATATCCTGGAATCCTTTAGGAGGAATACATGT	1.33	0.000292233	0.613834	0.533284
ROCK1b	XM_014140558.1	XM_014140558.1:105	TTGATACGAAGCACTACATTGCCTACTCTCTAGCTTGCTAACGCCCAGTAAGGGCGTAGCTTGAGTGGCTATCCGAATTATCGTGTTATATGAAAATCCC	1.17	0.000292293	0.613961	0.533971
GADD45Bb	XM_014149394.1	XM_014149394.1:803	GTCTGCCTACCCCTTGCCGCTACCCAGTGACGGAGCTGGGAATGCGCATGTTCCAAGGGACAATGCACATGCATCCATAACGCATCGGACCCCAGTTCTC	-1.25	0.000295611	0.620929	-0.521572
SOX9a	XM_014202610.1	XM_014202610.1:190	ATTCTGACAGTTTGCAGGAGTGCAGCTTTGTCAACCAATTTGCGCACCGAACTCAGTGACATTCATTGCAGCCCGTGGGCACAGAAGCTGTTGGATTCTA	1.48	0.000296281	0.622338	0.544702
CDH2d	XM_014140224.1	XM_014140224.1:1489	ACAAAGACCAGCCCAACACGCCAGCCTGGAACACCGTCTACAAGATCACCGGGGGCGACCCCACCGGCAGGTTCTCCGTGCCAACCGATCCCACCACTAA	1.26	0.000296345	0.622473	0.535879
PCDH18a	XM_014212361.1	XM_014212361.1:224	CGAAGCTAAAAAGAAAGCTGTGACCTGGTTCATCTTGGGTTCTCAAATCTCCATCTTTAAGTCGATTTGCGCGACTTTTCACCGACGGTGATTTACTGGT	1.25	0.000296614	0.623036	0.51796
ARHGAP32f	XM_014163003.1	XM_014163003.1:6235	ACATGTGCTGCAAATGTGAAAGTGTATGTCAATGCACTTCTCACATTAACAGGAAGCTGTGATGCTTCATGACATTGTGGTGTATTATGAGAGGACATTA	-1.04	0.00029774	0.625401	-0.52173
RXRBAb	XM_014202184.1	XM_014202184.1:2135	CCTCTCAGATGACCAGAAAGCAACACGTTAACAATAAACCCGGGATACAAAAGGAGTAGGTGAATCACAATGGAACACGGAGCAGACCTGTATTGACTGT	1.11	0.000297746	0.625414	0.538512
COL12A1c	XM_014210332.1	XM_014210332.1:10124	TTGTTTTCTAATACCTCAGTGGGTTTTAGGACTAGCAAAGGGATATAGGCAAGAGCTAGACACTAGTGGCAGTGTCGTCTTAGTGTTTTGATGCAAATTC	-1.33	0.000300455	0.631105	-0.507085
CEBPBb	XM_014146703.1	XM_014146703.1:61	ACCGGTAGATAGGGGATTTATCACACTTGCTCCGCCCATTCAGTTTCACAGTAGCCTATATATAAACCGTTCCTAGACTCTCACTGCTGCATTACTCATC	1.13	0.000300601	0.631412	0.518072
OTX2a	XM_014210818.1	XM_014210818.1:323	TCCGGCCACATTCCTGACGATTACTGGTGCGGACAAAACCAAGAGGCAGAGTGAAAAGCTTAGGCATCCAGCGGCAAAATCGAGACAGCGAGAAAAAGAA	1.16	0.000303009	0.63647	0.520714
SIX4	XM_014210729.1	XM_014210729.1:3737	TCCTGGTTTTGTCAGATAGGGGCATAAGGCAGACATATCCTGTTATATTAATGTAGAGAGTAAGTGGACGTCATCAGTCAACAAATATATGTGGAGCACA	1.14	0.00030345	0.637395	0.516772
LIMK2a	XM_014170687.1	XM_014170687.1:2658	AGACTGGCTTGATTGATGACTGGCTCGGAGTTAACGCAAGGCAGGGCGTTTGGAGTGAAATTTGTTAACCAGCAGGAGGACACGTCTAAGGACAAAACGA	1.1	0.000303525	0.637554	0.498639
RHOAa	XM_014135290.1	XM_014135290.1:998	TATCTCTCTGGTAAACTTATGTCTGAGCATGGTAGTGATCTCTGAGGGACGGGATAAGATTGGTGTTCTTGATCAGGTCAGAAACCCCAGCGCTATTGGC	-1.1	0.000305399	0.641489	-0.494754
YAP1	XM_014215593.1	XM_014215593.1:594	ATTGTTTTTGGAATAACCATGGATCCCAGCCAGCACAACCCTCCAGCCGGTCACCAGATAGTCCATGTCCGGGGAGACTCGGAGACTGATCTGGAGGCCC	-1.13	0.000307316	0.645515	-0.492863
MYO10c	XM_014204158.1	XM_014204158.1:3536	CACACACACTCTGAAAGAGTCCGTTTTCATAAAGACCCCAGCCAGGCTTGCATTACCTAGAACTGTTGATGTAGCAAGCCGTGTGAACTGGAACCAGATG	1.09	0.000312174	0.65572	0.473683
ESRRAa	XM_014196428.1	XM_014196428.1:2790	GTACACAAAAAACAGAATACTGCTCAAGTAGTTGTGTGCGAGACAGAGGGGAAGGTTTGCTGCAGTGTTGGCACCACACTGAAGCAATGAAGGTGCAGTA	1.09	0.0003151	0.661867	0.460049
HTR1F	XM_014173643.1	XM_014173643.1:328	TGGACCGCTACTGGGCCATCACTGACGCAGTGGAGTACTCACGCAAACGCACCGGCATCCGAGCTGGCATCACTGTCGCCGTAGTCTGGTTCCTGTCCGT	-1.12	0.000318144	0.668261	-0.453534
AKAP11b	XM_014164979.1	XM_014164979.1:5524	ACCCCAGGCGGGGAGAGCACTCCACCACACTCCCCTCTTCCAGTGGCTCCTGGAGCACGCCTAGGCTGACTGCACTTACCCTCACCTCTCGCTCCTCTCC	1.14	0.000318989	0.670035	0.450685
TEAD1c	XM_014125445.1	XM_014125445.1:1514	TGACAGAGATAAATCGCTGTTGTGATTGGTTGGTTGTGAGAGTGACATGAGGCAATCGCCCATTGAAACACATCTTCAGAAAGACAACCTTATGGAAAGT	-1.28	0.00032205	0.676465	-0.451866
ARHGAP19a	XM_014182722.1	XM_014182722.1:1368	ACCAACAGGCGTTGGAGAGGAGGGGCAGACAAATCTCCCCGGAGATGGTTGCTGCGGCGATGGGACGGCTGGGAAAGGAAAACGTCGTCCTGCAGTCGGT	-1.08	0.000327692	0.688316	-0.426099
MC4Rc	XM_014180569.1	XM_014180569.1:1747	TATACAGCATGAGGTCTTTGATGTTGGTTCTGATTGTGATTGGTGAGGACTGATTTGCACTCTTTCTGCCCGTGCTCCAGGACATGGCTGTAAATTATTC	1.23	0.000328478	0.689966	0.420769
FSTL3a	XM_014148799.1	XM_014148799.1:1610	CCACATTTAGAGGATGACAATATATATGGTTTCAATTCACTCTAAGCAAAACAGGGTAACTGCTGTCTGTATTTCGGTGTTTGTTTGGAGGTGATGAGAG	-1.23	0.000329858	0.692865	-0.418477
MYO10f	XM_014165760.1	XM_014165760.1:6251	CTGGTAACTTCTGTTACTGAAGTATTGTTGGTCACAAGCTATAGAGCAGGGTTACCCATTTGGCAACCCAACTTTTACGAGCATATATACACTGAGGAGG	-1.12	0.000330308	0.693811	-0.419823
RND3e	XM_014150815.1	XM_014150815.1:2042	ACATTTAATTGATGTCGCAAAACAAAGTTGTGGTAGAAACATATAGGCTTGCTTCAGGAGATGGAGTGAGTGTCATAACTTGAATTAAACCCAATGTCAC	1.22	0.00033242	0.698248	0.408324
FRMD6b	XM_014196585.1	XM_014196585.1:2427	GTCAGCACCAGACTTGGGAAGAGTCAGATGGACTGTAAAAGCACTACATCCGCCAGTCAACATAACCATGTAACCACCTGCGACGACATACATAAAACAC	1.1	0.000335089	0.703853	0.399099
RXRAa	XM_014172379.1	XM_014172379.1:5400	TGACAGGACGTTTTTCAAAATGTCAACCTGGCCGGTCCTAATTCTGGAGTTTATGCTGGGCATATTGTCTCATGCCTCATCGGCCGCCATCTCTCTGGTC	-1.14	0.000336835	0.70752	-0.407784
RHOAd	XM_014145763.1	XM_014145763.1:1243	TGGATAGACTAACCCTATCTTTGCGCGGACCAGCATCTCCTTCTATGGTATCATAATCTTGCGTGGACCAGCACCTCCTATGATATAATTGGTCCAATAG	-1.1	0.000337733	0.709408	-0.407676
MYO10a	XM_014139109.1	XM_014139109.1:6583	AACTGCTCTTCGAGACCAGTCTGGTTATGGACATTGCCAAGCTGATGAAAGCATACATTAGCATGATCGTAAAAAAGCGCTACAGCAACTCTGCATCCAT	1.07	0.000341492	0.717302	0.387853
CHMP2B	XM_014173900.1	XM_014173900.1:801	ATCATGATTGTTTTGTGTTCTCACATCTTTAGGTACAGTACTATAGACGCTGGTGATGTGTCTGTCTAGTACCACTTACATTAACTCTAGGAACTACTGA	-1.06	0.000345933	0.72663	-0.369067
ARHGEF25b	XM_014135869.1	XM_014135869.1:2685	GAGTAAGGACTGGATGCAGACTGCTCTTCTGGACTGTTGCTAGTGCTTTTTCAGACTGTTACCGGGCGGTTCACCGACACTCTGAGAAATATAAACCATG	-1.15	0.000347211	0.729315	-0.366368
LAPTM4Aa	XM_014143948.1	XM_014143948.1:949	TCTAGAGAGGAGGGATACTCTTTTTCAAATCCTGCTAACATTCAAACCCCTGTAATATTGTAGACAAGTGAGTGGCAGATGCCGTGTAGTGTATAAAGCG	-1.14	0.000350218	0.735631	-0.364923
STK3a	XM_014143284.1	XM_014143284.1:2994	AGTTGGATGAAATGGAAAGTAAAATAGTCTTAGCACGATGTTCCAGGGGGAAAAGCTGTTGGTACATTCGTCTGTGGTAGCAGCAGCCAGCCTGGGGGAC	-1.05	0.000350779	0.736811	-0.358955
RLN3Ab	XM_014202846.1	XM_014202846.1:68	GAAGTCACACAACACTCGCCACCACAGAGACTGAGAAAAACACCTGCTCCAAACAGCCCAGTCTACCACTGAAGAATCTATTCTCTCTCCTTTTATGCTC	1.09	0.000353696	0.742938	0.344224
PPARGa	NM_001123546.1	NM_001123546.1:2086	CATGACAAGACACGCGCTGCCGCTCCGCTGAACCCTCTGTTTGATATTCAGTAAGGGGAAAGATTGGTTTCTCGGAAGGGTCTTTGAACTGTACCACATT	1.1	0.000357603	0.751145	0.34463
ETS1e	XM_014165442.1	XM_014165442.1:2	CTGCCAAATCTGTGTTCGTGAGTCGTGGCTGACGTCACGGCCAGTTAAACAGCAGTTTTTTGGGACTGGGGAGTCACGAAGCAAGAGGACACATTCCTTT	-1.09	0.000357656	0.751256	-0.343148
TLE4b	XM_014216416.1	XM_014216416.1:87	GGAAGCAAAGCGAAAGGAGTAGGCTAGTATAGAGCAACCAACGAGACAAAAGAGACTGCATTGAATGTGGTGGTTTCCGTCTCGGAAGCCACATAATATA	1.11	0.000360938	0.758149	0.325419
LATS1b	XM_014144217.1	XM_014144217.1:4698	AGGACTGACACTGTTGTAATGGAAACTGGATTATGAACGGGCACTCTTTAGTAGCTCATGGTGGATGGATGGGTCTCCACTCCATCCCATCATTTTGCCT	1.06	0.000361184	0.758666	0.328411
TEAD3b	XM_014166078.1	XM_014166078.1:2204	AATATGGGAATAAGTGTATAGATTGGAACGGTACAGCTACAAGGACCATCGAAGAAGAACAAACCCAAAATAATCAAAAAGTAGAACTTTCCGACCGAGT	1.1	0.000362796	0.762053	0.322796
CDH2c	XM_014191007.1	XM_014191007.1:3047	TTCCTCTCAATGGATGTGGACAGCTTCTGATTACCGATATTCCCCTGAAAGAGTGGTGACAGGAACAATGACAGAAAAGTTCAAAAAAAGTAAACATAAT	1.13	0.000363373	0.763265	0.325489
WNT8Aa	XM_014199006.1	XM_014199006.1:155	AGCCTAGTCAATTTGAGGTGAATAACAGCTTCGTAAATCGCCAATCAGCACACCATGGACGCGCCTAATGAGTCTGAAACTCAATGTAAAGCCTGTATGT	-1.11	0.000364435	0.765495	-0.315772
LATS2b	XM_014174046.1	XM_014174046.1:5147	TCTAGGCATTCCCCAGCTGTGACTCCTACCTTTAGCTTCACACTAACTTATTTTCCAAATAGGAGATGTGGGATAAAGCCCACTTGTGTTGTTCCCACTC	-1.08	0.000365344	0.767404	-0.313221
PPARAa	XM_014124069.1	XM_014124069.1:1937	CCAGCTAGAGAACATGTATCGGGCTGGAGTACACAGATCAAGTAATAAATTGCTGGTTTGGGTAAGTAAGATTCAGTCAAACTATAGCGTAGGTACATGC	1.06	0.000366186	0.769172	0.313861
TEAD3a	XM_014133831.1	XM_014133831.1:1712	GTCTACAGACTCGTAAAAGACTGACCCACCCACCGCTCTACCACGTCTACAGGCTCGTCGAAGACTGACCC	1.06	0.000367302	0.771518	0.305997
SOX3a	XM_014212260.1	XM_014212260.1:0	TTGGCAGACAAGTTTGCAGAGTTCTGTTTCAGAGCGAACTGATGAGCACTGAGAAATTGGAAGCACCTGAAAAACTAACATTGCCTGAGCGTCTTTTGAC	1.13	0.000368134	0.773264	0.30309
FOXO1c	XM_014163663.1	XM_014163663.1:534	GCTGGCTGACTTCACATCACCCGCTGTGTATGAATAACTTTCTAATTACTAATTCTATGTGACATTTGACGCTATTCTAGCTACTACTATGGCCGAGGCA	1.14	0.000371155	0.77961	0.293828
TLE4c	XM_014172750.1	XM_014172750.1:1535	CATTGACTGGTCACCCGACCAAAAAAACGACCCTGTCCGAGGGTATTTTGTCTGTCCTGTGATGTAGTTTTACCTGATAACGGACAACTTCCTAATATGG	-1.11	0.00037158	0.780502	-0.299729
RTN1	XM_014210748.1	XM_014210748.1:2401	GCCAAGCGAAAGGAAGAGTAGACCTGCATCTTGCTAACAGTGGAGTCCAGCTCAGACTCAGTGGCAGACAGCTTGATCATTGTTGGATAGCCTTGTCATT	-1.07	0.000372927	0.783333	-0.289748
PCDH18c	XM_014194606.1	XM_014194606.1:325	AATGCTCAAACGTGTTTAAATGGGGATATCTAGCCTTTGGAGAATGCGCTGCAATTAGCCTAATGACTGTCGTCGGGGCGCAGTGGATTCGTTAAGTTCA	-1.12	0.000375679	0.789113	-0.279772
PRKAR2Bd	XM_014207731.1	XM_014207731.1:1225	GATTATAGCGCAGGGGGCCACAGCTAACTGTTTCTACATAGTAGAATCTGGTCAGGTACAAATAACAATGAATACGAGCAAGTTGAAAAAGGAGGAGGAA	1.06	0.000376935	0.791751	0.276174
AMOTL2a	XM_014123677.1	XM_014123677.1:2716	ATGGACAGTGATAACACGGTCGATAACCGAGAGACCTTCCTGTCCTGTATATCCCACTCAGTGAGAAGAAGACAGCCTGCCTGTCCGTTTGTTTCTGGTC	1.08	0.00037814	0.794283	0.272917
WNT8Ab	XM_014199007.1	XM_014199007.1:1059	CCACGGACACAACTATAGAAGGAGATTCCGAGGACCTAAATGAATGAAAAGAGGGAGGCCTGTGGCTTTATTCTATGCAAACTATTATGATGGCAAATGT	1.12	0.000379428	0.796988	0.269967
FOXO1a	XM_014195874.1	XM_014195874.1:3676	TGTCTGTGGGTGTCAGGGCGCTGTATGCATTAGGAGGGCAGTGATAATTTGAGAGGCTGATAATGGACTCTAGTTTAACTCACAAAACAGTGCTCAACAG	1.06	0.000381342	0.801008	0.266778
COL12A1a	XM_014204893.1	XM_014204893.1:4669	CTACCCGGGGTGATCAAGTTGACTGTATACGACGAGACCATGACTACCTTTAAGGTCAAGTGGGAGAAGGCTGAAGGGGCGACAGGCTATATGCTGCTCT	1.07	0.000382418	0.803267	0.260412
ARHGAP32b	XM_014197553.1	XM_014197553.1:2633	AAAGAAATCTGAGAGCAAGAAGCTGACCTGCTCCGTGTCTTTCCCAGACAAACCTTTACAGGCTGTATCCGCTATAAAGTTGAAGCCGACCATTCTAGCC	-1.06	0.000383669	0.805896	-0.264207
FSTL3b	XM_014216321.1	XM_014216321.1:1509	TCCCCTAAAAGCAACATGGCAAGCAACCTCAATTTGTTTGGTTACTGGATACCACATTTAGTATATGTCAATCATGTGAAGTCATGTATGTCAAGTATGT	-1.1	0.000386354	0.811535	-0.249248
APOC1b	XM_014155604.1	XM_014155604.1:512	CCCTCTGTGAAGAGACCGATGTCATCTCTGTGTAATTGTTACGGCTTGCTTTAATAAACATGGCTGGCTTTAATAACCTGGAACACAATGAGCTGAACAA	-1.24	0.000386757	0.812383	-0.248088
GHR1	XM_014133894.1	XM_014133894.1:197	TTTTGGTTGTGGTCTACCAAATGCAGTATTCCCGTCTTCAGCCGAGACGAGCGTTTCGCCTTTGAAGAAAACAACAGCGATTTACAACTTGCTGATACGG	1.09	0.00038689	0.812661	0.252149
MOB1B	XM_014128058.1	XM_014128058.1:159	AGTGGTAGGACGAAGTTTTGTTTCAGGCCAGGGGCCGCTTTAAGCAGTCTGTGAAATTTGGACTAGTTTGACAAGCCACGGCACTGGCACTGTGCTGATA	1.04	0.000390841	0.82096	0.24328
RHOAh	XM_014131927.1	XM_014131927.1:119	ACAATCTAGCTACATATTGGTCAGTCATGGCAGCCATCCGAAAGAAGCTGGTCATAGTGGGAGATGGCGCATGTGGTAAGACGTGTCTGCTCATCGTCTT	1.03	0.000391431	0.8222	0.238404
CADM2Bb	XM_014163653.1	XM_014163653.1:175	TCGGGGACAAGAAAGCGCTGAGGGACAACCGGATCGAGCTGGTTCGGGCATCGTGGGCGGAGCTTACCATCAGCATCAGTGACATCAGCCTATCAGACGA	1.1	0.000392376	0.824186	0.232892
AESb	XM_014216422.1	XM_014216422.1:3135	ACGTCAGTCTTCTTGGGGAATAGTGTAACTAGGTAACTCCAGTCCCTGATGGCTATAGTTGGGAAAGAAGCATTCCTGTCTTAATGCCATGTAAAGCTGT	-1.06	0.000394082	0.827769	-0.237036
ZIC1a	XM_014181845.1	XM_014181845.1:1571	ATAGGACTGCTTGGAATCAAAGACTTTGAAAGTCAGTCTATAATGCGTGGACAGAGAAAAATACGAGGAAGCCAAAACGGTTGGTTTAACAACGGCTACA	1.04	0.000396298	0.832422	0.225314
SAV1b	XR_001330108.1	XR_001330108.1:773	CCACGAGTACGGTGGCTCCTCACAGTCTTTCCTCACGGACGTGAGCCCCGTGGCTGAGAACGGAGACGCTGGACGCTACTACTACCCTCCGCCTCCGGAG	1.02	0.000397268	0.83446	0.219428
AMOTa	XM_014197212.1	XM_014197212.1:4720	CACAATGCACTGTTTAAAGTATTGGGGGCCCAGCCTCACATGTCACAGTGGAGAGCATAGGGGAGCGAGAATCACACCTTTCTACTGTGGTCCAATGTGC	1.04	0.000400552	0.841359	0.209304
SIX1	NM_001139628.1	NM_001139628.1:949	TGTGGATCTAGGCTCCTAAAGGCAAACTGATACTATCTTTGAAAAGACTGATAACTCTACCAGATTGAATAGGCCTACATATATGAAATGAAACTGTGGT	-1.16	0.000400741	0.841755	-0.211226
CADM2A	XM_014198381.1	XM_014198381.1:277	GGATGGAGGAGAGCTACCAGACCTCGACAGAATGATCGTACAGGGAAGAGAGCTCACCTTTTCCGCCCTTAACAAGACGGACAATGGCACCTACCGCTGT	-1.12	0.000402027	0.844456	-0.208631
ARB2/AR	XM_014196828.1	XM_014196828.1:113	CCTTATCTAAGGAATGTTGCCAAACTCACAGTCTGACGGCAAAAAGGAACTCAAGGACTTTGGAAGCGAACTTCGTCCATACACAAACTTGCAGCAAACC	1.04	0.000403971	0.84854	0.205429
KDM5Bd	XM_014146695.1	XM_014146695.1:38	CCTCGTATGTTGATCCCGATTGCCTTCTGGAGAACCTGACATTGGAAAATTAGAAGTATAGACCTCCCGACAGATCATAGCAAGGTGACATTGTTGTGAT	1.05	0.000406232	0.853289	0.197085
MOB1Aa	XM_014171312.1	XM_014171312.1:118	TCACCAAAAAGCAGTGAAACCTTGGAAACGACAGTTTTCCTTAGATCTACGATATTCTTTGGTCTGCACACGGACTTTTCAAAGATGAGTTTCCTATTTG	1.04	0.000407079	0.855068	0.196197
RLN3Ad	XM_014138792.1	XM_014138792.1:147	AGAAGCAGCAAATGGTAGCGAGAAAGAGTCACTTCATGATATCCTACTGACGTCTACATTGACTGATAGAGTAGCAACAGCATCTAAAGAAACCCTTCAC	1.11	0.000408889	0.858871	0.19233
ARHGEF25a	XM_014147068.1	XM_014147068.1:1713	GCGTGTGTACAGGATAGGCGGTTGCTCTTCTTGTACCAACATGCAGATAAAAGGACTCCACCTTGAAGAGAATAGGACTGTAGATCTGAACGGATCTTTA	1.07	0.000409799	0.860781	0.186549
CYP26B1a	XM_014156772.1	XM_014156772.1:715	ACATATTTCTTTACACACTGATTGATAGCCTTGGAAGAGCGAGAGGGGGAGAGAGTTTAGCGCACCATCTGTAGAGTTACTTGTAGGCCTATTCACGCCA	-1.18	0.000410079	0.86137	-0.184542
FGFRL1	XM_014210759.1	XM_014210759.1:99	CATATAGCCGATCGATGCTGAATGGATATACAGTCATGCAGCGATCATTAATTATAGTGGTGGTAAGAAAGCGTCGATGAAACCGGCCACTGTCAATAAA	1.11	0.000410279	0.861791	0.182679
GHRL	NM_001139585.1	NM_001139585.1:396	TAGACACGGAATACAAAGAACCTCCCATTTCCTGTTCTCCAACTTTCTTTTCCCGATTTGTCTTATACCTGATTTACTGTGTGAACATCGTTTGAGTTGT	-1.05	0.000410885	0.863064	-0.184686
CXXC4	XM_014209621.1	XM_014209621.1:35	GGGATTTACAGCCTAATCGTGATGAATCCCCGTGGTGGCACGCGCAGGTCTTCGTAATTATGGAAGTCGTTCTAACCCAGAGGGGAGAAAAAAACCACCC	1.04	0.000413235	0.867998	0.173842
WNT8Ba	XM_014206457.1	XM_014206457.1:691	GGACCTGCTCCGGGGGGCCGGGAACAGTGCAGCCAGTCGAGGGGCCATCGCAGAGACTTTCAGCTCCTTCTCTCGTAAAGAACTGGTCCACCTAGAGGAC	-1.05	0.000413374	0.868291	-0.174518
LHR/LHCGR	XM_014179976.1	XM_014179976.1:849	CCTCAATGAAATCTTCATTAAGAACACACGGAGCCTGGTGCACATCGCTCGAAGGACGTTCAACAACCTTCCTAAGCTGCGTTATCTGAGTATATCCAAC	-1.03	0.000414405	0.870457	-0.170609
SNAI1	XM_014134685.1	XM_014134685.1:109	TTGGACTTTTGGAGTGGACAGATTCTGTGTGCTGCATTGAGTGGTGCATAGTGAGGTGTCTTGGAACGCTGTGATTCAATTCCTTCCCTGAGAGGTTTGG	1.06	0.000414674	0.871021	0.170647
WWTR1b	XM_014168664.1	XM_014168664.1:22	AAAAAGTTGAGTTAAACTTTGGGACGGGAGTGAAGTTCGGGCAGCACCAACAAGAGCTATCGAACTGGCCGAGGCAAAGAGAAAGTACATTTCTTATTAC	-1.06	0.000415191	0.872107	-0.17122
EGR1d	XM_014200066.1	XM_014200066.1:323	GGGTAAGTGTTTTGTAACACTAGCCGGAGTGTCAGGGAAGTGCTACCAGGGCTGTGGTATGGTTTTCATCCCTGCTCGGATAACACTGGCTTTCACTAGC	1.05	0.000416158	0.874138	0.166578
SOX9c	XM_014179186.1	XM_014179186.1:3163	TATGTTTACGCTGTGGCTAATATGTTTGTGTTATTAGAGATACCAGCATCCCTGTCTTTTCTAAGGACTTTTTTTTTAACGTCCTGACACACACAGTACT	-1.04	0.000416542	0.874945	-0.167139
KIF15	XM_014210754.1	XM_014210754.1:621	CTGTTTTTCCTCATCAACAGGGAGGTAGAAAGGTCTGAGAATGCCAAAAGCTTCCTGTGCAAATGCTCCTTCATTGAGATCTACAACGAGCAGATCTATG	-1.03	0.000417674	0.877324	-0.165756
CYP26A1a	XM_014154896.1	XM_014154896.1:54	CCAAGGTAAGATGAGGCATAGTTGGGGGAAACGGGCGTATAAAAGCGCAGAATGGAGGGTGAGACACAACAGTCAAGTGAAACATTTGGCTACTTCCACT	-1.06	0.000419337	0.880817	-0.156771
FARP1a	XM_014173359.1	XM_014173359.1:4482	TAAATGGATATATGCTTATGACACAGAGTGAAAACGTTGGTTTTCCTTATTGAGGGAATGCTGTGTTTTCCCAGACACCAGAGAGCGCTTTGGAAATGAA	1.03	0.00042017	0.882565	0.15912
COF2d	XM_014212307.1	XM_014212307.1:1288	GGGTTAGAAGTCTGAATTGGGTAGTGTGAAGGTAAGATGGGGGTGATTTATTTCAACAGCCTGTGTTTAGAACTTGGACTGGTATTGAATCGGTGGATGT	-1.03	0.000421925	0.886252	-0.15458
RXRGAa	XM_014190174.1	XM_014190174.1:261	ATCACCACCCCTCCATCATCAGTGCCTCTGTCAACCCCGGGCAGCCCCTCCCGTCTCCCATGAGCACCCTGGGCTCACCGTTCAACGGGCAGGGCGGCTC	-1.06	0.00042201	0.886431	-0.150048
GNRHRa	XM_014161730.1	XM_014161730.1:2848	ATCTCTACTCCGAATAGAAAAAATCCACTCGCAGATGGATGCACTGCTGTCATGAAATCCTGTGGCATTCAAAAGTCACTCCAGTTTTATCATGGGGCCC	-1.04	0.000423289	0.889117	-0.149555
ARHGAP19b	XM_014182728.1	XM_014182728.1:2484	TCTTCTGAATCTGATGTTTGTGCTACTCATCTGAAAATGTGGTGTCTAATTTCAGTAATATTCTACGTCCCAATTGTTGCCCTACACACACACAGCACAC	1.03	0.000424519	0.8917	0.142047
PRKAR1Ab	XM_014209627.1	XM_014209627.1:3673	GATATGGTAAAACACATCACAAGATTAGTGCTCACTAGTAGGCACACTGCAATCCACCCGGTTTGCCTTAGCTTATGTAACCCGGGCATAGACACTCCTG	1.03	0.000424769	0.892227	0.141792
PRKAR1Aa	XM_014179785.1	XM_014179785.1:83	ATGATATGGACAAGAATGCCGAAGCGAAGTTTAGAGGCCAGAGTTCGCCAGTTCACCAGGTCGTAGCAGAGCAGTAGCGCGTCTTCAATCGTGATGGCGT	1.02	0.000426095	0.895012	0.142478
ETS1d	XM_014200641.1	XM_014200641.1:574	TCAGCCTGGACCACCTCAATGAATCTGAGCAAAGCTACACCCTTCACTCTGGTGAAAAACTGTATGACTCAGAAGCACAGACGACCTCCTTCTGGCCGGA	-1.05	0.000428287	0.899617	-0.13265
ESRRAb	XM_014129095.1	XM_014129095.1:2941	GTATGTGAGAGAGAGAAGGTTCGCTGTCGTTTTGCAGTGTTGACACCACACTGAAGCGGCAAGATCAGGGGAAAAAGCAACTGTTCTACTTTCTTGGTCA	1.02	0.000431222	0.90578	0.123461
WNT5B	XM_014208835.1	XM_014208835.1:338	TGTACACATTTTACGCACGACTGGGAATTAGGATTAGGCGTTCCTAACAGAGTTTAGACAAAGCTACAAGTCAATAAAGTCATGGGGACAATGCGCAGGA	1.05	0.000432208	0.907852	0.120734
MYO10e	XM_014151910.1	XM_014151910.1:7014	TTACAGTATGGAATTCTGTGAAAGAAGAGAAGTTCACACATTGAGGAGGTATCCATCTAGGAAATGGGAATAGTTGGAGTATGAGAATTCTGGGAACATG	-1.06	0.000432621	0.908719	-0.119872
ARHGAP6a	XM_014150285.1	XM_014150285.1:3821	GGCTGCTACAGCATGGCTTATCGTACCAGCTCATATCGACATAATTCATTTCAATGATCTCCCTCATTCCATTAGGTGGTTGACATCAAGGTTATGGCTG	-1.04	0.000433412	0.91038	-0.117472
PPARB1A	XM_014167444.1	XM_014167444.1:4288	AGTGATCTGATGCTCACCTAACTGCAGAGACCGTTGAGACAATGATAATAATAAAGTGACAGTGTTGAACCACCTGTTCTGGTTAGTGTGCTGTATCCAC	1.03	0.000433691	0.910967	0.11665
APOC1a	XM_014201564.1	XM_014201564.1:264	TTCAGCAATCAGATGAAGGAACTAACTGATGACCTAACCGTCAAGACCAAGGACATGTTTGAAAAGATCGGGGACAGCGAGTTCGCCATCAAGACCAAGA	-1.12	0.00043388	0.911363	-0.116455
EGR1a	NM_001141824.1	NM_001141824.1:17	CGCAGCCAAATAGAGCTCATGTCAATACGCTACAGAGCAGACAGCCCCATAGTAGGCAAGTTTAGAACTTATTCTAGCACACACCAAACACGTGAACTAA	1.08	0.000438629	0.921339	0.106
LAPTM4Ab/LAP4A	NM_001140354.1	NM_001140354.1:2208	TTGGTTTTGGAATCGATTGTCCTGTTTAAGGAGAGAGATGCCTTATCAGGAAAGTGGAGGGAATAAATGGCTAATTTTGTGAACAGTGGTGGCTGCATGC	1.02	0.000440418	0.925097	0.10151
MMP13c	XM_014137819.1	XM_014137819.1:407	CATCGCTGAGTTCCACCGTCGGCACCCCGGTCAACCAGGTATACACCCAGGTAGGATACCAGGTGGCTACTGTCACACCCTGATCTGTTTCACCTGTCTT	1.03	0.000442935	0.930383	0.0923915
CDH2a	XM_014169186.1	XM_014169186.1:223	CTGCTACATGCCGCCGCTGCTCGTTTACTAGTGAACATTCTCGCATTGAACCGCGAAGAGAGATTTGGGCTTTTCCCAACACATTCGAAGGAGGGATTTT	1.07	0.000447426	0.939817	0.0789849
LIMK1	XM_014162741.1	XM_014162741.1:3508	GTGGTAGGGGCCTTTTAGGAAGTTCATGTGACGTAAGAGAGCATCTTAGGGTCCTAGCTCACTCCTACTGACCATCACTGAAAGTGTAAGCACTCTCACA	-1.02	0.000450556	0.946392	-0.0701069
GNRHR4b	XM_014124885.1	XM_014124885.1:251	CTGGGATAAGGCAAAACAAAATATTGAAGCAGCGCGATTCACGAGGAACGAACAGGTGCTTTTGATGGGGAATTTGCCGCCACTTTAACAGGGTGACCTG	-1.02	0.000451062	0.947454	-0.0691338
FGF2	XM_014212026.1	XM_014212026.1:674	ACGAGATATGAAAAATACAAGAGCTCACTCATCCTCAGTGACATCATCATCCCTGTAGTTGGGTTCTTCAACGGCAGGCATTTCAATCAATGGTGAAGGT	1.02	0.000454275	0.954203	0.0602767
ROCK2a	XM_014192160.1	XM_014192160.1:569	CATTGTGGATACTGCAATTCCGAGGCGATTATAGAAGGAGGCTGCTAGGCCCACGGCCATTGCCCAAGAACAAAAAGACTTTTCCCCATGTAAACCCAAA	1.02	0.000454413	0.954493	0.0602223
GNRHR1b	XM_014177690.1	XM_014177690.1:275	CAGCCTTTGGTGCACGGACAGCCTCTCTCTATGCTACCAGGTTGGTCTTTGTCGCAGTGCCATGAACACCCTCTTCTATTCTTTCGGTGTAAGTAGCCTA	1.02	0.000457687	0.961371	0.0514117
FARP1c	XM_014151196.1	XM_014151196.1:1131	GGACCAAGCTCAGTCTGGCTGTGTCTCATATTGGACTGCTTCTGTTTCAGGGGGACACTAGGATCAATACTTTTAACTGGTCTAAAGTCCGCAAGCTGAG	-1.01	0.000461357	0.96908	-0.0409589
KDM5Ba	XM_014167209.1	XM_014167209.1:0	CCTAGGTGCTGTCCACCGACCAGATAATGCGAGTGCGACTTCAATGAGTGTGTGGTGATGTTCTTAATTGACGGAGTTAAAGGGAGCAGTTCTTCAAAGG	1.01	0.000462604	0.971699	0.0371464
VGLL3b	XM_014164976.1	XM_014164976.1:736	TTCCATGGTGACATTGGGGATGTGGTGGATGAACATTTCTCTAGGGCTCTGAGCCAAACCAGTGCCTTCACTGGAGAGAACAAGAGTTCTAGGACCACCC	-1.01	0.000464573	0.975834	-0.0320268
ETS1c	XM_014162824.1	XM_014162824.1:1773	GCCAAACGTGAAAATTGATAATATGTTACATTTGAGATAGTGTGTATGGTAGCTATATGTATATACTGGTATTACTTAGTAGCTCAAGGCACATGGAAAG	1.01	0.000465502	0.977786	0.0292979
ANLNa	XM_014124340.1	XM_014124340.1:4609	GATACCCAGGGACGAGGCCAATGTTATAGGGGAAGTAATGATAGACCAGTTTCTTAAGTGATCTGGGTGGTCAGTGAGATACAGTAAGAACAATGGGGCC	1.01	0.000467247	0.981451	0.0243581
LATS2a	XM_014164783.1	XM_014164783.1:4528	CACGGGTTGCTTGTCTCTTCCTTTCTGAGACGTAGGGACTAGAACCAATGTGTGCTTTGGACACTGAGCTGGACTTTAGGTTGGACTAGACTGAATTAAC	1.01	0.000467727	0.98246	0.0229394
STK3b	XM_014178825.1	XM_014178825.1:1	GTACAGTAGGTGGCGTTGTATGCGCCGATAAAACTTAAAGAAGAAGAATATTTGACACTACAGCTGGCCCTTTTGCCTGAAAACAACGACAGAAAATGAA	-1	0.000469459	0.986098	-0.0182151
KLF15c	XM_014168045.1	XM_014168045.1:1883	GGACATAGGCCAAAGGAGCACGAAATGTGTGTGTCTGTGAGATGGAATTTGTGTGAATGTGTTTGTGTTAGAGTGTGGTATGACTTACGGGGAGAGAGAG	1	0.000472447	0.992374	0.00999709
ARHGEF25c	XM_014167151.1	XM_014167151.1:3122	TTGGGTCAAGAGTGTTGACATTGTGGGCTGGAGATATATTTGAGCTTGATTGTGGGACTGAATTTGTCCAGGGCTTGAGCAGTCATGATTGTCTAGTCTA	1	0.000472478	0.992438	0.0099516
CEBPDa	NM_001141493.2	NM_001141493.2:964	ACAAGGCAAAGCAACGCAACGTGGAAATGCAGCAAAATATGCTTGAACTGGGTTCAGAGAATGACAGATTACACAAAACCATCGATCAGCTAAACCGTGA	-1	0.000473077	0.993697	-0.00826152
RHOAc	XM_014146310.1	XM_014146310.1:77	AAAAAAAAAACTGTTGGATGCGGATCGAAACCGAATCTTCAAACGGAGATACGTTAAGGCAGAAATACTTTACTCATGCAACGTGCACGCGCAGGCGTGG	1	0.000475178	0.99811	0.00256084
AESa	XM_014150407.1	XM_014150407.1:2271	TCCCTAGGGCCAGGCGTTATAAAAACAACATTGTCCATATAAAAACCTTTTGACAACTGATTGACTGTCATACCCTATAAAGTCTTTATACCTGGTTAGG	-1	0.000475398	0.998573	-0.00193975
PPARAc	XM_014152661.1	XM_014152661.1:546	CCAGGCTGTTCCACTGCACCCAATGCTTCTCTGTGGAGACTGTGACAGAGCTCACAGAATTCGCCAAGTCCATACCAGGCTTCCAGTGCCTGGACCTGAA	-1	0.000475996	0.999829	-0.00022451

## Sheet: DEGs_EE vs LL_Mat
Probe Name	Accession #	NS Probe ID	Target Sequence	LL vs. EE	P-value	Adjusted P-value	t-statistic
ALDH1A2a	XM_014126911.1	XM_014126911.1:466	TCTAGCAGTGAGTCTACCACAGTGCTCAAAGTCCAGATCCCGGACTTCTTCGTTTTTGCAACATACTCAAAGGAACATGCACCATACAGTGCCTATCAGC	-6.57	6.03557e-07	0.00126777	-7.40417
RHOAe	XM_014147561.1	XM_014147561.1:9	AGTCCTGTCTATGGTCTCTATATTCTGCCAGTGAGTGGCAGTCCAAAAGACCGGAAGAGAACCAGCGACAACGGAAACAGAGCTAACAAACGATGGCTGC	-3.48	2.90918e-06	0.00305536	-5.3919
PRKAR1Ab	XM_014209627.1	XM_014209627.1:3673	GATATGGTAAAACACATCACAAGATTAGTGCTCACTAGTAGGCACACTGCAATCCACCCGGTTTGCCTTAGCTTATGTAACCCGGGCATAGACACTCCTG	1.56	2.95239e-05	0.0206716	3.35856
AKAP11a	XM_014173902.1	XM_014173902.1:6476	GGCTGAACCGTGTTAGATCGAGAGCTATGGGTTGAGAAATGTCAGTGAAAGGGAGAGGGAGAAAGTGATGAATTGAAAGTGTTTTCTGTTAGGGAATCCC	1.56	4.32573e-05	0.0227154	3.25436
HIF1A	XM_014210723.1	XM_014210723.1:2811	CACCTTGATGAACGTCATACAGAGTTGGTGTAAGGGATGTGGTAGTGTTTGCAGGTAGAGGCACGTAATTGTTTATTTCTCGGGAGTCTGACAGCACACG	1.71	5.93116e-05	0.0249168	3.59142
PPM1A	XM_014210734.1	XM_014210734.1:2244	ATGGTGGTGCAGATTATGGGAAATGTTCCTCCATTACTCCTACATACCTATTGTGCACCCGTCTTGTATATCAGTACGATACTACCCTTCACTTCAGAGC	1.49	7.94632e-05	0.0278187	3.2671
TLE4a	XM_014172558.1	XM_014172558.1:596	AAAGAACATTATATATACGTGACCTTTCTACTGTCCTACAGCTGACCCTGGGTCAGGATATCCGACAGGACATTCTATATTCATTACCATGGGCAGAGCC	2.35	0.00010846	0.0325456	4.08155
PPARAa	XM_014124069.1	XM_014124069.1:1937	CCAGCTAGAGAACATGTATCGGGCTGGAGTACACAGATCAAGTAATAAATTGCTGGTTTGGGTAAGTAAGATTCAGTCAAACTATAGCGTAGGTACATGC	-1.44	0.000140371	0.0368561	-2.94741
PRKAR1Ba	XM_014202670.1	XM_014202670.1:383	TGAGGACGGGGAGAAGATCGTGGTACAGGGAGACCCCGGAGATGACTTCTTCATCATCACAGAGGGTACAGCCTCTGTTCTCCAGCGTAGGTCTGACAAT	2.14	0.000173209	0.040425	2.8437
ARHGAP32b	XM_014197553.1	XM_014197553.1:2633	AAAGAAATCTGAGAGCAAGAAGCTGACCTGCTCCGTGTCTTTCCCAGACAAACCTTTACAGGCTGTATCCGCTATAAAGTTGAAGCCGACCATTCTAGCC	2.27	0.00020462	0.0429805	2.93129
SIX4	XM_014210729.1	XM_014210729.1:3737	TCCTGGTTTTGTCAGATAGGGGCATAAGGCAGACATATCCTGTTATATTAATGTAGAGAGTAAGTGGACGTCATCAGTCAACAAATATATGTGGAGCACA	-2.69	0.000229627	0.0438482	-2.91834
ARHGAP6e	XM_014174484.1	XM_014174484.1:4990	TGGAGCGGAAGGTGGCTGTTTTGGCAGCTCCTCAGACTCCATAAAGATTTAATTCTGGCACATTTCAACACGGTAATGAAGTGCAAGAGCCAGAGCTGTC	-1.92	0.0002679	0.0468936	-2.62742
PRKAR1Ac	XM_014202328.1	XM_014202328.1:342	TCCAACTCTCGCTCCGACTCCCGCGAGGATGAGGTGTCTCCTCCCATGAATCCCGTGGTGAAGGGGCGGCGGCGGCGCGGTGCCATCAGCGCCGAGGTCT	1.83	0.000293961	0.0474973	3.13823
TDRD9	XM_014210746.1	XM_014210746.1:2725	ACGAGGTGGAGGCCCGCGCTGGGAGCATGACCGTCTGCCACATGAGATACGCTCGTCCTGTGGTTTGCAGGGTGAATGTGGACTTCCAGGACAACTCAGT	1.71	0.000320647	0.0481085	2.56085
PRKAR1Bb	XM_014202711.1	XM_014202711.1:402	CTGTGAAGTGTTCGTGCAGAAGCACAACATCCAGCAGATCCTCAAAGAGTGCATTGTCAACTTGTGCATCGCCAAGCCTGAGCGTCCTATGAAATTCCTG	1.66	0.000346202	0.0484798	2.71021
GADD45Bb	XM_014149394.1	XM_014149394.1:803	GTCTGCCTACCCCTTGCCGCTACCCAGTGACGGAGCTGGGAATGCGCATGTTCCAAGGGACAATGCACATGCATCCATAACGCATCGGACCCCAGTTCTC	-1.97	0.000370359	0.0486211	-2.74062
KDM5Bc	XM_014136221.1	XM_014136221.1:4820	AATAAGCGATGGCCGCTGAGGATTTGAGGAGAGAATGGATGGCGTTTTGGAAGGAAAGCTGGAAGTCTGACGGTTTTCGGCCTACTCCGTTAGCAACTTG	1.25	0.000401119	0.0495617	2.56326
ARHGAP6f	XM_014207436.1	XM_014207436.1:103	AACTCAACAGTTGCCGTTGATGGAGTTGTTTTTACAGACGAGAATGAGAGAGAGGAAACTCTTACTGTCTAAGCATTGAGAGGATAGAAAAGAGAGGAGC	-2.5	0.000425413	0.0496432	-2.69704
MOB1Aa	XM_014171312.1	XM_014171312.1:118	TCACCAAAAAGCAGTGAAACCTTGGAAACGACAGTTTTCCTTAGATCTACGATATTCTTTGGTCTGCACACGGACTTTTCAAAGATGAGTTTCCTATTTG	1.05	0.000451003	0.0498595	2.48864
SAV1b	XR_001330108.1	XR_001330108.1:773	CCACGAGTACGGTGGCTCCTCACAGTCTTTCCTCACGGACGTGAGCCCCGTGGCTGAGAACGGAGACGCTGGACGCTACTACTACCCTCCGCCTCCGGAG	1.58	0.000540924	0.0568105	2.78662
ARHGAP32c	XM_014157221.1	XM_014157221.1:6459	GAAGGCGATGAAGAGATCAAAGAGATGAACCGAAAAGTGGCTTAGATTTGAAAACATTCCAGAGCAGACTGTTGTTGTGAGCGTTGAGAAAGAATGGCGA	1.75	0.000658121	0.0658277	2.27643
SPP2	NM_001123551.1	NM_001123551.1:281	GAGATGTGCTTTCAGAGTGGGCTTCTTTGTGCCTGCCGCCTCCTGCACCGCACGTGTTCGCGTCACTGCAGAGTTCACTCAGGTTGTGTCCCTGAACTGT	-5.78	0.000735871	0.0702589	-2.19874
RHOAa	XM_014135290.1	XM_014135290.1:998	TATCTCTCTGGTAAACTTATGTCTGAGCATGGTAGTGATCTCTGAGGGACGGGATAAGATTGGTGTTCTTGATCAGGTCAGAAACCCCAGCGCTATTGGC	1.24	0.000794391	0.0725486	2.18789
FARP1b	XM_014165575.1	XM_014165575.1:1382	GCAGAAGCCGTCCATCTCCGCTGTCTTCTCCTCACGCCCCGAAAGTGCCAAAAGAAAGTGTGAGCGGTGCTCCAGGAGACAGAGCGGAGGTGGACTCTCC	-2.98	0.000945369	0.0827393	-2.2254
DNAJC15	XM_014173644.1	XM_014173644.1:957	CTGGACTACAGTACTCTTCAGCTCCATTTCTATCCCTTACCTTCCCCAGAAGCAGTGTGACTGCACAAATGGACAATATACACAATCCTTGTTACGTCTC	5.98	0.000996853	0.0837555	2.41334
SOX3b	XM_014199709.1	XM_014199709.1:16	GTTTGCAGAGTTCTGTTTTAGAGCGGTGGTGAACAGAGCTTGCTGACGAGAAGTGAGACATTGGAAGCACCTGGCAAACTAGCAATACCTAAGCTTCTTT	2.16	0.00106303	0.0858802	2.13636
LATS1b	XM_014144217.1	XM_014144217.1:4698	AGGACTGACACTGTTGTAATGGAAACTGGATTATGAACGGGCACTCTTTAGTAGCTCATGGTGGATGGATGGGTCTCCACTCCATCCCATCATTTTGCCT	1.59	0.00110482	0.0859512	2.16502
MYO10g	XM_014174718.1	XM_014174718.1:337	CATCTATGACCTGTTTGAGCGTGTCGGGAGCAGGAACGGAGAGGAGACACTGAAGATGGGGACGGCCAGACGCAAACCCACCGTCAGCTCCCAGTTCAGG	-2.24	0.00115717	0.0868082	-2.14238
LATS1a	XM_014205037.1	XM_014205037.1:5010	GAAGGACTGATACTATACTGAAAAAGGAATTCTGTATTGGCACTCTTTAGTAGCTCATAGTGGATAGATGGGTCACCTCCCCTATCCCATATTTTTCCTT	1.41	0.0012456	0.0902202	2.09617
MOB1B	XM_014128058.1	XM_014128058.1:159	AGTGGTAGGACGAAGTTTTGTTTCAGGCCAGGGGCCGCTTTAAGCAGTCTGTGAAATTTGGACTAGTTTGACAAGCCACGGCACTGGCACTGTGCTGATA	1.24	0.00129246	0.0904934	2.22859
RHOAh	XM_014131927.1	XM_014131927.1:119	ACAATCTAGCTACATATTGGTCAGTCATGGCAGCCATCCGAAAGAAGCTGGTCATAGTGGGAGATGGCGCATGTGGTAAGACGTGTCTGCTCATCGTCTT	1.15	0.00136997	0.0928265	2.16118
AKAP11b	XM_014164979.1	XM_014164979.1:5524	ACCCCAGGCGGGGAGAGCACTCCACCACACTCCCCTCTTCCAGTGGCTCCTGGAGCACGCCTAGGCTGACTGCACTTACCCTCACCTCTCGCTCCTCTCC	1.72	0.00142489	0.0935303	2.36762
FOXP3a	NM_001198847.1	NM_001198847.1:1472	GCAAAAGCCTCCATATTAGCTCTCCAGGCGGAGGGTTGACCAGTCCTGGTCTACAGTATCTACAGCACCCAGCATCACCTTCTTTGTTCAGCAGCAGATG	-2.22	0.00150269	0.0956486	-2.21613
AEBP1	XM_014161791.1	XM_014161791.1:4474	GATCGACGATTACTAAGGGTAACACCAAGACCTTGTTCCAATACATCCTTCCTCCCCACTTCCTTAAAATAATCAAGGTACGGAAGGAAGAAGTTGAACA	1.61	0.00165783	0.10242	2.03941
ARHGAP6a	XM_014150285.1	XM_014150285.1:3821	GGCTGCTACAGCATGGCTTATCGTACCAGCTCATATCGACATAATTCATTTCAATGATCTCCCTCATTCCATTAGGTGGTTGACATCAAGGTTATGGCTG	1.84	0.00175293	0.105201	2.00568
PRKAR2Ac	XM_014135164.1	XM_014135164.1:2465	CCCTAAATATCACACACAGATATTCTTAGTTGCTTGAACCTGCTCCAGCCAATTGAAAAAGCAAGGTCCCTGCTGTTTCCACTCTAACGCTGCCACAGCT	1.7	0.0018038	0.105247	2.17476
PHACTR4Ba	XM_014200206.1	XM_014200206.1:450	ACTACCATCCATAGTAGGCCATTGAGATGCCCTGGCTGCGGTTTTACACAAGAACTACTACTACCAAAATGCCATCAAGGTTGTTTCCGGTCATTCCGGC	-3.48	0.00189872	0.107791	-2.17749
CDH2d	XM_014140224.1	XM_014140224.1:1489	ACAAAGACCAGCCCAACACGCCAGCCTGGAACACCGTCTACAAGATCACCGGGGGCGACCCCACCGGCAGGTTCTCCGTGCCAACCGATCCCACCACTAA	1.86	0.0019806	0.10948	2.01738
OTX2d	XM_014205787.1	XM_014205787.1:47	ACAGGGTAATTATTATTGAACTGATGTGGAGCAACCGGTAGATGGGTCTGGGTGAAAAAAAGTGACAGATTGAGACCGGTGGCCGTTACATATAAAAACG	-2.03	0.00211271	0.113788	-2.05649
CYP26A1c	XM_014205392.1	XM_014205392.1:1160	AGCTCAATGGATACCAGATTCCCAAGGGTTGGAAAGTCATCTACAGCATCTGTGACACACACGATGTGCTGGACACACTTATAAACAAGGAGGAGTTTCA	-2.07	0.00218325	0.114648	-2.123
CDH2c	XM_014191007.1	XM_014191007.1:3047	TTCCTCTCAATGGATGTGGACAGCTTCTGATTACCGATATTCCCCTGAAAGAGTGGTGACAGGAACAATGACAGAAAAGTTCAAAAAAAGTAAACATAAT	1.63	0.00224217	0.11487	1.90826
MMP13a	NM_001140524.1	NM_001140524.1:1414	AAACAGCTACTTCCTGCCCTGTTAGAACATCGACCCTCATGAGCCGTTTAAAGTAGCAGCCATGAACAACAATGAATTCAGCCAAATATTTTTTTATAAT	-2.68	0.00232115	0.116085	-2.18256
KIF15	XM_014210754.1	XM_014210754.1:621	CTGTTTTTCCTCATCAACAGGGAGGTAGAAAGGTCTGAGAATGCCAAAAGCTTCCTGTGCAAATGCTCCTTCATTGAGATCTACAACGAGCAGATCTATG	1.37	0.00243161	0.118781	1.88544
CEBPAb	XM_014127824.1	XM_014127824.1:2561	TTTTCCCTGAGCAGCCTTCCTACAAGCCTGATGTCATCCATCAGTGCCTTTTGACTTCTCTCTGTGTGAAGTAAGACTTTGGACTTTACCACTGGCTGAG	-1.49	0.0025339	0.120965	-2.03629
COL1A1b	XM_014192569.1	XM_014192569.1:1568	CTGGTAGCCGCGGTTTCCCTGGTGCTGATGGAGCTGCTGGTCCCAAGGGTGGCCCCGGTGAGCGTGGTGGCGCCGGAGTTGCTGGAGCTAAGGGTAACAC	2.41	0.002625	0.122529	2.07862
PITX1b	XM_014123791.1	XM_014123791.1:1251	AACAGACAAAGGAACTCCTATGCATGTTCGCTTACTTGCTTTGAGGGCTCAAACCCATTTGAACGTGACTTGTATTGGTCTAGGCCAGCGTTTCCCAAAC	-2.71	0.00270773	0.123643	-1.97934
VGLL3b	XM_014164976.1	XM_014164976.1:736	TTCCATGGTGACATTGGGGATGTGGTGGATGAACATTTCTCTAGGGCTCTGAGCCAAACCAGTGCCTTCACTGGAGAGAACAAGAGTTCTAGGACCACCC	-1.71	0.00286673	0.128118	-1.88642
COL1A1a	XM_014204457.1	XM_014204457.1:5684	TGTTTGTCAGACATGATCTTGACTATTCTCTGACTGCCCAATGGACTTGAATGAGGCACAGCTTGCACCTGTTACAGTTGTTTTGACTGAAAGGAAGATT	2.32	0.00313313	0.137107	1.88296
MYO10d	XM_014150467.1	XM_014150467.1:45	CTCCTCTCTCTCTGTTCGCGTTGGGTGGGAACACACATCAGGGATTGTAGCCGTTCGGATTTCAATCGGGACGCTTACAAATGAATGGAAATCACCACCG	-1.52	0.00323429	0.138645	-1.79213
PRKAR2Ad	XM_014146325.1	XM_014146325.1:2743	AATATCACACACCCTCTTACAGTTGCTTGAACCTCCTTCAGCCTCTTTGTTTGAATTGAAAAAGCGGTGTCCCTGCTGATACAACCCTGCCACCGCCACA	1.68	0.00338375	0.142151	1.74122
COL12A1b	XM_014144106.1	XM_014144106.1:2546	AAGGGGCGACAGCGCGAGACTAGAGACGGTCACCGTCGGCCAAGAGACCACCATCGTGCTGCCGGAGCTCAACCCCTTAACGACGTACCGTGTGACGGTG	1.64	0.00364838	0.150263	1.90659
RXRBAa	XM_014141731.1	XM_014141731.1:1640	ACCCCTATCGACACGTTCCTCATGGAGATGCTGGAGGCGCCCCACCAGCTGACCTAGGAACCAGGTTCTGCTCTGGTCCATCAGGGGTTCTAGTTCTGGC	1.43	0.00372257	0.15037	1.91837
RHOAd	XM_014145763.1	XM_014145763.1:1243	TGGATAGACTAACCCTATCTTTGCGCGGACCAGCATCTCCTTCTATGGTATCATAATCTTGCGTGGACCAGCACCTCCTATGATATAATTGGTCCAATAG	1.23	0.00382533	0.151606	1.72551
ARHGAP6b	XM_014164375.1	XM_014164375.1:14	GCGATGAGTCAGATACATGCATCGATTTCTTATTACTCAGAAGGGCGAAGCTTGGTGACGCACAAGAGTCCACGGTTGTGAAACTGTTCTACCATCCCTG	-1.91	0.00391201	0.15217	-1.82681
FGF2	XM_014212026.1	XM_014212026.1:674	ACGAGATATGAAAAATACAAGAGCTCACTCATCCTCAGTGACATCATCATCCCTGTAGTTGGGTTCTTCAACGGCAGGCATTTCAATCAATGGTGAAGGT	-1.54	0.00406646	0.155301	-2.10407
TEAD1c	XM_014125445.1	XM_014125445.1:1514	TGACAGAGATAAATCGCTGTTGTGATTGGTTGGTTGTGAGAGTGACATGAGGCAATCGCCCATTGAAACACATCTTCAGAAAGACAACCTTATGGAAAGT	1.38	0.00418886	0.15712	1.73268
KDM5Bd	XM_014146695.1	XM_014146695.1:38	CCTCGTATGTTGATCCCGATTGCCTTCTGGAGAACCTGACATTGGAAAATTAGAAGTATAGACCTCCCGACAGATCATAGCAAGGTGACATTGTTGTGAT	1.32	0.00444087	0.16365	1.66284
ARHGEF17a	XM_014163481.1	XM_014163481.1:9576	ACACACAAACCAGTGTCCTCAAGCTCAAGTGGGGATAGTGTTTAATGTCTCCAAGCCACGAGAACTACCCTGCAAACTATCTGGGTCACCTTCAACCACT	2.24	0.00452675	0.163938	1.65728
SNAI1	XM_014134685.1	XM_014134685.1:109	TTGGACTTTTGGAGTGGACAGATTCTGTGTGCTGCATTGAGTGGTGCATAGTGAGGTGTCTTGGAACGCTGTGATTCAATTCCTTCCCTGAGAGGTTTGG	1.38	0.00463244	0.164923	1.64806
GRM6a	XM_014133244.1	XM_014133244.1:4216	ATATTGTGGCACCATAATGGTCCACAAAACCACGATAGCCCAGTTAAGGTCACATTTCTAGCAGTCCCAGAACGCATGCAGCATTCACTCTGTGCTGAGG	-2.24	0.00502208	0.175814	-1.61306
COL1A2	XM_014178512.1	XM_014178512.1:4396	TAAAAACGCATCACTTTGTGCTCTTTGTATATCTTCCAAAGAGGAGGTTTAAAACCACAAAAATATTACAAAAAAAGGTTGAAGCTACCTCATGCCTGTT	2.13	0.00511475	0.176123	1.62329
RND3e	XM_014150815.1	XM_014150815.1:2042	ACATTTAATTGATGTCGCAAAACAAAGTTGTGGTAGAAACATATAGGCTTGCTTCAGGAGATGGAGTGAGTGTCATAACTTGAATTAAACCCAATGTCAC	1.95	0.0052129	0.176608	1.6906
COF2b	XM_014199640.1	XM_014199640.1:1300	ACATTCCTTATACAACAGGATCTGGTGGGTTTAGAAGTGTGACGGTAAGACGGGGGCGATGTATTTGAACTGCCTGTGTTCAGAATTTAGACTGGTATTG	1.19	0.00536483	0.17887	1.63148
STK3a	XM_014143284.1	XM_014143284.1:2994	AGTTGGATGAAATGGAAAGTAAAATAGTCTTAGCACGATGTTCCAGGGGGAAAAGCTGTTGGTACATTCGTCTGTGGTAGCAGCAGCCAGCCTGGGGGAC	1.57	0.00547999	0.179855	1.71751
FOXO1c	XM_014163663.1	XM_014163663.1:534	GCTGGCTGACTTCACATCACCCGCTGTGTATGAATAACTTTCTAATTACTAATTCTATGTGACATTTGACGCTATTCTAGCTACTACTATGGCCGAGGCA	-2.59	0.00557659	0.180209	-1.90536
PRKAR2Ba	XM_014125918.1	XM_014125918.1:2016	TTCATACTGTACATTGTAGGCTAGGGGATACCCAGGGGTACTATGTCATTTCTGGCTTCAACAACAATGTTGAACAGTTGTACCAACAAATAGTGCCATA	-1.21	0.00576991	0.183631	-1.54515
AESa	XM_014150407.1	XM_014150407.1:2271	TCCCTAGGGCCAGGCGTTATAAAAACAACATTGTCCATATAAAAACCTTTTGACAACTGATTGACTGTCATACCCTATAAAGTCTTTATACCTGGTTAGG	1.26	0.00612802	0.192118	1.56234
FGF14b	XM_014152187.1	XM_014152187.1:2119	GGTTCATCAAGATCAGTCACCGTACTAATATACAGCCCACCTGTCCTGTAGACACACTGGGTTCAACAATATCCTGGAATCCTTTAGGAGGAATACATGT	-2.31	0.00650359	0.200894	-1.53493
FSHR	NM_001126230.1	NM_001126230.1:1425	GCTTCCTGATGTGCCACCTGTCCTTTGCCGACTTGTGTATGGGCGTATACCTGGTGGTCATAGCAACAGTGGACGTGCGTACGAGAGGTCTGTACTACAA	1.73	0.00683393	0.208038	1.45344
MC4Rd	XM_014157590.1	XM_014157590.1:116	GGCTGAGGCAAAAGACAGGATCTGGGATTTATTCTGATTTCCACCACCTGCTCGATGCTAGACTCTGACTACATCCACTGAGCTGTTCTTTCACAGCAAA	-2.31	0.00719764	0.21598	-1.42707
RD3L	XM_014210752.1	XM_014210752.1:1379	GATGCATCTCAATACTAGCTACTACAATAGGCTAGTCTACTAGCTAGCCTACTTCATTTGCACTGACAAGTCAACCGTGCTTAGACATTTTGGCACCTGG	-1.74	0.00736258	0.217818	-1.47167
ARHGAP32a	XM_014137384.1	XM_014137384.1:4422	TGAGACCGTCTGGTCGCCATCTCCGAAACCCTCAGAGCAGCGAGTTGCAGTTCCACAGCCTCAAATACAGTTCCATACTCATCCACAGGCCCAGCCACAG	1.24	0.00750322	0.218896	1.47089
KLF15b	XM_014132138.1	XM_014132138.1:1090	GCCACATCGTCACAGGAGTACAACGAAGGCGATGTGTTCAAGAGTGGTTCATTATCCAGCAGGGCAGGATCAAATCAGAGTTGTGCAAATGGTGGCAGCG	1.47	0.00766432	0.220533	1.44014
KDM5Bb	XM_014132540.1	XM_014132540.1:4662	GAACTCCCTTTCTTCGCTGTGCTCTGGTCCCACTGCCTCCTCATTGACCTTCCTGATCTGGCGACAACGGTGCTACTTCCTCCTTGTTCCCAGCCCAGAC	1.76	0.00783756	0.22247	1.39383
RTN1	XM_014210748.1	XM_014210748.1:2401	GCCAAGCGAAAGGAAGAGTAGACCTGCATCTTGCTAACAGTGGAGTCCAGCTCAGACTCAGTGGCAGACAGCTTGATCATTGTTGGATAGCCTTGTCATT	1.37	0.00802089	0.224638	1.48162
GNRHRb	XM_014201132.1	XM_014201132.1:993	GCCGCACCTCCACCACCATTCCCGCTGCTATGATTGTATAAGGAAATACATGATGAAGTGCTGCTGCACATAGGCTATCAGCCGTCCAGACCGAATATTG	1.65	0.00814144	0.225014	1.47106
ADMa	XR_001323797.1	XR_001323797.1:594	CGCCGCAGGTCGCCACAGTCACTCCCACAGCGCTATGCAATGCTAAGTCTCCAAGCAGGCAGAGTGAGACTGGACTGCAGCAGAGAGTGCAGCCAAGGAC	-2.27	0.00840746	0.229349	-1.37696
MYO10a	XM_014139109.1	XM_014139109.1:6583	AACTGCTCTTCGAGACCAGTCTGGTTATGGACATTGCCAAGCTGATGAAAGCATACATTAGCATGATCGTAAAAAAGCGCTACAGCAACTCTGCATCCAT	1.29	0.00879688	0.236895	1.37358
PPARB1A	XM_014167444.1	XM_014167444.1:4288	AGTGATCTGATGCTCACCTAACTGCAGAGACCGTTGAGACAATGATAATAATAAAGTGACAGTGTTGAACCACCTGTTCTGGTTAGTGTGCTGTATCCAC	1.14	0.00896554	0.238381	1.36725
FRMD6b	XM_014196585.1	XM_014196585.1:2427	GTCAGCACCAGACTTGGGAAGAGTCAGATGGACTGTAAAAGCACTACATCCGCCAGTCAACATAACCATGTAACCACCTGCGACGACATACATAAAACAC	1.89	0.0091379	0.239927	1.38851
PAX3b	XM_014163289.1	XM_014163289.1:1912	CTCCACCTCCAGCCTAGTCTCGGTTGAGGGATGTGTGTACTGTACTGTATATGTTGAGACTGAGGAGGCTCTTCAAGTAATCAGGACCAAAAGCTTCCTC	-2.08	0.00932803	0.241895	-1.327
ARHGAP32e	XM_014201394.1	XM_014201394.1:5	GTGTTGAAACGTCCCATCGTTGCCTGAATTGAGGCAATGAATGCTGCATACTGACAATGTAGGAAGGCCGACTTTGCATGAACCGATAACTTATTTTCAG	1.32	0.00948364	0.242931	1.33942
RXRBAc	XM_014177327.1	XM_014177327.1:3123	TTATTGTGGAGTTGATTGGTTGGCTTCAGCCGATGACCCTGCCAGCCATCTACCGTGACTGTATTGTGTGGTCTGCTTACACAAAGCTAAGCAATAGGGG	1.38	0.00961147	0.243239	1.43509
PCNXL4	XM_014210604.1	XM_014210604.1:3581	CCTGGTAACCAAACTACACCTGTGTTTCTGTTACCTTACTAACTCACAGGGTTCTCACTACAGTAACCCAACAAATAACGTGACCTCTACCTGCCTGTCA	-2.92	0.00989276	0.247378	-1.52337
ANLNa	XM_014124340.1	XM_014124340.1:4609	GATACCCAGGGACGAGGCCAATGTTATAGGGGAAGTAATGATAGACCAGTTTCTTAAGTGATCTGGGTGGTCAGTGAGATACAGTAAGAACAATGGGGCC	1.36	0.0100708	0.248868	1.34072
RXRGAa	XM_014190174.1	XM_014190174.1:261	ATCACCACCCCTCCATCATCAGTGCCTCTGTCAACCCCGGGCAGCCCCTCCCGTCTCCCATGAGCACCCTGGGCTCACCGTTCAACGGGCAGGGCGGCTC	-2.06	0.0102828	0.251152	-1.29749
RLN3Aa	XM_014125479.1	XM_014125479.1:2849	TGTGCAAATTGTCATGTGTAAGTGACCTTTGAGGGCTGACGGTGTGGATGGAGATGAGAGCCACTATCACCAACTTTCCACTCAAGAGGATGATTACAAC	-2.22	0.0108278	0.261422	-1.31765
ARHGEF25c	XM_014167151.1	XM_014167151.1:3122	TTGGGTCAAGAGTGTTGACATTGTGGGCTGGAGATATATTTGAGCTTGATTGTGGGACTGAATTTGTCCAGGGCTTGAGCAGTCATGATTGTCTAGTCTA	-1.74	0.0110077	0.262745	-1.36914
EF1Ac	XM_014177562.1	XM_014177562.1:75	CCGGTATAAAAAGAAATGTGAGATCAAATTCTTCCCTTTTTCTCCGGTCTAAAGCAGGGATAACCGTAAACCTATCGCAGTAAATCATAATGGGAAAGGA	1.18	0.0114129	0.269357	1.24466
CTNNB1	NM_001173938.1	NM_001173938.1:1943	ATCGTCATCAGAGGACTCAACACCATTCCACTCTTTGTCCAGCTGTTGTATTCTCCCATTGAGAACATTCAGCGTGTGGCTGCAGGAGTTCTGTGTGAGT	1.14	0.0118815	0.277301	1.28552
ARHGAP5a	XM_014194348.1	XM_014194348.1:5214	CAGTGCCGTACCTTTACCCGGTTTCAGACAGATATGACATTGCGGGTTGAGACTGTCCACCCGTTACTCTGGTGATGAACACCTACCTTAATAAAGACAC	1.3	0.0121028	0.279361	1.29816
ARHGAP6c	XM_014151712.1	XM_014151712.1:3139	GCTGCTGCCTATACTACGGACTTGGTACAGAGTCAATAGTGTTTCCTGTTTGCTATGTATTGATCCGCGATTGATGTTGTATCCTGGGGACCCCTTTGCT	1.39	0.0123442	0.281837	1.20622
PRKAR2Bc	XM_014152968.1	XM_014152968.1:1506	CGCTGTTCGGAAGTAACACCGGCATTCACGACAACGACACCGCGTGATAGAGTACACTCGGCATAGACGGCTGAGACGTGATGTTTTTATAACAAGGGAC	1.55	0.0130601	0.294975	1.16945
RND3b	XM_014165492.1	XM_014165492.1:1056	CCCAAAAAAAACGTACCAATCTACATCTAGCTGCCCTACTCTGTCATAGAAGTCCACCGGAGGGACTGAAGACTTAAAGGATGGGCTTTAGTGTATTTTT	1.3	0.0133349	0.297979	1.2087
LRRC9	XM_014210738.1	XM_014210738.1:1811	CACTGGCATCAAGATCAACCGTATCATCCGCATCCATAACCGTTCGCTGCGGCTTCGTTTCGAGGACAAGCTTCATACCCTGTTGGCCAGCGAGGAGTCG	1.49	0.013561	0.29984	1.15654
FOXO1a	XM_014195874.1	XM_014195874.1:3676	TGTCTGTGGGTGTCAGGGCGCTGTATGCATTAGGAGGGCAGTGATAATTTGAGAGGCTGATAATGGACTCTAGTTTAACTCACAAAACAGTGCTCAACAG	1.49	0.0138269	0.302536	1.15245
PRKAR2Bd	XM_014207731.1	XM_014207731.1:1225	GATTATAGCGCAGGGGGCCACAGCTAACTGTTTCTACATAGTAGAATCTGGTCAGGTACAAATAACAATGAATACGAGCAAGTTGAAAAAGGAGGAGGAA	1.41	0.0140514	0.304278	1.14757
GHa	NM_001123676.1	NM_001123676.1:837	TCTGGTAGAGCCTGACTCCAGGGGTTTTCAGGAATTTGCATTTTGTTCTCTGAAATCAACAACAGCACTTTCTATATTGACTATTACTCTGAGCTACCAT	-2.18	0.014296	0.306415	-1.16193
PPARAb	XM_014169858.1	XM_014169858.1:1906	CTGTGTGGACGGGCAATGTGAAGCTGAATTGAGTGTCCTGTTCCAGTGTTTGTCCTAACTAGAGAACATGTATTTGGCTGGGTTTAGACACCTTTGGCCA	1.4	0.0149966	0.318186	1.11118
TEAD1d	XM_014148054.1	XM_014148054.1:2094	TCTAGCCCTGACACTCAGTGTAAACATGCTTCATTCAGAACTGGGACAAACTATCACATAGATCTCGCTAACCTGAAGGACATGTAGCTTATGAAGGATG	-1.37	0.0151714	0.318675	-1.12807
GLHA2b	XM_014209153.1	XM_014209153.1:456	GTAAGGGCTGGAAATCTCCTCGTCGTAGAAGTAAAAGCCAACTTAGCTTCATCACACTGTATTGGTGCCGGATGCTGAATGCACACACACACACACACAC	-1.64	0.0153998	0.32027	-1.10793
RXRAa	XM_014172379.1	XM_014172379.1:5400	TGACAGGACGTTTTTCAAAATGTCAACCTGGCCGGTCCTAATTCTGGAGTTTATGCTGGGCATATTGTCTCATGCCTCATCGGCCGCCATCTCTCTGGTC	-2.03	0.0155984	0.32122	-1.10206
CYP26B1a	XM_014156772.1	XM_014156772.1:715	ACATATTTCTTTACACACTGATTGATAGCCTTGGAAGAGCGAGAGGGGGAGAGAGTTTAGCGCACCATCTGTAGAGTTACTTGTAGGCCTATTCACGCCA	1.75	0.0157968	0.322146	1.13794
LAPTM4Ab/LAP4A	NM_001140354.1	NM_001140354.1:2208	TTGGTTTTGGAATCGATTGTCCTGTTTAAGGAGAGAGATGCCTTATCAGGAAAGTGGAGGGAATAAATGGCTAATTTTGTGAACAGTGGTGGCTGCATGC	1.19	0.0161066	0.325306	1.0928
PAX3c	XM_014190806.1	XM_014190806.1:2321	GGAGGAAAATAAGGTTTTAAGGCACGATCCTGAGGCTAACGGTGATCTATCTATGGACCTGCAATAGGCACACCGCTCACTCAGCCACAATGCTTTATTT	-1.34	0.0164926	0.32993	-1.16636
TEAD3a	XM_014133831.1	XM_014133831.1:1712	GTCTACAGACTCGTAAAAGACTGACCCACCCACCGCTCTACCACGTCTACAGGCTCGTCGAAGACTGACCC	-1.63	0.0166623	0.330181	-1.07878
GHb	XM_014204437.1	XM_014204437.1:1012	TGATTCAAGGTGGTGCTGCAATTTATGCATACATTAATATTTAGGGGTGAAATGGGAACTTGTAGAGCTCCAAGCTTTTGGTATGTCCACAGATGGATAA	-2.07	0.0168751	0.331272	-1.09573
LIMK1	XM_014162741.1	XM_014162741.1:3508	GTGGTAGGGGCCTTTTAGGAAGTTCATGTGACGTAAGAGAGCATCTTAGGGTCCTAGCTCACTCCTACTGACCATCACTGAAAGTGTAAGCACTCTCACA	1.32	0.0177114	0.344471	1.11457
PRKCH	XM_014210726.1	XM_014210726.1:1943	TAGCACTGTAAAACATCTCCAGCTTCTGACATTCTCAATTAAATTCTTGCAGCAGGATTGTTGCATAATTGCGTCTTGGCACTGTGGGATATGACATCAC	-2.31	0.0179564	0.346032	-1.10759
ARHGAP19b	XM_014182728.1	XM_014182728.1:2484	TCTTCTGAATCTGATGTTTGTGCTACTCATCTGAAAATGTGGTGTCTAATTTCAGTAATATTCTACGTCCCAATTGTTGCCCTACACACACACAGCACAC	1.49	0.0182468	0.34843	1.03565
EGR1d	XM_014200066.1	XM_014200066.1:323	GGGTAAGTGTTTTGTAACACTAGCCGGAGTGTCAGGGAAGTGCTACCAGGGCTGTGGTATGGTTTTCATCCCTGCTCGGATAACACTGGCTTTCACTAGC	-1.58	0.0184852	0.349802	-1.07647
EGR1c	XM_014212603.1	XM_014212603.1:6	AAGTCTCTCTTCTCCGCTTTTTCCCCAGGCTAACGTCATGTGTCCTCCGCTGCAGTGCCTAAATATGGGCTTCCTCCACTCTATATATGGACATCTACGT	-2.04	0.0188317	0.353179	-1.03295
HPRT1	XM_014212855.1	XM_014212855.1:452	CCCTAAACCGTAACAGCGACCGCTCCATTCCTATGACAGTGGACTTCATCCGCCTCAAGAGCTACTGTAATGACCAATCTACAGGTGAAATCAAAGTCAT	-1.13	0.0190485	0.354082	-1.02224
PRKAR2Ab	XM_014167675.1	XM_014167675.1:1264	AAACATTAAAGTAGAATTGTAAGAAACAGCACACTAACACAGTCCCAGAGTGCTTCCTAAACACATACTAGCTTTACATACTTACACAACATATTTGACA	-1.22	0.0192178	0.354095	-1.08581
SOX9c	XM_014179186.1	XM_014179186.1:3163	TATGTTTACGCTGTGGCTAATATGTTTGTGTTATTAGAGATACCAGCATCCCTGTCTTTTCTAAGGACTTTTTTTTTAACGTCCTGACACACACAGTACT	1.52	0.019442	0.355111	1.03542
LEPB1	NM_001279134.1	NM_001279134.1:434	CTGGGTCCACCTGGGGGGCCTGGAGGAGAGTCTGCAAGACAGCAGGTGTGGTCAGGTGTATGAGGACTTGTCCAGCATGCGGGGGTGGGTGCACTCCTTG	-1.64	0.0200075	0.36229	-1.04501
CDH2b	XM_014123187.1	XM_014123187.1:86	GAGAGAGAAGAGGCTGCCTTCTACATGCAGCTGTCGCCCGTTTCCTAGTGGGCATTCTGAAATTGGACCGCGAAGAAAGAGGGACTTTTCACAACGCATT	1.79	0.0201936	0.362536	1.00156
SIX3a	XM_014179983.1	XM_014179983.1:1557	AGATATGCTTGTACATAATATTGCTCTCCCATCTCCATCCTCTTTTCTATCCCTGTTCTTGACTTGGTGTTCCTATACATAAAATATTTGTCAAAACGTA	-1.88	0.0205606	0.365995	-0.993698
ENOX1	XM_014173914.1	XM_014173914.1:2173	CCCCAGCCAACAGAACAGAAGGTTCTCAGTCCTAACGTCTCTCTCTCATGGACTGGAATGGTTTGAGATGCCTCTCTCTGATTTCAGACTCTCTCTCCCT	-1.84	0.0209834	0.370384	-1.00238
CFL1La	XM_014157965.1	XM_014157965.1:471	ATGTGGGCTCCAGAACACTCAACTATCAAAAAGAAAATGAAATATGCCAGCTCAAAGCAATACATTAAAGCAAAGTTCCAAGGTCTGAAGTTTGAGTGGC	-1.26	0.021217	0.371386	-0.999347
ARHGAP19a	XM_014182722.1	XM_014182722.1:1368	ACCAACAGGCGTTGGAGAGGAGGGGCAGACAAATCTCCCCGGAGATGGTTGCTGCGGCGATGGGACGGCTGGGAAAGGAAAACGTCGTCCTGCAGTCGGT	1.6	0.0215326	0.373795	0.978057
ARHGAP19c	XM_014214449.1	XM_014214449.1:1745	AGCAGCTTTGGATGGGATTCCTCGTCTCTTAAAAGGATGTGCTTCTCGCCAACGCAGGAGACGTCGGTCTAGCAGTCAGCTCAGCTCATCCACAACTTTT	1.3	0.0217626	0.374691	0.974315
ETS1e	XM_014165442.1	XM_014165442.1:2	CTGCCAAATCTGTGTTCGTGAGTCGTGGCTGACGTCACGGCCAGTTAAACAGCAGTTTTTTGGGACTGGGGAGTCACGAAGCAAGAGGACACATTCCTTT	-1.68	0.02196	0.375016	-1.01474
ETS1a	XM_014197824.1	XM_014197824.1:914	TCAATGGCTTGATGTCCACATTCCAGGAGTCTCGGTTCACTTATGACTACTTTGCCAACTATGGTACTGAACGTGCCCAGTGCATCCTTCCATCGGACAC	1.58	0.0223152	0.378008	0.967096
STK3b	XM_014178825.1	XM_014178825.1:1	GTACAGTAGGTGGCGTTGTATGCGCCGATAAAACTTAAAGAAGAAGAATATTTGACACTACAGCTGGCCCTTTTGCCTGAAAACAACGACAGAAAATGAA	-1.15	0.0225985	0.379746	-0.98468
WNT8Ab	XM_014199007.1	XM_014199007.1:1059	CCACGGACACAACTATAGAAGGAGATTCCGAGGACCTAAATGAATGAAAAGAGGGAGGCCTGTGGCTTTATTCTATGCAAACTATTATGATGGCAAATGT	2.1	0.022782	0.37979	0.995879
FGF8a	XM_014202422.1	XM_014202422.1:635	AACGACAAAAAAAATAACACGTCCTCCAGCCTTGGTCGTTTGGGATTTTAATGAAGTCTTTGAAGAGCGAGGATTGCAAGCGAAACCAGTGTTTCACAAA	-2.09	0.0229651	0.379827	-0.962891
SIX6a	XM_014210731.1	XM_014210731.1:1031	CGCACAAAGCAGTCGAGAGAAGGAAGAGGATAAATTGACAGTAGATAAATGAAGGAGATCCGGAAAAACAATCTAACATAAAAACAGTCATAGTGCCTGC	2.28	0.0238142	0.390794	0.966335
ARHGAP5b	XR_001330076.1	XR_001330076.1:1615	CAAATTGACAAAGTCAACGACAGAAGAGTGCCCTTTGATCTCCTCAAAACGTTGGAAGGGGAGAAGATTTTTCAGAACCATGTCCAGCATCTGTTCTCAG	1.24	0.0241013	0.39244	0.957344
SAV1a	XM_014194137.1	XM_014194137.1:1867	GGTCAGGGGTTAATCTCTTTATGATTGACCTCCTTATTGCCGCCGCCTCTTCACCAAAACGTATGTTGTCTCCCGTTATATCAGCCGAATGTCCAGATGC	1.76	0.0245459	0.396605	0.998594
MC4Rb	XM_014190362.1	XM_014190362.1:17	GCATCACCATGGATCATTCCACCTACGGAACCACAGCTCTGGAGCTCTGCCTTTCAGCAATCAGCAGCCCCAGGCTATGGCGGAGAGAATACGTGGTTTG	-1.56	0.0247929	0.397538	-0.924919
FGF8b	XM_014154007.1	XM_014154007.1:718	AAGTTTTTGAAGAGCGACGACTTAATCAATTGCAACCGAAACCAGTGTTTCACACAGCTTACCTTCACCAAATAACCTCGGAACACTGCAAGCCCTGTGG	-1.81	0.025372	0.403741	-0.925174
SIX6b	XM_014189802.1	XM_014189802.1:2316	ATAATGCCACACTTTGTGCCCTGACACGTTCTCGACATATAGCCTAATTGACCAACAACATGCTTTGCGTCATGTAATACGGAATGACAGACAGAGGTCA	-2.17	0.0255761	0.403929	-0.930552
CEBPBa	NM_001139913.1	NM_001139913.1:105	TTCAGTCGTGTGCCAATATACGTTAGTGTTTTCAGACAGCATTAGGCCTACTCGCGTAGCCAATTTCCCGGGCGTCTGCCCCTGGTTTCGATGTTCCCGC	1.38	0.0260919	0.408999	0.942395
GNRHR4a	XM_014148656.1	XM_014148656.1:1499	ACACTTATCTGCATATCACTTCAAACAGTGGTACTCCCGTAGAGTGGTCTTTGGACTTGTCCTGGAAACACTTTTTCCATTCAATAGAGCCATACAGACC	-1.72	0.0264202	0.411078	-0.924077
ROCK2b	XM_014211022.1	XM_014211022.1:358	CCATGTAGTGCATGGGAGAAGAACTGGTCATGGAAAGTTTAACGATTCATCACGCAAGCTATTTTGGAGAACGCCATTCTTACCCTGTAAATTTGCCTAC	1.47	0.0269126	0.41566	0.887758
PRKAR2Bb	XM_014147660.1	XM_014147660.1:1380	CATTGAGGGGGAAAACCTATGAAATCCAGAAAGGGAAAAAAGACTAAGTGAGATGCACTATGATGAAGATGTGAGAAACCAGGATAACACTTTACTTGAC	-1.28	0.0276175	0.423434	-0.871658
WNT7Bc	XM_014152727.1	XM_014152727.1:1480	CAAGGAAGGAAAAAAGGATACTAGGACGTGGACTTAGTGGGGAAAGACTTCAGGAGGGACTCTACAGAGTGGACTTGGAAAATTGTTTGATTCTTCACGG	-1.81	0.027856	0.423997	-0.926091
ETS1b	XM_014214708.1	XM_014214708.1:64	CTCACGGCAAGCCCAGGTACAACATCAGTGCATTGTCTATCGCTGAACTGTCACAGCCAAGTAGCGTGCAGAGCGCACCACTCAACCAGCCTGCAAGAAG	-1.48	0.028433	0.429665	-0.863757
WNT7Bb	XM_014124504.1	XM_014124504.1:2894	GAAATGTATTGCAAAGAAAAACAAGACTGAGAATCAAAGTGAGTGAAGTCTGCTGGTCTCGAGAGGAAATACAAGGCGTCAGCCAATGGCTTCATTCATT	-1.52	0.0288966	0.433552	-0.898192
WNT8Aa	XM_014199006.1	XM_014199006.1:155	AGCCTAGTCAATTTGAGGTGAATAACAGCTTCGTAAATCGCCAATCAGCACACCATGGACGCGCCTAATGAGTCTGAAACTCAATGTAAAGCCTGTATGT	-1.57	0.029139	0.434088	-0.853881
MOB1Ab	XM_014161297.1	XM_014161297.1:61	ATTATTTCTTCAGGGTACGACTACACACTGACAAGCGAGAGAAGGGTTAGAAAGTTAGGAGACTTTTCACCAGGGAAGCTAGAAAGGCTGTATATTCACC	-1.13	0.0294236	0.435241	-0.85361
CGAa	XM_014210156.1	XM_014210156.1:91	AGGGTTTCACCTAATCCCCGTTGAGCACATGGGCAGAGGGACAGCGGTATAAAAGTTAATGGTGGGAGCAGTAGGCTCTTCATTGAACAGGCTTCCACCA	-1.84	0.0298804	0.438907	-0.853317
GHRL	NM_001139585.1	NM_001139585.1:396	TAGACACGGAATACAAAGAACCTCCCATTTCCTGTTCTCCAACTTTCTTTTCCCGATTTGTCTTATACCTGATTTACTGTGTGAACATCGTTTGAGTTGT	1.78	0.0300948	0.438986	0.84046
PHACTR4Bb	XM_014169607.1	XM_014169607.1:141	AAGCACAATGGATGCGCGTGATGATGCTCTCGAGATGTTATCAGTGGGATGGAGCGGTGATGTTACACTGGGTAGCAATTAGCAAGCCTCTTTTTCCTAC	1.12	0.0306167	0.44352	0.845862
FGF14a	XM_014163795.1	XM_014163795.1:145	AGCCTTCAAAAGGAAACAAACCTGGCTTTACCGTTGCAGTGAGAGCAAAACAAAGATATGAAAACTGGGGTTGTGGGAATTTGACTTCGGCAAACAGTTG	-1.42	0.031251	0.449607	-0.821557
ADMb	XM_014175339.1	XM_014175339.1:702	AGGCTTAGTGTCTCTGCCCTGTTCTAAAATTCTCCAAATGCCTCAGACTTTTTTTTTCCAGACATGAGATAGCTGCAGCGCCTCTGGAAGCTGGACTTAG	1.33	0.0314867	0.449917	0.827606
CCDC138	XM_014173899.1	XM_014173899.1:929	GTATGAATTCTCCATGGCACAGAAAGGGAGAGAGAACGTTTGTCAGAAGGCTATTGAGTCCAAACCTTCTAAACCCGAGAAAAAAGCCACCTCCAAGCTA	1.33	0.031955	0.453523	0.813443
OTX2c	XM_014144803.1	XM_014144803.1:57	TAAGAGCGCTGGGCGTACAGGGCGGCGCTCATTTTTTAAATTCACCTCGCTGTGTAAAGAGCGTGTAACGACTCCAACGAAAACCCAAGGACTTATCGTC	-1.87	0.0329152	0.464015	-0.83457
GRM6c	XM_014134589.1	XM_014134589.1:3259	ATCGAGCCAGACAGAACACAGTAACTGAAGTGTGGCCAATAATTTGTTCAGAGGACCTACATTTCACTAAGGAGCAGGAGATGTTATTGAAGGCTATGCA	-1.43	0.0332813	0.466049	-0.789726
LIMK2b	XM_014161204.1	XM_014161204.1:2727	TAATATACATTTTTATCTCGTCGGGTGGGTCTTAAGTTGTAGTGTGCTATGTGTGGATTGTGGAGAGAAGACTCGCTCGGCAGGCAGCAGCAGTGAAAAT	-1.55	0.033615	0.467604	-0.819835
CADM2A	XM_014198381.1	XM_014198381.1:277	GGATGGAGGAGAGCTACCAGACCTCGACAGAATGATCGTACAGGGAAGAGAGCTCACCTTTTCCGCCCTTAACAAGACGGACAATGGCACCTACCGCTGT	-1.91	0.0338895	0.468321	-0.857738
AESb	XM_014216422.1	XM_014216422.1:3135	ACGTCAGTCTTCTTGGGGAATAGTGTAACTAGGTAACTCCAGTCCCTGATGGCTATAGTTGGGAAAGAAGCATTCCTGTCTTAATGCCATGTAAAGCTGT	1.3	0.0342899	0.470757	0.794181
MNAT1	XM_014210730.1	XM_014210730.1:318	GTCGACAAGGAGGTGGAGATCCGTAAGAAGGTGCTCAAGATTTACAACAAGAGAGATGTTGACTTCTCCAACTTGAGAGAATACAATGACTACTTGGAGC	1.08	0.0347688	0.474232	0.781634
LEPRb	XM_014168840.1	XM_014168840.1:4180	TCTGGATGGCTGCTCTGAGCACAACACAAGCACATGATAGGATCTTGTCTCCAAGCAGGTGGTACTGAATAGTTTGACTGGTGGCGCACAAATGATGATC	-1.23	0.0353268	0.478734	-0.858886
ARHGEF17b	XM_014215311.1	XM_014215311.1:1440	AGGATGAACTTTTATACATTGGCCGACAGATGGCGCTGCGGTCAACATTCCATCACCCAGAGGACGGTATAATATCCCTGCTCGAACAAAGAGCTACTTT	-1.99	0.0357604	0.481503	-0.775448
GHSRa	XM_014150371.1	XM_014150371.1:721	TTTATTGCTCCAGTGCATGACTGTTCTAAAATAGAGGAGGACTCGTAGCTTAACTCCTGTTGGTAAAACCATAAGATCCTTTACGCATCACGCGGCGCGC	-1.44	0.0363051	0.485724	-0.836643
GADD45Ba	XM_014216042.1	XM_014216042.1:745	GAGAAAGGCGTTCAAGAAGGGGCATCGTCGACATGCCTGTGTTTGCCTGCCCTGGTCCGCTATCCAGTGACGGAGTTGAGCATGCGAAGATTCCGATGGA	-1.39	0.0368146	0.489424	-0.75513
FOXP3b	XM_014146362.1	XM_014146362.1:1754	TCTTTTGCCTCTAGACTCTCTTATCATGAAGATGTGTGTACAGCTGGAATGGCTTTACGTTTTGCAGCATTTGAAAGAACAATATATACTTAGCAATCAT	-1.52	0.0377832	0.499141	-0.730367
FHAD1	XM_014146077.1	XM_014146077.1:2577	CCCTGGAGGGTAATATCACTTCACTCAGGGCAGACTTGGCCCAGTCTCAGCTGGAAACATGTAGCCAGGGTGACCTCATCGTGGCTTTGAGTCGTGACCT	1.51	0.0382168	0.501715	0.73598
COL12A1a	XM_014204893.1	XM_014204893.1:4669	CTACCCGGGGTGATCAAGTTGACTGTATACGACGAGACCATGACTACCTTTAAGGTCAAGTGGGAGAAGGCTGAAGGGGCGACAGGCTATATGCTGCTCT	1.26	0.0387889	0.506062	0.721852
VGLL3a	XM_014173901.1	XM_014173901.1:1500	GAACCTCCTGGAACCACATTTTTTGGTGGACTCGTTCTCTAGAAGACTCTCCACTCACTAGAAGAACTCAGAACTCCAGGGTGGATTTAGGTTTCTCAGA	1.21	0.0391604	0.507755	0.729379
RXRGAb	XM_014139718.1	XM_014139718.1:1569	GACACGAGTCGTACCCATTGTAAATAACCCCTGAACCCAATTCCCAGATCCCCTACCCTTACCCCGGAGCACAACTGCTATGAAATCAAACTTGAGAGTT	-2.22	0.039476	0.508707	-0.727372
GREB1La	XM_014210245.1	XM_014210245.1:9	TCATTCAGCGGATCAGGGGATGAGAAGCGTCACCCAGTTTCTCTCGTAGTTTATCTCGCTGACCAGATTTCTCTTGCCTGGTACTTGGTTTACTGACCAG	-1.26	0.0398417	0.510289	-0.723297
DLK1b	XM_014154083.1	XM_014154083.1:2272	TAGGAGTGGCAAACACATTCTCCTAACAAAAGGAGCGTAGTCCTAATATGACGGATTATTTGTTGACCAGAGGGGTAAAGCGGAGGTACATCATGAGTAA	-1.38	0.0402074	0.511852	-0.707345
WNT8Ba	XM_014206457.1	XM_014206457.1:691	GGACCTGCTCCGGGGGGCCGGGAACAGTGCAGCCAGTCGAGGGGCCATCGCAGAGACTTTCAGCTCCTTCTCTCGTAAAGAACTGGTCCACCTAGAGGAC	-1.54	0.0407275	0.515349	-0.699706
CGAb	XM_014209152.1	XM_014209152.1:949	TATAGGGTGTGCAGCCTCTTGTAAAAACAAGCGTGCCCACTCCAGGAACAGAAGATGGAAGGTCAAATAAGAACATGTCTCCTTCCTGTGAAACTTTTCA	-1.69	0.0410006	0.515698	-0.744655
FARP1c	XM_014151196.1	XM_014151196.1:1131	GGACCAAGCTCAGTCTGGCTGTGTCTCATATTGGACTGCTTCTGTTTCAGGGGGACACTAGGATCAATACTTTTAACTGGTCTAAAGTCCGCAAGCTGAG	1.35	0.0416632	0.520913	0.698425
TLE1a	XM_014160992.1	XM_014160992.1:839	TAGCCTACAGCGAGATAAAAGGATATTCTTACACCGGAGCACCGCTGATAAAGAGTTGACGGGAGATCTATGAGGACAAATGGTCGGACGTGTTTGTGTC	1.39	0.0423079	0.525843	0.682479
ASMT	XM_014173895.1	XM_014173895.1:1118	TAGCCAAGCAGTGTGTGTTGGCGTACCCAGAATGCACTGTGACGATCTTTGACCTCCCTAAAGTGGTGAAGACATCCAGAGAACACTTTGTTACCAACGA	1.2	0.0426296	0.526725	0.694275
KDM5Ba	XM_014167209.1	XM_014167209.1:0	CCTAGGTGCTGTCCACCGACCAGATAATGCGAGTGCGACTTCAATGAGTGTGTGGTGATGTTCTTAATTGACGGAGTTAAAGGGAGCAGTTCTTCAAAGG	-1.43	0.042902	0.526991	-0.698556
ROCK2c	XM_014204608.1	XM_014204608.1:154	TGCTCATTCAAACAACCTGCAGCAAAATTATTGAGTTGTCTCGAGCGCTGTCCGCCCGCGTTTTAAAGGGCCACGGCAGGTATTGACAAGTTTGTTGTCC	-1.68	0.0431702	0.527203	-0.680334
KLF15a	XM_014132950.1	XM_014132950.1:2640	GCTCTGTGAATCTGCTTCAGGAGTTAGATCCTCAAGACAGTTTTAGAGGTAAATGCACTGACCCAGCTCATTCTAGCCCATAATCTGTGCTATTAGCCCA	1.37	0.0438486	0.532392	0.701494
LAPTM4Aa	XM_014143948.1	XM_014143948.1:949	TCTAGAGAGGAGGGATACTCTTTTTCAAATCCTGCTAACATTCAAACCCCTGTAATATTGTAGACAAGTGAGTGGCAGATGCCGTGTAGTGTATAAAGCG	1.26	0.0442657	0.534368	0.667847
NR1I2/PXR	XM_014174162.1	XM_014174162.1:1997	TTCCTCAGCCCGATATACAGAACGGATGCCTAAATAACTGTGATGCTTCAACAGAGACATGTAAAACTGCCTATGGGGTGATTGAATCATTTTCCCTCTC	-1.26	0.044624	0.535615	-0.679093
ESRRAb	XM_014129095.1	XM_014129095.1:2941	GTATGTGAGAGAGAGAAGGTTCGCTGTCGTTTTGCAGTGTTGACACCACACTGAAGCGGCAAGATCAGGGGAAAAAGCAACTGTTCTACTTTCTTGGTCA	-1.19	0.0451187	0.538475	-0.679713
VDRAb/VDR0	XM_014146371.1	XM_014146371.1:2025	GGGTGTTGTGTACAGGCTCTGACTGAGTGTTTAGTAGTGGGACTAACATCTGTGTTTAAGTAGCAATTAATGGATCGGTTAAAGTGTAGGCCACACGGGA	1.3	0.0459845	0.545708	0.649224
RPABC2a	XM_014193251.1	XM_014193251.1:1	AATTAAGTCGACGCACTACTCGACCGGAAGTCGGTTAAACGGATTATGTCTAGATGTTAACAACAGCGTCTTGAAATTCGCTATAAAAAAACACTCGTTT	-1.08	0.0463041	0.546414	-0.647119
CEBPAa	NM_001139931.1	NM_001139931.1:915	CCGTTGGATCCATGAAGATGATGGGACGCGACGACCGAGATCGGGACCGGGGTAAATCTAAAAAGCGCGTCGACAAAGCTAGCACGGAGTACCGGTTGAG	1.31	0.0465698	0.546479	0.670056
RHOAf	XM_014166109.1	XM_014166109.1:1138	TGGAATCAGGACTCATCCAAACTCTTGTTCATTTGTAACCCGTCCTGTCCGCTAGCATAGATTTTAATGGTAAGAGGGTCTACTTTCCAGGGGAGAGGTT	1.18	0.0471321	0.550005	0.640784
GHR1	XM_014133894.1	XM_014133894.1:197	TTTTGGTTGTGGTCTACCAAATGCAGTATTCCCGTCTTCAGCCGAGACGAGCGTTTCGCCTTTGAAGAAAACAACAGCGATTTACAACTTGCTGATACGG	-1.35	0.0475049	0.551292	-0.664815
GNRH	XM_014154458.1	XM_014154458.1:186	CTCATGATTATTCCCACCACAGTGTATGAAGGAATATACAGAACGGAGAAACTTTCTTTCCAGCTCCCATGGATCTTAGCAACAGAACGGTTGTGCAGGT	1.64	0.0479023	0.55285	0.652981
TLE4b	XM_014216416.1	XM_014216416.1:87	GGAAGCAAAGCGAAAGGAGTAGGCTAGTATAGAGCAACCAACGAGACAAAAGAGACTGCATTGAATGTGGTGGTTTCCGTCTCGGAAGCCACATAATATA	1.38	0.0486915	0.558888	0.627124
PCDH18c	XM_014194606.1	XM_014194606.1:325	AATGCTCAAACGTGTTTAAATGGGGATATCTAGCCTTTGGAGAATGCGCTGCAATTAGCCTAATGACTGTCGTCGGGGCGCAGTGGATTCGTTAAGTTCA	1.2	0.0490942	0.560447	0.623651
COL12A1c	XM_014210332.1	XM_014210332.1:10124	TTGTTTTCTAATACCTCAGTGGGTTTTAGGACTAGCAAAGGGATATAGGCAAGAGCTAGACACTAGTGGCAGTGTCGTCTTAGTGTTTTGATGCAAATTC	1.44	0.0493982	0.560869	0.643373
EF1Ab	NM_001123629.1	NM_001123629.1:0	TAAGGGCAACAGCAGTGGCAGTGTGATTTCGTAGTGACACCGAAACTAAGCGACCATGGGAAAGGAAAAGATCCACATCAACATCGTGGTCATTGGCCAT	1.09	0.0501342	0.566166	0.614564
PRKAR1Aa	XM_014179785.1	XM_014179785.1:83	ATGATATGGACAAGAATGCCGAAGCGAAGTTTAGAGGCCAGAGTTCGCCAGTTCACCAGGTCGTAGCAGAGCAGTAGCGCGTCTTCAATCGTGATGGCGT	1.23	0.0507275	0.569802	0.608179
VDRAc	XM_014135458.1	XM_014135458.1:1809	CACACTGTCACAAAGGTTTTCGGGGGTTAATCAGGGTATTATGGGTAAATGGAGGAGGAAGGGGCTTCGATAAGGTTGTAATTTCCCGTTCATAAGAAAA	1.14	0.0516926	0.577554	0.601105
RXRAc	XM_014132501.1	XM_014132501.1:2074	GTAGCTGTCTGCAGGTGTATCTTTAACTGTTCCATCATTGGATGCACAGCAGCGTAGTAATTGGGACAATCGTGTTTTGGACTTGTTGAAGAGAGGCGGG	1.37	0.0520696	0.578688	0.600268
RHOAc	XM_014146310.1	XM_014146310.1:77	AAAAAAAAAACTGTTGGATGCGGATCGAAACCGAATCTTCAAACGGAGATACGTTAAGGCAGAAATACTTTACTCATGCAACGTGCACGCGCAGGCGTGG	-1.02	0.0524326	0.579655	-0.592694
ZIC1b	NM_001140488.1	NM_001140488.1:707	GCCAGTCATGCGTCTTCTAATGTCGTCAATAGCCAGATGCGCCTTGGTTTTACCGGGGACATGTACGGCCGGGCTGACCAGTATGCCCACGTTACGAGCC	1.75	0.0530628	0.583552	0.585647
TEAD1b	XM_014175316.1	XM_014175316.1:2659	AGTCTTACATTGCAATAAGGAAACCATACACCTATCCTGTTCCAATGTCCTACGCTACAAACGAGTCCCTCTCTTCTGAGAAGACAGTCATTAAAATGGA	1.25	0.0539909	0.590665	0.579072
TEAD1a	XM_014126883.1	XM_014126883.1:29	AAGGAGAAGAGTGGGGGGACTTGATGAGAGGAGCCATGAAAGGAACTCTTAACCAAAGCTTTCGTCCTTCAGACTTACTTTAGTCATTCTCTTTGTATGG	-1.35	0.0549753	0.598319	-0.607918
LATS2b	XM_014174046.1	XM_014174046.1:5147	TCTAGGCATTCCCCAGCTGTGACTCCTACCTTTAGCTTCACACTAACTTATTTTCCAAATAGGAGATGTGGGATAAAGCCCACTTGTGTTGTTCCCACTC	1.17	0.0559297	0.605568	0.556919
ARHGAP6d	XM_014156305.1	XM_014156305.1:172	AGTGGACAACACACGCCTGCGTTTGTGTCTCCTCTGCGTGAGTTTGACTGAGTCTGAGGCTTTGAGCGGTAGCTTTTCTCCCTGTCAGCTCATCTCTAAG	-1.28	0.0563045	0.6065	-0.551514
SOX9a	XM_014202610.1	XM_014202610.1:190	ATTCTGACAGTTTGCAGGAGTGCAGCTTTGTCAACCAATTTGCGCACCGAACTCAGTGACATTCATTGCAGCCCGTGGGCACAGAAGCTGTTGGATTCTA	1.51	0.0575962	0.617249	0.533739
MMP13b	XM_014137820.1	XM_014137820.1:559	CATCGCTGAGTTCCACCGTCGGCACCCCGGTCAACCAGGTATACACCCAGTTCCTGTTTTCTAGTTCTCCCGGGTTTTTGACCATTCGGCCTGCCCTGAC	-1.28	0.0582579	0.62117	-0.527564
FARP1a	XM_014173359.1	XM_014173359.1:4482	TAAATGGATATATGCTTATGACACAGAGTGAAAACGTTGGTTTTCCTTATTGAGGGAATGCTGTGTTTTCCCAGACACCAGAGAGCGCTTTGGAAATGAA	-1.26	0.0589092	0.624942	-0.53271
PPARGb	XM_014135113.1	XM_014135113.1:82	CATAAGTGAATAGTGAAGAATGAGTTGATATTTTGTGTTGCAGATCAAGACAGGTTCATTAAAAGAGGAGTCCATGTCCTCTCTTTGGTCTAGCAACTGT	-1.52	0.0594617	0.627634	-0.516591
RLN3Ac	XM_014202852.1	XM_014202852.1:1223	ATTTCCCAACGTGGGACCATTGCGAACCATAGGTCGGAATTTCTGACCTGGCTACTACATGTACATTGAACAACACAGGAGTATTTTGGCATGTTTTGTT	-1.16	0.0599921	0.630067	-0.512658
PRKAR2Aa	XM_014131913.1	XM_014131913.1:1832	GCTGTGGCACACTGTAGTTCATTGGACTTTAAGTGGTGTGAAAGCCAAGGGTGGCTGGGTGTGTGTAAGGACTTGGCCTGTGTCACTTATGCAACAATTC	-1.16	0.0604888	0.632122	-0.520024
ARHGEF25b	XM_014135869.1	XM_014135869.1:2685	GAGTAAGGACTGGATGCAGACTGCTCTTCTGGACTGTTGCTAGTGCTTTTTCAGACTGTTACCGGGCGGTTCACCGACACTCTGAGAAATATAAACCATG	-1.33	0.0608081	0.632313	-0.529712
GNRH1	XM_014160183.1	XM_014160183.1:74	GTAATAAGGCTGACTTTGCAGAATGGAAGAGAAAAAGGTCTTGTTGCTGCTGCTTTTGATAGTGGCTCTAGTGTCACAGGGTTGCTGTCAACATTGGTCC	1.23	0.0619139	0.640641	0.504068
RND3a	XM_014165494.1	XM_014165494.1:1051	GAGACTGGGGGACACTGTGAACATGCTAATGAGCATTTGAATTTTGGACAACCATGAAGAGCTTTATGCACTATTAGTGTGCCAACTGAATGAGGGATGG	-1.14	0.0625728	0.644284	-0.492559
RXRAb	XM_014128611.1	XM_014128611.1:71	AAACCTAGCCCAAGAGAGGGAGCGCATCTGAGTGAGCAAACAGAACTAGAAACTATAGGTGCATTTTTACTCTATCGAACATCGCTTTTGAAAGACTGTC	-1.21	0.0631745	0.647306	-0.486319
EGR1b	XM_014198129.1	XM_014198129.1:2613	TGGATGCGTTGCGTCTGAAGTAGCCTTAGAATGTGAAGTGTATTCTTCACGGATTGTAAGAGATTTTAAGGGATGATTTGGAGGGAACCGAGGTCATAGC	1.28	0.0635914	0.648415	0.485448
ALDH1A2b	XM_014175666.1	XM_014175666.1:1297	CCCACTGTTTTCTCCAATGTCAAGGATGACATGCGCATCGCAAAAGAGGAGATCTTTGGACCAGTTCAGCAGATCATGAAGTTCAAGACTATTGATGAGG	1.33	0.0642372	0.651836	0.480315
GLHA2a	XM_014195502.1	XM_014195502.1:572	CCTGAAGTTCCTTGTGTTTTAAGAGAAATCACATATTAGGAAATCATTGTGAGGTAATATTCTACGGATAATATTTATAGTGCTCTTATGGTAGCAAAGA	-1.43	0.0652481	0.658911	-0.473485
RHOAb	XM_014135189.1	XM_014135189.1:721	CTGTAGACTGCATGACAGGACTCAGTCCCTGTACCAGGGGCTCTGGCAAGTGTGTGGATGGACAAAGGGGGTTGGATAAGCACCTGTTTACATCTCACCG	1.19	0.0660204	0.66352	0.463894
WWTR1b	XM_014168664.1	XM_014168664.1:22	AAAAAGTTGAGTTAAACTTTGGGACGGGAGTGAAGTTCGGGCAGCACCAACAAGAGCTATCGAACTGGCCGAGGCAAAGAGAAAGTACATTTCTTATTAC	-1.2	0.0663568	0.663725	-0.462969
RPS20	NM_001140843.1	NM_001140843.1:214	AGGTGAAGGGACCAGTCCGTATGCCCACCAAGACTCTGCGCATCACCACCAGAAAGACACCCTGTGGAGAAGGCTCCAAGACCTGGGATCGTTTCCAGAT	1.05	0.0667789	0.664782	0.460093
COL2A1d	XM_014134054.1	XM_014134054.1:33	CGGGTCGGTACTAGATTTCTGGAGGGGTCTGGAATCCCCATTGGGTTTTTTTTTTTTGTTTTGAAGGTGGTTGAATATATGGTTCGGCTCTGTAACTGGG	1.18	0.067216	0.665977	0.46563
AJUBAa	XM_014156138.1	XM_014156138.1:3470	TCAAATTCTACTCAGACCAGCTCTCACACGAAAATGCTGGTAAAGGCTTTCAACACAGAGTAGGTGAATTTACTGTATGGTCCAGAGTTTGAACACCTGT	1.13	0.067823	0.668836	0.465738
KLF15d	XM_014135694.1	XM_014135694.1:2317	ATGATGACTCGTGCCAGGTAAAAGGCATGTGGATCAGTTAACAGCTAACAGTGAACGGCCAACTGCCGTACAACAAAAAGGAAATGCGCACATTGTTTTA	1.28	0.0682464	0.669866	0.465788
GREB1Lb	XM_014142369.1	XM_014142369.1:6110	GAATATAGCTTTGAGTCTGCGACTGGTATGGCTCTGTTTACTGTAGCATTGCTGTGGTATTTACTACAATACTACAATACTCCAATCAACCCTCCACCTC	-1.21	0.0697025	0.680976	-0.436086
ARHGAP32f	XM_014163003.1	XM_014163003.1:6235	ACATGTGCTGCAAATGTGAAAGTGTATGTCAATGCACTTCTCACATTAACAGGAAGCTGTGATGCTTCATGACATTGTGGTGTATTATGAGAGGACATTA	1.14	0.0703675	0.68429	0.437838
GRM6b	XM_014166437.1	XM_014166437.1:186	ACAGAGAGAACGAAGCAGTGACATAAACAGAGAGCAAGTGGGAGAGAACTTTTAAGGGATCTGGCAGTGATTTGTAGAATCTAAGTGGCATAATATTGTG	1.16	0.0708955	0.686248	0.428347
SIX3b	XM_014210714.1	XM_014210714.1:1220	ACCACCACTACCTGCATGATGGTTTTTTGTATCTGGGAAAAATACCCCGTTCAATATTTCTACAAGGATCATCGAGAAGAGGGAATTAATTACCAGAGGG	1.38	0.0713777	0.687746	0.426379
CXXC4	XM_014209621.1	XM_014209621.1:35	GGGATTTACAGCCTAATCGTGATGAATCCCCGTGGTGGCACGCGCAGGTCTTCGTAATTATGGAAGTCGTTCTAACCCAGAGGGGAGAAAAAAACCACCC	1.19	0.0717722	0.688389	0.425505
ROCK1b	XM_014140558.1	XM_014140558.1:105	TTGATACGAAGCACTACATTGCCTACTCTCTAGCTTGCTAACGCCCAGTAAGGGCGTAGCTTGAGTGGCTATCCGAATTATCGTGTTATATGAAAATCCC	1.13	0.0722368	0.689696	0.427835
AMOTL2a	XM_014123677.1	XM_014123677.1:2716	ATGGACAGTGATAACACGGTCGATAACCGAGAGACCTTCCTGTCCTGTATATCCCACTCAGTGAGAAGAAGACAGCCTGCCTGTCCGTTTGTTTCTGGTC	1.21	0.072783	0.691767	0.420307
CEBPDb	XM_014191131.1	XM_014191131.1:569	ATGACAGCAGTACCACACCTGGAACTCTGCAACGATGAACTTTTCCTTGACTTATTCAACACTGTGAAGCAAGAGAAGACAGACTTCTACATGCCAAGCT	-1.11	0.0731675	0.692289	-0.419881
APOC1a	XM_014201564.1	XM_014201564.1:264	TTCAGCAATCAGATGAAGGAACTAACTGATGACCTAACCGTCAAGACCAAGGACATGTTTGAAAAGATCGGGGACAGCGAGTTCGCCATCAAGACCAAGA	1.16	0.0735687	0.692964	0.429262
COL2A1c	XM_014168236.1	XM_014168236.1:6227	CCCCATATTGCTCCAGAGAAAAGTGTGCATCTGGGAAGGTCTTTTTTCTGTACCCTGAAAGTATGATTAAAACCTTTTCTGTTGCTATTATGTTCCCAGA	-1.26	0.074215	0.695931	-0.414383
KLF15c	XM_014168045.1	XM_014168045.1:1883	GGACATAGGCCAAAGGAGCACGAAATGTGTGTGTCTGTGAGATGGAATTTGTGTGAATGTGTTTGTGTTAGAGTGTGGTATGACTTACGGGGAGAGAGAG	-1.31	0.0747279	0.697625	-0.411732
CGBa	XM_014126340.1	XM_014126340.1:402	TGCGATTGCATCAAATGCAAGACGGACAACACCGACTGTGATCGCATAAGCATGGCAACACCCAGCTGCTTAGGAAGCCCACTAGAAATGTAATACTGTA	1.46	0.0752467	0.699361	0.413429
ARHGAP32d	XM_014214855.1	XM_014214855.1:8	CGCACAGCCGGGTTTGCGCGTTCGCAGCGTTGGGTGCAGAGCATACGAGGCTACGGGTTCTGTCTCGCAGTCTCTTCTGTAGGACATGTTCACTGACGAA	1.24	0.075836	0.701732	0.406091
PCDH18b	XM_014199395.1	XM_014199395.1:263	ATCCTCCAGTCGATTTGCACGACTTTTCACCAAAGATGACTTACTGAAGGGATTTAACATGCTATACTTTTGAGAGAGCATCTTTTAAAAACCTTGCTCC	-1.15	0.0765849	0.705554	-0.40118
ESRRAa	XM_014196428.1	XM_014196428.1:2790	GTACACAAAAAACAGAATACTGCTCAAGTAGTTGTGTGCGAGACAGAGGGGAAGGTTTGCTGCAGTGTTGGCACCACACTGAAGCAATGAAGGTGCAGTA	1.05	0.0775631	0.711446	0.396029
SOX9b	XM_014194273.1	XM_014194273.1:216	TATACTACTGGACGTAAGATTGGAAATCGTTTTTTCTGACACTTTCATGTTTTGTGATAAAGTTTAGTCAACCGTTAGGAATAGGTAGGCTAATCCGCAC	1.27	0.0782144	0.714301	0.390964
ROCK2d	XR_001320866.1	XR_001320866.1:3478	GACAGTGGTTACCCAGTGCACATCACTCACTCCCAGACCTCTGAGTCCATGTCCTTCCACTACCAGCGCACGCAGAAATCTGTCAGCGTTGCGACCCGGC	-1.22	0.0790759	0.719042	-0.391018
ETS1c	XM_014162824.1	XM_014162824.1:1773	GCCAAACGTGAAAATTGATAATATGTTACATTTGAGATAGTGTGTATGGTAGCTATATGTATATACTGGTATTACTTAGTAGCTCAAGGCACATGGAAAG	1.23	0.0794199	0.719057	0.382939
CADM2Ba	XM_014129854.1	XM_014129854.1:517	TTAAAGGTTGGGGGTTAGAGGTTAGAGTATGTATGACCCATGGCTTCAAGCCAGCTGCCGACCTCCACTGGTTCAGGAATGACAAGGAGATTAAAGTCAG	1.18	0.0802332	0.723303	0.376603
TNFSF11	XM_014173909.1	XM_014173909.1:1143	CTCTTCACCAGATAGCCTTCTTACCCGATAGAGAATGAGGATAGGCAGTTATTTAGATGAGGTGTTATGGATACCTCTGGTCACTCACTAGGCCTTCAAC	-1.13	0.0806286	0.723761	-0.385096
ARB1	XM_014137515.1	XM_014137515.1:946	CAACACGGAACAACAGTCCTGTCAACCTTCTGTGTCCCATCACGGAAATGAGTTAAATCCTAACAGTGAGGCCTGTGTGGCGAGCAGTTGCTCCAGTTCT	1.38	0.0818341	0.731457	0.36299
PGRa	NM_001252363.1	NM_001252363.1:729	CCTACTCATCCCGGTAAGGGCATGCTGAGTTTTGACGTAATGAGCAGTAACGGACAGGGTCCACAACAGCATTTGATGGTTTATAAGAGTGAAATGCCCA	1.24	0.0826251	0.735397	0.35738
TEAD2	XM_014126867.1	XM_014126867.1:2029	TACAAGTCTTACATTGCAATAAGGAATCCAAACATCTGTCCTGTTCCAGTGTCCGACGGAGTCATTAAAATGGATTTGATTCTAAAAACCATGAAAGCAC	-1.19	0.082991	0.735537	-0.366661
COF2a	XM_014196474.1	XM_014196474.1:947	GTCTCTTGTTTGGAGGTTTATCTGGATCAGGCAGATGAAAGAAACTAACGAGCAAGCCTATGACCAACCCACTGGGTTAACTTGTTAATTTATGCACTCT	1.03	0.0833856	0.73593	0.36028
DLK1a	XM_014212308.1	XM_014212308.1:1335	TACACGTCAATCTGACATGTGGGTATTTTGACTGACCGTCTGCATGAGGAGTGTGTTTGAATGTGCAAGGACACCTACAAAACAAATGGAGAAGGTCATG	-1.22	0.0840632	0.738805	-0.361103
EF1Aa	NM_001141909.1	NM_001141909.1:0	GGAATACCGTTATCTGTATTGTTTCAGTAAATCATGGGAAAGGAAAAGATCCACATTAACATCGTGGTCATTGGCCATGTCGACTCCGGAAAGTCAACCA	1.03	0.0848676	0.742767	0.349051
SNAI2a	NM_001140203.1	NM_001140203.1:1178	TGTACCTTACAGTCATTGCTTTTCATGTACCTTTGGGAAGTGGAGAGATTTGAAATAATGTGCCTTCTCAAACATTTTGATGTTCTGACCAATCTCTCTC	-1.32	0.085325	0.743672	-0.345781
COL2A1a	XM_014145553.1	XM_014145553.1:5694	ACCTTGGACGACAGGTGCAGCCAATCAAGGCAGGGAACCAAGTGGCTCTGGATATTCTCCTATGGAGTCTACGCCCCACAAATAGAATCACGGGAGTCCA	1.29	0.0857793	0.744542	0.347929
AMOTb	XM_014138015.1	XM_014138015.1:116	TCGTTCGTTTGTTCCTTTGAAGGGAGGAATGGCGGTGAGATCTGAAGAAAACAATTTACAATGATCTCAGTCGAACATTGGAGTCCCGAGGAGGTGGCGG	-1.17	0.0865203	0.747883	-0.340007
EGR1a	NM_001141824.1	NM_001141824.1:17	CGCAGCCAAATAGAGCTCATGTCAATACGCTACAGAGCAGACAGCCCCATAGTAGGCAAGTTTAGAACTTATTCTAGCACACACCAAACACGTGAACTAA	1.27	0.0869145	0.748212	0.342663
ZIC1a	XM_014181845.1	XM_014181845.1:1571	ATAGGACTGCTTGGAATCAAAGACTTTGAAAGTCAGTCTATAATGCGTGGACAGAGAAAAATACGAGGAAGCCAAAACGGTTGGTTTAACAACGGCTACA	-1.2	0.0876866	0.751778	-0.334447
WNT7B	XM_014169868.1	XM_014169868.1:419	TCTGGAAAGGTTAGGTATTGTAGTGTTGCCAATGTGAACGTAAGCGTGACCATTTCATTCTAGTGAATGGCCAGTCCCAGAAGCGGTTATGATCATGCAC	-1.19	0.0881718	0.752865	-0.333214
ROCK1a	XM_014191784.1	XM_014191784.1:152	AGAACCAGAACGTTGTCCTTCTGTATCGGTCAATATAGATGGCCGATGACAATGTGAGGCTTACTGCGAACGGACGGCAATGAAATGTTGTAACAAGACG	1.07	0.08894	0.75635	0.335865
AMOTa	XM_014197212.1	XM_014197212.1:4720	CACAATGCACTGTTTAAAGTATTGGGGGCCCAGCCTCACATGTCACAGTGGAGAGCATAGGGGAGCGAGAATCACACCTTTCTACTGTGGTCCAATGTGC	1.13	0.0895597	0.758548	0.327833
OTX2b	XM_014185285.1	XM_014185285.1:1470	GGGGGGCGACTCTCGGTAGCGGCTCGTGTTGTTGGCATGAAGTTTGGCCCTGTCCAGCAGAGGAGAAGTTATAATTTATTTTAGCACTGGCAAAGATATT	1.13	0.0912492	0.769753	0.315573
CFL1Lb	XM_014180466.1	XM_014180466.1:51	TGACGGGTGTGTACCGCTGCAATCCAACCTCCCTGTTTTTCTACCTGCTTTTTCTTTCCCGACCAAAAAGCGCTGGATACACCTATCCTCGTCCTTCTCC	-1.28	0.0917961	0.77127	-0.326671
MYO10f	XM_014165760.1	XM_014165760.1:6251	CTGGTAACTTCTGTTACTGAAGTATTGTTGGTCACAAGCTATAGAGCAGGGTTACCCATTTGGCAACCCAACTTTTACGAGCATATATACACTGAGGAGG	1.12	0.0930735	0.778887	0.296346
CADM2Bb	XM_014163653.1	XM_014163653.1:175	TCGGGGACAAGAAAGCGCTGAGGGACAACCGGATCGAGCTGGTTCGGGCATCGTGGGCGGAGCTTACCATCAGCATCAGTGACATCAGCCTATCAGACGA	-1.28	0.0935876	0.780081	-0.307346
RLN3Ad	XM_014138792.1	XM_014138792.1:147	AGAAGCAGCAAATGGTAGCGAGAAAGAGTCACTTCATGATATCCTACTGACGTCTACATTGACTGATAGAGTAGCAACAGCATCTAAAGAAACCCTTCAC	-1.29	0.0939678	0.780154	-0.297284
APOC1b	XM_014155604.1	XM_014155604.1:512	CCCTCTGTGAAGAGACCGATGTCATCTCTGTGTAATTGTTACGGCTTGCTTTAATAAACATGGCTGGCTTTAATAACCTGGAACACAATGAGCTGAACAA	-1.08	0.0945008	0.781491	-0.295675
ETS1d	XM_014200641.1	XM_014200641.1:574	TCAGCCTGGACCACCTCAATGAATCTGAGCAAAGCTACACCCTTCACTCTGGTGAAAAACTGTATGACTCAGAAGCACAGACGACCTCCTTCTGGCCGGA	-1.1	0.0957279	0.788534	-0.283095
ANLNb	XM_014148898.1	XM_014148898.1:1662	CTGAATAAGTATCAAAGCTAGTGCAGAAGAGCCCTAACACTAAACGGATGATTAGTCCAATAGTGTAGTTATAATTCTGATAAGCCAAACACTACAAAGC	-1.04	0.0964805	0.791629	-0.278799
PPARGc	XM_014168482.1	XM_014168482.1:746	GTACGGCGTCATCGAGGTGCTCATCATCATGTGGGCTCCGCTCATGAACAAAGATGGTACACTGATCTCCTATGGACAGATCTTCATGACGAGAGAGTTC	-1.14	0.0969816	0.792644	-0.299399
GNRHR1a	XM_014142277.1	XM_014142277.1:3462	CCAGGGAGGACAGAACCTTTGGACCTCTTTTGAATTTCTATCCTCTGGATCATCACACGGGAATTACTACAAGATGAACTAACTGGGCATTGTTGATGTC	1.14	0.0975657	0.794327	0.285507
LEPRa	XM_014123299.1	XM_014123299.1:79	CTTCACTCTCAGCTGGCTGTCCTGAATATCAATACTACTCAACATCTACCTTACTCTCCGGACTCGTCAAGCCAGTCTATTTATCCACTGGCCGGACTGT	-1.21	0.0980511	0.795197	-0.278382
ARHGEF25a	XM_014147068.1	XM_014147068.1:1713	GCGTGTGTACAGGATAGGCGGTTGCTCTTCTTGTACCAACATGCAGATAAAAGGACTCCACCTTGAAGAGAATAGGACTGTAGATCTGAACGGATCTTTA	-1.14	0.0985054	0.795809	-0.274139
CDH2a	XM_014169186.1	XM_014169186.1:223	CTGCTACATGCCGCCGCTGCTCGTTTACTAGTGAACATTCTCGCATTGAACCGCGAAGAGAGATTTGGGCTTTTCCCAACACATTCGAAGGAGGGATTTT	1.11	0.0989033	0.795962	0.273618
FRMD6a	XM_014211509.1	XM_014211509.1:2626	AGCATCTTTTAATCGGACTGATAATACTCCAGTGACACTCTGGTTGGGAAAGTAAAGGGAAAAGTTAAGGAACGTCAAGGAATATCTCAGCATCACCCTG	-1.13	0.0993755	0.79671	-0.273362
AJUBAb	XM_014207022.1	XM_014207022.1:3898	AACTTGTATTCCATAAACTGGGATCCGCAGTATGCAACAGTTACAAGAGCGCATTTTTCACCGGCTATCCACTGGTCGCAAAAACTGATTGACAGGCAGT	1.13	0.0998521	0.797487	0.275003
RUNX2	XM_014210599.1	XM_014210599.1:116	CCGGAGTACAGGGGACATTCCTGCTGAGTTCAGGCCCACCGACAGCCCCAACTTCCTGGTGTCCAGCCTCCCCGCACACTGGCGTTGCAACAAGACTCTG	1.14	0.100429	0.799055	0.270602
SNAIb	NM_001140479.1	NM_001140479.1:1257	CATACATATTGTAGACTCATGGGGGTTAGTGTGCCCGTGTACTTTTGAGTCTAGCCCAGCCTCGGTGTTGGTCAGGCCAGCTCCGGATCATCATGGCCTA	1.12	0.100911	0.799863	0.273624
SNAIa	XM_014166486.1	XM_014166486.1:248	GGAGAGAGCAGCATTTTGGAGACAGTCCGTTATTTAGACAGTCACACAGTGGTCCACAGTTGAGCAGGTTGAGACAAACGGGTAGACTATAAGTTTCAAC	1.16	0.101486	0.801395	0.27858
FSTL3b	XM_014216321.1	XM_014216321.1:1509	TCCCCTAAAAGCAACATGGCAAGCAACCTCAATTTGTTTGGTTACTGGATACCACATTTAGTATATGTCAATCATGTGAAGTCATGTATGTCAAGTATGT	-1.13	0.102364	0.8053	-0.277296
MC4Ra	XM_014140480.1	XM_014140480.1:170	GCTCCTCATTATGCACAGAAACCCTCTAGACGGATTAAGGGAATAATGAAGAAAGAAGTAAACTGAAGAGTACTGACTGAAGAGATCCTACAAAAACAAT	-1.23	0.103264	0.80935	-0.256872
ACTB	XM_014194401.1	XM_014194401.1:60	TATATAGTCTCCTGCTGAAATGTGGATGTCACGCACACTTTGTGGAGAACATAATCATTCCCGGATTCTTGACGAGAAGTCCCAACTGACAGAATGGCTG	1.16	0.103983	0.811954	0.253271
CHMP2B	XM_014173900.1	XM_014173900.1:801	ATCATGATTGTTTTGTGTTCTCACATCTTTAGGTACAGTACTATAGACGCTGGTGATGTGTCTGTCTAGTACCACTTACATTAACTCTAGGAACTACTGA	1.09	0.104389	0.812104	0.259203
PAX3a	XM_014139573.1	XM_014139573.1:16	CTTCTCAATTCAGATAAAGTGTCAACAACAACTCCAACTAAGCGGCCTTCAATTTCAACAGAGGCAAACATTGCTTTGTCAATATTTTCACACTCCACGT	1.22	0.104779	0.812133	0.253007
MYO10c	XM_014204158.1	XM_014204158.1:3536	CACACACACTCTGAAAGAGTCCGTTTTCATAAAGACCCCAGCCAGGCTTGCATTACCTAGAACTGTTGATGTAGCAAGCCGTGTGAACTGGAACCAGATG	1.08	0.105377	0.813767	0.253072
GHSRc	XM_014202065.1	XM_014202065.1:394	TCTGTACTACAAGCTGTGGAGGTTCCGGCCCTGGGATCTGGCACGCTACCGCCACGCTGTCCGCAGCCTGCTGCGCTCACACACACCCCGCTCCCGCCAC	1.11	0.105992	0.81552	0.25151
SIX3c	XM_014158209.1	XM_014158209.1:1186	GCGTGCTTCATTACAGAGCATGAGTCCGTCCGGAGGGCGCGTGCCGTGGTCGCCTTTCACACCGAGAACTACCGCGAACTCTACTGCATCCTGGAGAATC	-1.19	0.107137	0.821317	-0.2426
PPARAc	XM_014152661.1	XM_014152661.1:546	CCAGGCTGTTCCACTGCACCCAATGCTTCTCTGTGGAGACTGTGACAGAGCTCACAGAATTCGCCAAGTCCATACCAGGCTTCCAGTGCCTGGACCTGAA	-1.21	0.107686	0.822526	-0.241162
EPSTI1	XM_014173912.1	XM_014173912.1:1120	GTGTAACGGAGACTATCAACAGGCCTATGACTTACTTATCTAGTGTTGCAGAGACTACCAACAGGCATGTGTGTTAGTCTAATGACAACCCTTGTGTATT	1.13	0.108111	0.822779	0.239428
LHR/LHCGR	XM_014179976.1	XM_014179976.1:849	CCTCAATGAAATCTTCATTAAGAACACACGGAGCCTGGTGCACATCGCTCGAAGGACGTTCAACAACCTTCCTAAGCTGCGTTATCTGAGTATATCCAAC	1.06	0.108566	0.823256	0.239737
CYP26A1b	XM_014155254.1	XM_014155254.1:670	CGAACAACGTCAGACAGATTCTGCTGGGCGAACATAAACTTGTCGCGGTGCAGTGGCCCGCTTCCGTCAGAACTATTTTGGGATCGGACACGCTCTCCAA	-1.08	0.10904	0.823876	-0.234633
GAPDH	NM_001123561.1	NM_001123561.1:421	GTTGTCATCTCCGCTCCCAGCGCTGATGCACCCATGTTCGTCATGGGCGTCAACCACGAGAAGTACGATAACTCCCTCAAGGTTGTCAGCAATGCTTCAT	-1.13	0.110179	0.829503	-0.227367
LATS2a	XM_014164783.1	XM_014164783.1:4528	CACGGGTTGCTTGTCTCTTCCTTTCTGAGACGTAGGGACTAGAACCAATGTGTGCTTTGGACACTGAGCTGGACTTTAGGTTGGACTAGACTGAATTAAC	1.13	0.111188	0.834111	0.221215
SLC38A6	XM_014210728.1	XM_014210728.1:1558	TTTCCCTGCCCGGAAGGCAATGTCAGTGCTGTTTTGTGGAGATAGGCCTCTCTCCTGGGTGTATCATATCTTCTCTACTCTCCTGATCCTGACTATGGTG	1.06	0.111713	0.835067	0.219895
COF2c	XM_014129157.1	XM_014129157.1:1	TGTTCTGATGCCCGTCAGGCGCGTGTCCGCCGCTCAAGTGTGAGCTCAACAAGAAGAACGAACATTTCATTTTCGACTCAGACGCTGATACACGAAAGAC	1.05	0.112175	0.835545	0.225267
MYO10e	XM_014151910.1	XM_014151910.1:7014	TTACAGTATGGAATTCTGTGAAAGAAGAGAAGTTCACACATTGAGGAGGTATCCATCTAGGAAATGGGAATAGTTGGAGTATGAGAATTCTGGGAACATG	1.13	0.113413	0.841783	0.211463
FGFRL1	XM_014210759.1	XM_014210759.1:99	CATATAGCCGATCGATGCTGAATGGATATACAGTCATGCAGCGATCATTAATTATAGTGGTGGTAAGAAAGCGTCGATGAAACCGGCCACTGTCAATAAA	1.21	0.114359	0.845811	0.204793
SIX1	NM_001139628.1	NM_001139628.1:949	TGTGGATCTAGGCTCCTAAAGGCAAACTGATACTATCTTTGAAAAGACTGATAACTCTACCAGATTGAATAGGCCTACATATATGAAATGAAACTGTGGT	1.09	0.116084	0.855555	0.193066
CYP26B1b	XM_014206393.1	XM_014206393.1:3806	GCCTGATGACTGGACTTCTTATGGACATAACAAAGCTAAGTCGGAGAGAGAGAGAGGAAGAGTGTCGTTGACCTCTGTGGAACGCGATCGTGACATTTTG	1.11	0.116754	0.857485	0.190449
RPABC2b	XM_014203767.1	XM_014203767.1:0	TTGTTAGTCGATCAATCACATCGACGCACCACGTGACCGGAAGTCGGTTAAACGGATTATATCCAACTGTTAACAACATCGTTTTGAAGTTCGCTATCTT	-1.02	0.117454	0.859626	-0.186829
CYP26A1a	XM_014154896.1	XM_014154896.1:54	CCAAGGTAAGATGAGGCATAGTTGGGGGAAACGGGCGTATAAAAGCGCAGAATGGAGGGTGAGACACAACAGTCAAGTGAAACATTTGGCTACTTCCACT	1.11	0.118439	0.863825	0.182112
FSTL3a	XM_014148799.1	XM_014148799.1:1610	CCACATTTAGAGGATGACAATATATATGGTTTCAATTCACTCTAAGCAAAACAGGGTAACTGCTGTCTGTATTTCGGTGTTTGTTTGGAGGTGATGAGAG	-1.07	0.119554	0.868935	-0.174166
AMOTL1	XM_014163484.1	XM_014163484.1:3503	AGCTGCTGCTGAAGAACTGAGGATGAAACAAACTAAAGTAATGATGGCTGACTGATAGACTAGTTGTGATGGAAACTGGAGGCTCATTGGATGGCAGAGA	-1.06	0.12027	0.87113	-0.170732
FOXO1b	XM_014123816.1	XM_014123816.1:26	TGTCACTCAAGGTCTTAGTGGGTGTTACCAGTTGACTTCGTAGGACTTACGAACGTAATAGATGTGTGATTGACAGTAGACAACGACAGTCAGGCGCGAT	-1.12	0.121185	0.874735	-0.170808
WWTR1a	XM_014123631.1	XM_014123631.1:206	CAGCGTCAGTCGGACAAAAGTTTCCAAACTTCAGGACAGGAGCAACCTCATCTAGCCGGAGCAAAGGGAAAGTTACTTTTCTCATGTAGGGACACCTTTT	1.04	0.121803	0.876187	0.163971
ARB2/AR	XM_014196828.1	XM_014196828.1:113	CCTTATCTAAGGAATGTTGCCAAACTCACAGTCTGACGGCAAAAAGGAACTCAAGGACTTTGGAAGCGAACTTCGTCCATACACAAACTTGCAGCAAACC	1.03	0.122324	0.876931	0.166884
STK4	XM_014165828.1	XM_014165828.1:775	AGACATCCACCCTATGAGGGCCATATTTATGATTCCTACCAATCCGCCACCGACGTTCCGAAACCCAGACTTGTGGTCGGAGCTGTTCCAAGAATTTGTC	1.03	0.123247	0.880543	0.159848
GNRHR1b	XM_014177690.1	XM_014177690.1:275	CAGCCTTTGGTGCACGGACAGCCTCTCTCTATGCTACCAGGTTGGTCTTTGTCGCAGTGCCATGAACACCCTCTTCTATTCTTTCGGTGTAAGTAGCCTA	-1.17	0.123749	0.881136	-0.157487
PPARB2B	XM_014147251.1	XM_014147251.1:206	GTGTACAGAGAAAGTTGACACTAGGCTGGTAACTAACTACCTGTTAGCAAGAACTCATTAAAAGTTTGATGTCCCGAGGTACTGTAGCTAGCCAGCCACC	-1.04	0.124217	0.881479	-0.159171
PCDH18a	XM_014212361.1	XM_014212361.1:224	CGAAGCTAAAAAGAAAGCTGTGACCTGGTTCATCTTGGGTTCTCAAATCTCCATCTTTAAGTCGATTTGCGCGACTTTTCACCGACGGTGATTTACTGGT	1.09	0.124726	0.882108	0.163377
PPARGa	NM_001123546.1	NM_001123546.1:2086	CATGACAAGACACGCGCTGCCGCTCCGCTGAACCCTCTGTTTGATATTCAGTAAGGGGAAAGATTGGTTTCTCGGAAGGGTCTTTGAACTGTACCACATT	-1.15	0.125739	0.886291	-0.154061
TLE1b	XM_014169695.1	XM_014169695.1:2951	GCCTTAGAATTCATGATGAGCAGTAGGACCATGGTGTGTGCACAGAGGGAGATAAGGGGGTTGTGAGTGCTAGAGGGGGGTACTGGACGGAGGGGTGTGG	1.06	0.126175	0.886386	0.150335
SNAI2b	XM_014140125.1	XM_014140125.1:1193	AGTTATACCATGTGCCATTCTGTCTGTACATTTCATGTACCTTTGGGCAGGGACGCAACTTTGGTTTTAGAAGTGGGGGGACATAATTATATCTATATTT	-1.03	0.126892	0.888456	-0.149137
GHSRb	XM_014151925.1	XM_014151925.1:1446	GGCCTTGCGTTGAACATTTTAATTGAATTTGCCTCAAGGACTCTGATTAAGACTGTTGCTTTGATGTCACAACTCGCCCGGCAAAGACAGACAAAGGCGT	1.07	0.127441	0.889332	0.146497
COF2d	XM_014212307.1	XM_014212307.1:1288	GGGTTAGAAGTCTGAATTGGGTAGTGTGAAGGTAAGATGGGGGTGATTTATTTCAACAGCCTGTGTTTAGAACTTGGACTGGTATTGAATCGGTGGATGT	1.01	0.128317	0.892481	0.143087
CEBPDa	NM_001141493.2	NM_001141493.2:964	ACAAGGCAAAGCAACGCAACGTGGAAATGCAGCAAAATATGCTTGAACTGGGTTCAGAGAATGACAGATTACACAAAACCATCGATCAGCTAAACCGTGA	-1.04	0.128766	0.892651	-0.14205
ROCK2a	XM_014192160.1	XM_014192160.1:569	CATTGTGGATACTGCAATTCCGAGGCGATTATAGAAGGAGGCTGCTAGGCCCACGGCCATTGCCCAAGAACAAAAAGACTTTTCCCCATGTAAACCCAAA	-1.06	0.129408	0.894151	-0.140043
DHRS7	XM_014210736.1	XM_014210736.1:1066	CGCAGACTCTGCTTACTTCACAAAGCCCAAGTCTTCCTGAAAGGCATTCCAAATGCTTGAGCTCCACCTTCAATTGGGTTAACTTGAACCTGGAAGCAAT	-1.06	0.129911	0.89468	-0.140859
SOX9d	XM_014158399.1	XM_014158399.1:1952	GAGGAAGAACACGACAGAGTAGGTGAAGGAGAGCTGGACTTGTAGGAACTGAAACTAGATCAGAATAGCTCACAACAGGCCTTTTTAATTTGTTTTGAGG	-1.03	0.130735	0.897416	-0.137371
CGBb/GTHB2	XM_014179923.1	XM_014179923.1:244	CCAACCCTGGATACTAACCTCCTCCACTGTATAAATGCCCAAACACACTGCCCATCAGGACACAACTTTCTGCTGCCTGCTGAACCCTTTGAGTCCTTCA	-1.09	0.131641	0.900692	-0.131678
MYF5a	NM_001123644.1	NM_001123644.1:438	TCCGACAGCATGGTTGACTGTAACATTCCTGTTGTGTGGCCTCAGATGAACACAAGCTATGGCAACAACTACAGTTATACTAAGAATGTGAGCTCTGGAG	1.1	0.132521	0.903767	0.129343
SOX3a	XM_014212260.1	XM_014212260.1:0	TTGGCAGACAAGTTTGCAGAGTTCTGTTTCAGAGCGAACTGATGAGCACTGAGAAATTGGAAGCACCTGAAAAACTAACATTGCCTGAGCGTCTTTTGAC	1.12	0.132963	0.903846	0.127554
VDRAd	XM_014167996.1	XM_014167996.1:3206	CCTATGTATTAGCTATAGATATTGACAGCCAGCAGACACTGTGGTCCCTCGGGGCCTGAGTTGAGTGCCTATATGAACCTTTTAAGGACTGGAGAGTGTT	-1.05	0.133494	0.904532	-0.127557
TEAD3b	XM_014166078.1	XM_014166078.1:2204	AATATGGGAATAAGTGTATAGATTGGAACGGTACAGCTACAAGGACCATCGAAGAAGAACAAACCCAAAATAATCAAAAAGTAGAACTTTCCGACCGAGT	1.05	0.134555	0.908787	0.121887
VDRAa	XM_014132120.1	XM_014132120.1:2743	TTAGTGGACCTATATAGCCGTCTGTAGCGCGGGCAAACAAAAACAATTCTGCCCTGCCCGACATTGCTCAGTTAGTACCAATTAAAGATGTTGAGTAACT	1.03	0.135995	0.91557	0.114867
LIMK2a	XM_014170687.1	XM_014170687.1:2658	AGACTGGCTTGATTGATGACTGGCTCGGAGTTAACGCAAGGCAGGGCGTTTGGAGTGAAATTTGTTAACCAGCAGGAGGACACGTCTAAGGACAAAACGA	-1.02	0.136747	0.917688	-0.11009
YAP1	XM_014215593.1	XM_014215593.1:594	ATTGTTTTTGGAATAACCATGGATCCCAGCCAGCACAACCCTCCAGCCGGTCACCAGATAGTCCATGTCCGGGGAGACTCGGAGACTGATCTGGAGGCCC	1.05	0.13745	0.919468	0.10674
ESR1	XM_014205563.1	XM_014205563.1:3177	TGCTCTACAGTAGTCTACACACACACCACACGTACAGTAAATGTATGTGATTTATGTTCATGCACAGCCCACCTTTCAACTGACTGTCATGTACCATGCA	-1.03	0.13803	0.920419	-0.105412
OTX2a	XM_014210818.1	XM_014210818.1:323	TCCGGCCACATTCCTGACGATTACTGGTGCGGACAAAACCAAGAGGCAGAGTGAAAAGCTTAGGCATCCAGCGGCAAAATCGAGACAGCGAGAAAAAGAA	1.06	0.138681	0.921834	0.108958
GNRHR4b	XM_014124885.1	XM_014124885.1:251	CTGGGATAAGGCAAAACAAAATATTGAAGCAGCGCGATTCACGAGGAACGAACAGGTGCTTTTGATGGGGAATTTGCCGCCACTTTAACAGGGTGACCTG	-1.06	0.139189	0.92229	-0.104169
MMP13c	XM_014137819.1	XM_014137819.1:407	CATCGCTGAGTTCCACCGTCGGCACCCCGGTCAACCAGGTATACACCCAGGTAGGATACCAGGTGGCTACTGTCACACCCTGATCTGTTTCACCTGTCTT	1.11	0.139934	0.924313	0.0999117
RND3c	XM_014173486.1	XM_014173486.1:1106	TAACTATGAAGGGCTTTGTGCACTATTAGAAGACTATCGATCTCCACAGCCATTGCCAACTGAATGAGAGATGGTGTTTAGGTAGCGGCAGCAACTATGC	-1.05	0.140494	0.925104	-0.100045
FRMD6c	XM_014216100.1	XM_014216100.1:1713	GAAATGCTGAGATTGGCTGAGCTGATTGAGGGCGTGTCAGTTGATTGTCCCGTGCTCACCTCAGAGACTCATTGTGAAGGATTCAATGGGGATCAGGTAG	1.04	0.141102	0.926201	0.0974863
EDAR	XM_014173897.1	XM_014173897.1:2259	AGAAATGCAGGAAGACAGGACACCAGAAGACCCAGCGCTGCACTACTCTATGGTCAGCCTGGCTTTGATGCTATGCTGGGCGATGCCACAGGACGACAGC	1.05	0.1423	0.931154	0.0921139
WNT5A	XM_014134623.1	XM_014134623.1:1733	AACTATGGCTACAGATTCTCTAAAGAGTTTGTTGACGCGCGGGAGCGGGAGAAGAGCTATGCCAAGGGATCATTCGAAAGTGCCCGGCTCATGATGAACC	1.03	0.143261	0.934533	0.0863804
WNT8Bb	XM_014155110.1	XM_014155110.1:1297	GCTGATTTTCACAGACCTCTGTGCACCGAAACTGTGCCCCTCTCAAATATTTCTACAACACGCGTTCTGCTTTTGTTCTAAAGACATAATTGAAAATGTA	-1.06	0.144067	0.936878	-0.0833023
CEBPBb	XM_014146703.1	XM_014146703.1:61	ACCGGTAGATAGGGGATTTATCACACTTGCTCCGCCCATTCAGTTTCACAGTAGCCTATATATAAACCGTTCCTAGACTCTCACTGCTGCATTACTCATC	-1.05	0.145004	0.940061	-0.079053
TLE4c	XM_014172750.1	XM_014172750.1:1535	CATTGACTGGTCACCCGACCAAAAAAACGACCCTGTCCGAGGGTATTTTGTCTGTCCTGTGATGTAGTTTTACCTGATAACGGACAACTTCCTAATATGG	1.04	0.145946	0.943261	0.0800559
MYO10b	XM_014193101.1	XM_014193101.1:3833	GACACTGTGATTGGACGAGATGTTATAAAGGATCCAGCCTAATGCTGTGTAACAGAAACTACAGGATCTTGGGCTATGACTTGTCTGTTGTTTCTACCAA	-1.02	0.147845	0.952604	-0.0644442
PAX3d	XM_014215104.1	XM_014215104.1:2124	TGGCCCAGCCCAGTCTCCAGGGACATGTGTACTGCATATGTTGAGACTGAGGGGGCTCTTTATGTAATCTATTCCCTCAACAATGATCTGTTCCTTCACA	1.05	0.148929	0.956649	0.0582627
RXRBAb	XM_014202184.1	XM_014202184.1:2135	CCTCTCAGATGACCAGAAAGCAACACGTTAACAATAAACCCGGGATACAAAAGGAGTAGGTGAATCACAATGGAACACGGAGCAGACCTGTATTGACTGT	1.01	0.150036	0.960823	0.053118
MYF5b	XM_014153440.1	XM_014153440.1:728	CCCTCCAGCACCGACTCCCAGCCTTGCACTCCAGAAAGCCCCGGGACCAGACCTGTGTACCACGTGTTGTGAAGAAAACCTGCATTAGAATATAAATAAT	-1.02	0.151129	0.964882	-0.0465727
HTR1F	XM_014173643.1	XM_014173643.1:328	TGGACCGCTACTGGGCCATCACTGACGCAGTGGAGTACTCACGCAAACGCACCGGCATCCGAGCTGGCATCACTGTCGCCGTAGTCTGGTTCCTGTCCGT	-1.04	0.151746	0.965884	-0.0455831
RLN3Ab	XM_014202846.1	XM_014202846.1:68	GAAGTCACACAACACTCGCCACCACAGAGACTGAGAAAAACACCTGCTCCAAACAGCCCAGTCTACCACTGAAGAATCTATTCTCTCTCCTTTTATGCTC	-1.04	0.152225	0.966004	-0.0450166
RHOAg	XM_014167662.1	XM_014167662.1:1664	GAACAAAAATGAGTTCTGCTTCCATAATCTCTCCGTACCGAGTTCCCAGCACTCAAGACAAGTAGGTCTTAGATTCTAGGTCTTTGGTGTGATTGCTGGA	-1.01	0.152843	0.967006	-0.0452659
COL2A1b	XM_014135018.1	XM_014135018.1:4650	CGGCGTTCCAGCAGTCCCTGTCAACCCACTTCCTGAGATCCAGTCATGTTTCCCATGGCTCACAGTTGAAGGGAATGAGCCAGGAGGAAGAGGGACCAAG	1.03	0.153493	0.968201	0.0441139

## Sheet: DEGs_Imm vs Mat_EE
Probe Name	Accession #	NS Probe ID	Target Sequence	Mat vs. Immat	P-value	Adjusted P-value	t-statistic
TEAD1c	XM_014125445.1	XM_014125445.1:1514	TGACAGAGATAAATCGCTGTTGTGATTGGTTGGTTGTGAGAGTGACATGAGGCAATCGCCCATTGAAACACATCTTCAGAAAGACAACCTTATGGAAAGT	-8.58	5.48589e-07	0.00115231	-10.2077
AKAP11a	XM_014173902.1	XM_014173902.1:6476	GGCTGAACCGTGTTAGATCGAGAGCTATGGGTTGAGAAATGTCAGTGAAAGGGAGAGGGAGAAAGTGATGAATTGAAAGTGTTTTCTGTTAGGGAATCCC	-2.63	1.10165e-06	0.00115701	-10.0695
ARHGAP6a	XM_014150285.1	XM_014150285.1:3821	GGCTGCTACAGCATGGCTTATCGTACCAGCTCATATCGACATAATTCATTTCAATGATCTCCCTCATTCCATTAGGTGGTTGACATCAAGGTTATGGCTG	-10.62	1.66999e-06	0.00116927	-9.77112
SNAIa	XM_014166486.1	XM_014166486.1:248	GGAGAGAGCAGCATTTTGGAGACAGTCCGTTATTTAGACAGTCACACAGTGGTCCACAGTTGAGCAGGTTGAGACAAACGGGTAGACTATAAGTTTCAAC	-9.85	2.24379e-06	0.00117827	-9.66305
RHOAg	XM_014167662.1	XM_014167662.1:1664	GAACAAAAATGAGTTCTGCTTCCATAATCTCTCCGTACCGAGTTCCCAGCACTCAAGACAAGTAGGTCTTAGATTCTAGGTCTTTGGTGTGATTGCTGGA	-3.04	2.81124e-06	0.001181	-9.45961
WWTR1a	XM_014123631.1	XM_014123631.1:206	CAGCGTCAGTCGGACAAAAGTTTCCAAACTTCAGGACAGGAGCAACCTCATCTAGCCGGAGCAAAGGGAAAGTTACTTTTCTCATGTAGGGACACCTTTT	-9.26	3.47483e-06	0.00121648	-10.4008
RXRBAb	XM_014202184.1	XM_014202184.1:2135	CCTCTCAGATGACCAGAAAGCAACACGTTAACAATAAACCCGGGATACAAAAGGAGTAGGTGAATCACAATGGAACACGGAGCAGACCTGTATTGACTGT	-3.78	4.05517e-06	0.00121684	-10.2427
FOXO1c	XM_014163663.1	XM_014163663.1:534	GCTGGCTGACTTCACATCACCCGCTGTGTATGAATAACTTTCTAATTACTAATTCTATGTGACATTTGACGCTATTCTAGCTACTACTATGGCCGAGGCA	-9.38	4.82526e-06	0.00126693	-8.70537
VDRAa	XM_014132120.1	XM_014132120.1:2743	TTAGTGGACCTATATAGCCGTCTGTAGCGCGGGCAAACAAAAACAATTCTGCCCTGCCCGACATTGCTCAGTTAGTACCAATTAAAGATGTTGAGTAACT	-6.63	5.51548e-06	0.00128725	-8.52
CDH2c	XM_014191007.1	XM_014191007.1:3047	TTCCTCTCAATGGATGTGGACAGCTTCTGATTACCGATATTCCCCTGAAAGAGTGGTGACAGGAACAATGACAGAAAAGTTCAAAAAAAGTAAACATAAT	-18.17	6.28418e-06	0.00131999	-8.76382
RND3b	XM_014165492.1	XM_014165492.1:1056	CCCAAAAAAAACGTACCAATCTACATCTAGCTGCCCTACTCTGTCATAGAAGTCCACCGGAGGGACTGAAGACTTAAAGGATGGGCTTTAGTGTATTTTT	-8.08	7.09259e-06	0.00135436	-9.03631
AJUBAb	XM_014207022.1	XM_014207022.1:3898	AACTTGTATTCCATAAACTGGGATCCGCAGTATGCAACAGTTACAAGAGCGCATTTTTCACCGGCTATCCACTGGTCGCAAAAACTGATTGACAGGCAGT	-11.73	7.76787e-06	0.0013597	-7.82788
TEAD3b	XM_014166078.1	XM_014166078.1:2204	AATATGGGAATAAGTGTATAGATTGGAACGGTACAGCTACAAGGACCATCGAAGAAGAACAAACCCAAAATAATCAAAAAGTAGAACTTTCCGACCGAGT	-9.07	8.42083e-06	0.00136061	-9.58634
AEBP1	XM_014161791.1	XM_014161791.1:4474	GATCGACGATTACTAAGGGTAACACCAAGACCTTGTTCCAATACATCCTTCCTCCCCACTTCCTTAAAATAATCAAGGTACGGAAGGAAGAAGTTGAACA	-11.92	9.1457e-06	0.00137218	-9.19757
LHR/LHCGR	XM_014179976.1	XM_014179976.1:849	CCTCAATGAAATCTTCATTAAGAACACACGGAGCCTGGTGCACATCGCTCGAAGGACGTTCAACAACCTTCCTAAGCTGCGTTATCTGAGTATATCCAAC	-9.67	9.97771e-06	0.00139721	-12.5309
TEAD1b	XM_014175316.1	XM_014175316.1:2659	AGTCTTACATTGCAATAAGGAAACCATACACCTATCCTGTTCCAATGTCCTACGCTACAAACGAGTCCCTCTCTTCTGAGAAGACAGTCATTAAAATGGA	-8.92	1.10723e-05	0.00145359	-8.55085
SNAI2b	XM_014140125.1	XM_014140125.1:1193	AGTTATACCATGTGCCATTCTGTCTGTACATTTCATGTACCTTTGGGCAGGGACGCAACTTTGGTTTTAGAAGTGGGGGGACATAATTATATCTATATTT	-7.47	1.18861e-05	0.00146863	-7.31602
RND3a	XM_014165494.1	XM_014165494.1:1051	GAGACTGGGGGACACTGTGAACATGCTAATGAGCATTTGAATTTTGGACAACCATGAAGAGCTTTATGCACTATTAGTGTGCCAACTGAATGAGGGATGG	-8.79	1.27951e-05	0.00149311	-8.48587
AMOTa	XM_014197212.1	XM_014197212.1:4720	CACAATGCACTGTTTAAAGTATTGGGGGCCCAGCCTCACATGTCACAGTGGAGAGCATAGGGGAGCGAGAATCACACCTTTCTACTGTGGTCCAATGTGC	-8.42	1.37104e-05	0.00151572	-7.59255
ARHGAP6c	XM_014151712.1	XM_014151712.1:3139	GCTGCTGCCTATACTACGGACTTGGTACAGAGTCAATAGTGTTTCCTGTTTGCTATGTATTGATCCGCGATTGATGTTGTATCCTGGGGACCCCTTTGCT	-7.71	1.44393e-05	0.00151649	-7.3823
CTNNB1	NM_001173938.1	NM_001173938.1:1943	ATCGTCATCAGAGGACTCAACACCATTCCACTCTTTGTCCAGCTGTTGTATTCTCCCATTGAGAACATTCAGCGTGTGGCTGCAGGAGTTCTGTGTGAGT	-1.55	1.51671e-05	0.00151707	-7.20125
CDH2d	XM_014140224.1	XM_014140224.1:1489	ACAAAGACCAGCCCAACACGCCAGCCTGGAACACCGTCTACAAGATCACCGGGGGCGACCCCACCGGCAGGTTCTCCGTGCCAACCGATCCCACCACTAA	-13.15	1.73597e-05	0.00165745	-6.99179
VDRAd	XM_014167996.1	XM_014167996.1:3206	CCTATGTATTAGCTATAGATATTGACAGCCAGCAGACACTGTGGTCCCTCGGGGCCTGAGTTGAGTGCCTATATGAACCTTTTAAGGACTGGAGAGTGTT	-6.46	1.81834e-05	0.00166062	-6.83938
MOB1B	XM_014128058.1	XM_014128058.1:159	AGTGGTAGGACGAAGTTTTGTTTCAGGCCAGGGGCCGCTTTAAGCAGTCTGTGAAATTTGGACTAGTTTGACAAGCCACGGCACTGGCACTGTGCTGATA	1.85	1.95682e-05	0.00171262	8.80221
ARHGEF25c	XM_014167151.1	XM_014167151.1:3122	TTGGGTCAAGAGTGTTGACATTGTGGGCTGGAGATATATTTGAGCTTGATTGTGGGACTGAATTTGTCCAGGGCTTGAGCAGTCATGATTGTCTAGTCTA	-4.4	2.05273e-05	0.0017247	-7.44164
FSHR	NM_001126230.1	NM_001126230.1:1425	GCTTCCTGATGTGCCACCTGTCCTTTGCCGACTTGTGTATGGGCGTATACCTGGTGGTCATAGCAACAGTGGACGTGCGTACGAGAGGTCTGTACTACAA	-9.65	2.15756e-05	0.00174306	-7.95627
FOXO1a	XM_014195874.1	XM_014195874.1:3676	TGTCTGTGGGTGTCAGGGCGCTGTATGCATTAGGAGGGCAGTGATAATTTGAGAGGCTGATAATGGACTCTAGTTTAACTCACAAAACAGTGCTCAACAG	-7.27	2.32032e-05	0.00180512	-6.42577
MYF5a	NM_001123644.1	NM_001123644.1:438	TCCGACAGCATGGTTGACTGTAACATTCCTGTTGTGTGGCCTCAGATGAACACAAGCTATGGCAACAACTACAGTTATACTAAGAATGTGAGCTCTGGAG	-15.33	2.42409e-05	0.0018185	-6.76953
SNAIb	NM_001140479.1	NM_001140479.1:1257	CATACATATTGTAGACTCATGGGGGTTAGTGTGCCCGTGTACTTTTGAGTCTAGCCCAGCCTCGGTGTTGGTCAGGCCAGCTCCGGATCATCATGGCCTA	-10.84	2.51376e-05	0.00182074	-6.8637
ANLNa	XM_014124340.1	XM_014124340.1:4609	GATACCCAGGGACGAGGCCAATGTTATAGGGGAAGTAATGATAGACCAGTTTCTTAAGTGATCTGGGTGGTCAGTGAGATACAGTAAGAACAATGGGGCC	4.32	2.67562e-05	0.00187338	6.2595
AMOTL2a	XM_014123677.1	XM_014123677.1:2716	ATGGACAGTGATAACACGGTCGATAACCGAGAGACCTTCCTGTCCTGTATATCCCACTCAGTGAGAAGAAGACAGCCTGCCTGTCCGTTTGTTTCTGGTC	-10.33	2.7703e-05	0.0018771	-7.02604
ARHGEF25a	XM_014147068.1	XM_014147068.1:1713	GCGTGTGTACAGGATAGGCGGTTGCTCTTCTTGTACCAACATGCAGATAAAAGGACTCCACCTTGAAGAGAATAGGACTGTAGATCTGAACGGATCTTTA	-12.51	2.87242e-05	0.00188547	-7.81503
TEAD2	XM_014126867.1	XM_014126867.1:2029	TACAAGTCTTACATTGCAATAAGGAATCCAAACATCTGTCCTGTTCCAGTGTCCGACGGAGTCATTAAAATGGATTTGATTCTAAAAACCATGAAAGCAC	-7.16	3.17247e-05	0.00201932	-6.49799
CEBPAb	XM_014127824.1	XM_014127824.1:2561	TTTTCCCTGAGCAGCCTTCCTACAAGCCTGATGTCATCCATCAGTGCCTTTTGACTTCTCTCTGTGTGAAGTAAGACTTTGGACTTTACCACTGGCTGAG	-7.8	3.27791e-05	0.00202507	-6.27829
LATS2b	XM_014174046.1	XM_014174046.1:5147	TCTAGGCATTCCCCAGCTGTGACTCCTACCTTTAGCTTCACACTAACTTATTTTCCAAATAGGAGATGTGGGATAAAGCCCACTTGTGTTGTTCCCACTC	-8.97	3.40558e-05	0.00204383	-7.10463
PPARGc	XM_014168482.1	XM_014168482.1:746	GTACGGCGTCATCGAGGTGCTCATCATCATGTGGGCTCCGCTCATGAACAAAGATGGTACACTGATCTCCTATGGACAGATCTTCATGACGAGAGAGTTC	-9.3	3.54573e-05	0.00206883	-10.2988
GHR1	XM_014133894.1	XM_014133894.1:197	TTTTGGTTGTGGTCTACCAAATGCAGTATTCCCGTCTTCAGCCGAGACGAGCGTTTCGCCTTTGAAGAAAACAACAGCGATTTACAACTTGCTGATACGG	-9.96	3.8451e-05	0.00218287	-6.56093
ROCK2a	XM_014192160.1	XM_014192160.1:569	CATTGTGGATACTGCAATTCCGAGGCGATTATAGAAGGAGGCTGCTAGGCCCACGGCCATTGCCCAAGAACAAAAAGACTTTTCCCCATGTAAACCCAAA	-13.52	4.00004e-05	0.00221107	-6.69388
WWTR1b	XM_014168664.1	XM_014168664.1:22	AAAAAGTTGAGTTAAACTTTGGGACGGGAGTGAAGTTCGGGCAGCACCAACAAGAGCTATCGAACTGGCCGAGGCAAAGAGAAAGTACATTTCTTATTAC	-10.06	4.2012e-05	0.00226272	-7.05138
MYO10d	XM_014150467.1	XM_014150467.1:45	CTCCTCTCTCTCTGTTCGCGTTGGGTGGGAACACACATCAGGGATTGTAGCCGTTCGGATTTCAATCGGGACGCTTACAAATGAATGGAAATCACCACCG	-5.79	4.3714e-05	0.00229553	-7.51016
ETS1d	XM_014200641.1	XM_014200641.1:574	TCAGCCTGGACCACCTCAATGAATCTGAGCAAAGCTACACCCTTCACTCTGGTGAAAAACTGTATGACTCAGAAGCACAGACGACCTCCTTCTGGCCGGA	-6.31	4.57231e-05	0.00234247	-6.48204
COL12A1b	XM_014144106.1	XM_014144106.1:2546	AAGGGGCGACAGCGCGAGACTAGAGACGGTCACCGTCGGCCAAGAGACCACCATCGTGCTGCCGGAGCTCAACCCCTTAACGACGTACCGTGTGACGGTG	-5.79	4.70477e-05	0.00235294	-8.09069
ARB2/AR	XM_014196828.1	XM_014196828.1:113	CCTTATCTAAGGAATGTTGCCAAACTCACAGTCTGACGGCAAAAAGGAACTCAAGGACTTTGGAAGCGAACTTCGTCCATACACAAACTTGCAGCAAACC	-5.03	4.83883e-05	0.00236371	-7.58501
DHRS7	XM_014210736.1	XM_014210736.1:1066	CGCAGACTCTGCTTACTTCACAAAGCCCAAGTCTTCCTGAAAGGCATTCCAAATGCTTGAGCTCCACCTTCAATTGGGTTAACTTGAACCTGGAAGCAAT	-4.81	4.96632e-05	0.00237085	-6.85155
RND3c	XM_014173486.1	XM_014173486.1:1106	TAACTATGAAGGGCTTTGTGCACTATTAGAAGACTATCGATCTCCACAGCCATTGCCAACTGAATGAGAGATGGTGTTTAGGTAGCGGCAGCAACTATGC	-7.69	5.39195e-05	0.00251684	-6.03285
KIF15	XM_014210754.1	XM_014210754.1:621	CTGTTTTTCCTCATCAACAGGGAGGTAGAAAGGTCTGAGAATGCCAAAAGCTTCCTGTGCAAATGCTCCTTCATTGAGATCTACAACGAGCAGATCTATG	2.87	5.77636e-05	0.00263766	6.21058
CYP26B1a	XM_014156772.1	XM_014156772.1:715	ACATATTTCTTTACACACTGATTGATAGCCTTGGAAGAGCGAGAGGGGGAGAGAGTTTAGCGCACCATCTGTAGAGTTACTTGTAGGCCTATTCACGCCA	-8.81	6.19436e-05	0.00276835	-5.4213
TLE4c	XM_014172750.1	XM_014172750.1:1535	CATTGACTGGTCACCCGACCAAAAAAACGACCCTGTCCGAGGGTATTTTGTCTGTCCTGTGATGTAGTTTTACCTGATAACGGACAACTTCCTAATATGG	-2.62	6.37824e-05	0.00279114	-5.71517
VGLL3a	XM_014173901.1	XM_014173901.1:1500	GAACCTCCTGGAACCACATTTTTTGGTGGACTCGTTCTCTAGAAGACTCTCCACTCACTAGAAGAACTCAGAACTCCAGGGTGGATTTAGGTTTCTCAGA	-5.16	6.56505e-05	0.00281426	-5.38534
ARHGAP32d	XM_014214855.1	XM_014214855.1:8	CGCACAGCCGGGTTTGCGCGTTCGCAGCGTTGGGTGCAGAGCATACGAGGCTACGGGTTCTGTCTCGCAGTCTCTTCTGTAGGACATGTTCACTGACGAA	-16.93	6.84976e-05	0.00287758	-6.66738
CEBPDb	XM_014191131.1	XM_014191131.1:569	ATGACAGCAGTACCACACCTGGAACTCTGCAACGATGAACTTTTCCTTGACTTATTCAACACTGTGAAGCAAGAGAAGACAGACTTCTACATGCCAAGCT	-11.24	7.0155e-05	0.00288942	-5.96257
KDM5Bb	XM_014132540.1	XM_014132540.1:4662	GAACTCCCTTTCTTCGCTGTGCTCTGGTCCCACTGCCTCCTCATTGACCTTCCTGATCTGGCGACAACGGTGCTACTTCCTCCTTGTTCCCAGCCCAGAC	-8.01	7.25151e-05	0.00292919	-5.68344
ETS1c	XM_014162824.1	XM_014162824.1:1773	GCCAAACGTGAAAATTGATAATATGTTACATTTGAGATAGTGTGTATGGTAGCTATATGTATATACTGGTATTACTTAGTAGCTCAAGGCACATGGAAAG	-15.82	8.01034e-05	0.00317466	-7.57006
STK4	XM_014165828.1	XM_014165828.1:775	AGACATCCACCCTATGAGGGCCATATTTATGATTCCTACCAATCCGCCACCGACGTTCCGAAACCCAGACTTGTGGTCGGAGCTGTTCCAAGAATTTGTC	-2.31	8.34012e-05	0.00324415	-5.1685
RHOAf	XM_014166109.1	XM_014166109.1:1138	TGGAATCAGGACTCATCCAAACTCTTGTTCATTTGTAACCCGTCCTGTCCGCTAGCATAGATTTTAATGGTAAGAGGGTCTACTTTCCAGGGGAGAGGTT	-4.54	8.67901e-05	0.00331459	-8.08008
KLF15a	XM_014132950.1	XM_014132950.1:2640	GCTCTGTGAATCTGCTTCAGGAGTTAGATCCTCAAGACAGTTTTAGAGGTAAATGCACTGACCCAGCTCATTCTAGCCCATAATCTGTGCTATTAGCCCA	-4.4	8.92333e-05	0.00334704	-9.57441
COL1A2	XM_014178512.1	XM_014178512.1:4396	TAAAAACGCATCACTTTGTGCTCTTTGTATATCTTCCAAAGAGGAGGTTTAAAACCACAAAAATATTACAAAAAAAGGTTGAAGCTACCTCATGCCTGTT	-16.14	9.23363e-05	0.00340267	-5.90953
CEBPAa	NM_001139931.1	NM_001139931.1:915	CCGTTGGATCCATGAAGATGATGGGACGCGACGACCGAGATCGGGACCGGGGTAAATCTAAAAAGCGCGTCGACAAAGCTAGCACGGAGTACCGGTTGAG	-25.07	9.41633e-05	0.00341017	-6.33016
LIMK2a	XM_014170687.1	XM_014170687.1:2658	AGACTGGCTTGATTGATGACTGGCTCGGAGTTAACGCAAGGCAGGGCGTTTGGAGTGAAATTTGTTAACCAGCAGGAGGACACGTCTAAGGACAAAACGA	-4.57	9.60189e-05	0.00341843	-7.16254
ETS1b	XM_014214708.1	XM_014214708.1:64	CTCACGGCAAGCCCAGGTACAACATCAGTGCATTGTCTATCGCTGAACTGTCACAGCCAAGTAGCGTGCAGAGCGCACCACTCAACCAGCCTGCAAGAAG	-7.73	9.79594e-05	0.00342939	-5.32643
SNAI1	XM_014134685.1	XM_014134685.1:109	TTGGACTTTTGGAGTGGACAGATTCTGTGTGCTGCATTGAGTGGTGCATAGTGAGGTGTCTTGGAACGCTGTGATTCAATTCCTTCCCTGAGAGGTTTGG	-11.67	0.00010064	0.00346547	-5.06555
FRMD6c	XM_014216100.1	XM_014216100.1:1713	GAAATGCTGAGATTGGCTGAGCTGATTGAGGGCGTGTCAGTTGATTGTCCCGTGCTCACCTCAGAGACTCATTGTGAAGGATTCAATGGGGATCAGGTAG	-7.78	0.000102542	0.00347402	-5.27103
TLE1b	XM_014169695.1	XM_014169695.1:2951	GCCTTAGAATTCATGATGAGCAGTAGGACCATGGTGTGTGCACAGAGGGAGATAAGGGGGTTGTGAGTGCTAGAGGGGGGTACTGGACGGAGGGGTGTGG	-8.73	0.000104752	0.00349257	-7.20615
MOB1Aa	XM_014171312.1	XM_014171312.1:118	TCACCAAAAAGCAGTGAAACCTTGGAAACGACAGTTTTCCTTAGATCTACGATATTCTTTGGTCTGCACACGGACTTTTCAAAGATGAGTTTCCTATTTG	-1.59	0.000107852	0.00353973	-5.16627
FGF2	XM_014212026.1	XM_014212026.1:674	ACGAGATATGAAAAATACAAGAGCTCACTCATCCTCAGTGACATCATCATCCCTGTAGTTGGGTTCTTCAACGGCAGGCATTTCAATCAATGGTGAAGGT	-2.24	0.000114044	0.00368537	-5.94594
CEBPDa	NM_001141493.2	NM_001141493.2:964	ACAAGGCAAAGCAACGCAACGTGGAAATGCAGCAAAATATGCTTGAACTGGGTTCAGAGAATGACAGATTACACAAAACCATCGATCAGCTAAACCGTGA	-10.4	0.000115869	0.00368762	-5.56797
COL1A1a	XM_014204457.1	XM_014204457.1:5684	TGTTTGTCAGACATGATCTTGACTATTCTCTGACTGCCCAATGGACTTGAATGAGGCACAGCTTGCACCTGTTACAGTTGTTTTGACTGAAAGGAAGATT	-16.46	0.000122941	0.0038543	-6.31147
ROCK2b	XM_014211022.1	XM_014211022.1:358	CCATGTAGTGCATGGGAGAAGAACTGGTCATGGAAAGTTTAACGATTCATCACGCAAGCTATTTTGGAGAACGCCATTCTTACCCTGTAAATTTGCCTAC	-11.37	0.0001248	0.00385502	-7.75485
PCDH18c	XM_014194606.1	XM_014194606.1:325	AATGCTCAAACGTGTTTAAATGGGGATATCTAGCCTTTGGAGAATGCGCTGCAATTAGCCTAATGACTGTCGTCGGGGCGCAGTGGATTCGTTAAGTTCA	-5.12	0.000128354	0.00390735	-5.85465
AJUBAa	XM_014156138.1	XM_014156138.1:3470	TCAAATTCTACTCAGACCAGCTCTCACACGAAAATGCTGGTAAAGGCTTTCAACACAGAGTAGGTGAATTTACTGTATGGTCCAGAGTTTGAACACCTGT	-7.5	0.000132229	0.00396782	-4.87585
PRKAR2Ba	XM_014125918.1	XM_014125918.1:2016	TTCATACTGTACATTGTAGGCTAGGGGATACCCAGGGGTACTATGTCATTTCTGGCTTCAACAACAATGTTGAACAGTTGTACCAACAAATAGTGCCATA	-3.09	0.000135575	0.00401091	-5.51477
PPARAa	XM_014124069.1	XM_014124069.1:1937	CCAGCTAGAGAACATGTATCGGGCTGGAGTACACAGATCAAGTAATAAATTGCTGGTTTGGGTAAGTAAGATTCAGTCAAACTATAGCGTAGGTACATGC	-2.81	0.000138413	0.004038	-5.55327
WNT5A	XM_014134623.1	XM_014134623.1:1733	AACTATGGCTACAGATTCTCTAAAGAGTTTGTTGACGCGCGGGAGCGGGAGAAGAGCTATGCCAAGGGATCATTCGAAAGTGCCCGGCTCATGATGAACC	-8.14	0.000142587	0.0041028	-4.85087
KLF15d	XM_014135694.1	XM_014135694.1:2317	ATGATGACTCGTGCCAGGTAAAAGGCATGTGGATCAGTTAACAGCTAACAGTGAACGGCCAACTGCCGTACAACAAAAAGGAAATGCGCACATTGTTTTA	-5.23	0.000145671	0.00413488	-5.06145
FARP1a	XM_014173359.1	XM_014173359.1:4482	TAAATGGATATATGCTTATGACACAGAGTGAAAACGTTGGTTTTCCTTATTGAGGGAATGCTGTGTTTTCCCAGACACCAGAGAGCGCTTTGGAAATGAA	-4.45	0.000149904	0.00419831	-5.85435
PCDH18a	XM_014212361.1	XM_014212361.1:224	CGAAGCTAAAAAGAAAGCTGTGACCTGGTTCATCTTGGGTTCTCAAATCTCCATCTTTAAGTCGATTTGCGCGACTTTTCACCGACGGTGATTTACTGGT	-10.02	0.000160947	0.00444827	-5.54397
PRKAR1Ac	XM_014202328.1	XM_014202328.1:342	TCCAACTCTCGCTCCGACTCCCGCGAGGATGAGGTGTCTCCTCCCATGAATCCCGTGGTGAAGGGGCGGCGGCGGCGCGGTGCCATCAGCGCCGAGGTCT	-2.52	0.000165164	0.00450553	-4.68405
ARHGAP32f	XM_014163003.1	XM_014163003.1:6235	ACATGTGCTGCAAATGTGAAAGTGTATGTCAATGCACTTCTCACATTAACAGGAAGCTGTGATGCTTCATGACATTGTGGTGTATTATGAGAGGACATTA	-7.47	0.00017012	0.00458123	-7.39885
RHOAc	XM_014146310.1	XM_014146310.1:77	AAAAAAAAAACTGTTGGATGCGGATCGAAACCGAATCTTCAAACGGAGATACGTTAAGGCAGAAATACTTTACTCATGCAACGTGCACGCGCAGGCGTGG	1.59	0.000173121	0.00460305	4.85818
GREB1Lb	XM_014142369.1	XM_014142369.1:6110	GAATATAGCTTTGAGTCTGCGACTGGTATGGCTCTGTTTACTGTAGCATTGCTGTGGTATTTACTACAATACTACAATACTCCAATCAACCCTCCACCTC	-10.04	0.000176296	0.00462887	-5.74331
ALDH1A2b	XM_014175666.1	XM_014175666.1:1297	CCCACTGTTTTCTCCAATGTCAAGGATGACATGCGCATCGCAAAAGAGGAGATCTTTGGACCAGTTCAGCAGATCATGAAGTTCAAGACTATTGATGAGG	-14.03	0.000182785	0.00473999	-6.04825
DNAJC15	XM_014173644.1	XM_014173644.1:957	CTGGACTACAGTACTCTTCAGCTCCATTTCTATCCCTTACCTTCCCCAGAAGCAGTGTGACTGCACAAATGGACAATATACACAATCCTTGTTACGTCTC	-21.55	0.000185314	0.00474697	-5.05608
LIMK1	XM_014162741.1	XM_014162741.1:3508	GTGGTAGGGGCCTTTTAGGAAGTTCATGTGACGTAAGAGAGCATCTTAGGGTCCTAGCTCACTCCTACTGACCATCACTGAAAGTGTAAGCACTCTCACA	-3.63	0.000189429	0.00479392	-5.99256
COL1A1b	XM_014192569.1	XM_014192569.1:1568	CTGGTAGCCGCGGTTTCCCTGGTGCTGATGGAGCTGCTGGTCCCAAGGGTGGCCCCGGTGAGCGTGGTGGCGCCGGAGTTGCTGGAGCTAAGGGTAACAC	-13.55	0.000193656	0.00484255	-5.43962
PCDH18b	XM_014199395.1	XM_014199395.1:263	ATCCTCCAGTCGATTTGCACGACTTTTCACCAAAGATGACTTACTGAAGGGATTTAACATGCTATACTTTTGAGAGAGCATCTTTTAAAAACCTTGCTCC	-6.69	0.000197117	0.0048711	-5.00815
TLE4a	XM_014172558.1	XM_014172558.1:596	AAAGAACATTATATATACGTGACCTTTCTACTGTCCTACAGCTGACCCTGGGTCAGGATATCCGACAGGACATTCTATATTCATTACCATGGGCAGAGCC	-19.47	0.00020073	0.00490271	-5.71666
GADD45Ba	XM_014216042.1	XM_014216042.1:745	GAGAAAGGCGTTCAAGAAGGGGCATCGTCGACATGCCTGTGTTTGCCTGCCCTGGTCCGCTATCCAGTGACGGAGTTGAGCATGCGAAGATTCCGATGGA	-13.27	0.000204945	0.00494812	-5.97302
SAV1a	XM_014194137.1	XM_014194137.1:1867	GGTCAGGGGTTAATCTCTTTATGATTGACCTCCTTATTGCCGCCGCCTCTTCACCAAAACGTATGTTGTCTCCCGTTATATCAGCCGAATGTCCAGATGC	-14.08	0.000208874	0.00498567	-4.87057
FSTL3a	XM_014148799.1	XM_014148799.1:1610	CCACATTTAGAGGATGACAATATATATGGTTTCAATTCACTCTAAGCAAAACAGGGTAACTGCTGTCTGTATTTCGGTGTTTGTTTGGAGGTGATGAGAG	-11.15	0.000213624	0.00504176	-5.05265
PRKAR2Bd	XM_014207731.1	XM_014207731.1:1225	GATTATAGCGCAGGGGGCCACAGCTAACTGTTTCTACATAGTAGAATCTGGTCAGGTACAAATAACAATGAATACGAGCAAGTTGAAAAAGGAGGAGGAA	6.89	0.000224574	0.0052413	6.10223
TEAD1d	XM_014148054.1	XM_014148054.1:2094	TCTAGCCCTGACACTCAGTGTAAACATGCTTCATTCAGAACTGGGACAAACTATCACATAGATCTCGCTAACCTGAAGGACATGTAGCTTATGAAGGATG	-3.44	0.000233471	0.00538906	-4.84932
GREB1La	XM_014210245.1	XM_014210245.1:9	TCATTCAGCGGATCAGGGGATGAGAAGCGTCACCCAGTTTCTCTCGTAGTTTATCTCGCTGACCAGATTTCTCTTGCCTGGTACTTGGTTTACTGACCAG	-11.17	0.000236333	0.00539584	-6.11351
PPARB1A	XM_014167444.1	XM_014167444.1:4288	AGTGATCTGATGCTCACCTAACTGCAGAGACCGTTGAGACAATGATAATAATAAAGTGACAGTGTTGAACCACCTGTTCTGGTTAGTGTGCTGTATCCAC	-2.76	0.000246184	0.00556031	-6.44413
ARHGEF17a	XM_014163481.1	XM_014163481.1:9576	ACACACAAACCAGTGTCCTCAAGCTCAAGTGGGGATAGTGTTTAATGTCTCCAAGCCACGAGAACTACCCTGCAAACTATCTGGGTCACCTTCAACCACT	-10.22	0.000253859	0.00567267	-5.76613
EGR1a	NM_001141824.1	NM_001141824.1:17	CGCAGCCAAATAGAGCTCATGTCAATACGCTACAGAGCAGACAGCCCCATAGTAGGCAAGTTTAGAACTTATTCTAGCACACACCAAACACGTGAACTAA	-17.71	0.0002582	0.00570892	-4.44725
RND3d	NM_001140259.1	NM_001140259.1:277	TTGCAAAGGATATCTTCCCAGAAAGTTACATGCCCACAGTGTTCGAGAATTACACGGCCAGTTTTGAAATAGACACGAAAAGAATAGAGCTCAGCCTATG	-6.26	0.000272178	0.00595531	-5.13461
COL12A1a	XM_014204893.1	XM_014204893.1:4669	CTACCCGGGGTGATCAAGTTGACTGTATACGACGAGACCATGACTACCTTTAAGGTCAAGTGGGAGAAGGCTGAAGGGGCGACAGGCTATATGCTGCTCT	-4.69	0.000278399	0.00602863	-4.33333
SOX9c	XM_014179186.1	XM_014179186.1:3163	TATGTTTACGCTGTGGCTAATATGTTTGTGTTATTAGAGATACCAGCATCCCTGTCTTTTCTAAGGACTTTTTTTTTAACGTCCTGACACACACAGTACT	-11.09	0.000288502	0.00618365	-5.43076
GADD45Bb	XM_014149394.1	XM_014149394.1:803	GTCTGCCTACCCCTTGCCGCTACCCAGTGACGGAGCTGGGAATGCGCATGTTCCAAGGGACAATGCACATGCATCCATAACGCATCGGACCCCAGTTCTC	-7.75	0.000297869	0.00631994	-4.75616
CYP26A1c	XM_014205392.1	XM_014205392.1:1160	AGCTCAATGGATACCAGATTCCCAAGGGTTGGAAAGTCATCTACAGCATCTGTGACACACACGATGTGCTGGACACACTTATAAACAAGGAGGAGTTTCA	-9.39	0.000302303	0.00634986	-4.35576
AESc	XM_014169692.1	XM_014169692.1:2414	ACAGATCGCAGCGATGATTAACATTGTGCGAGATAGAAAACGCATTCAGATCTTTTCTCTCCCTGGTGGTGATGCAGTAGGAGAGTGCCCGTTGCCTCTT	-2.39	0.000326282	0.00678569	-4.34931
ARHGEF25b	XM_014135869.1	XM_014135869.1:2685	GAGTAAGGACTGGATGCAGACTGCTCTTCTGGACTGTTGCTAGTGCTTTTTCAGACTGTTACCGGGCGGTTCACCGACACTCTGAGAAATATAAACCATG	-11.44	0.000329802	0.00679165	-4.84832
CDH2b	XM_014123187.1	XM_014123187.1:86	GAGAGAGAAGAGGCTGCCTTCTACATGCAGCTGTCGCCCGTTTCCTAGTGGGCATTCTGAAATTGGACCGCGAAGAAAGAGGGACTTTTCACAACGCATT	-13.1	0.000336263	0.00685747	-5.92503
KDM5Ba	XM_014167209.1	XM_014167209.1:0	CCTAGGTGCTGTCCACCGACCAGATAATGCGAGTGCGACTTCAATGAGTGTGTGGTGATGTTCTTAATTGACGGAGTTAAAGGGAGCAGTTCTTCAAAGG	-8.04	0.000341235	0.00689195	-6.42522
ESR1	XM_014205563.1	XM_014205563.1:3177	TGCTCTACAGTAGTCTACACACACACCACACGTACAGTAAATGTATGTGATTTATGTTCATGCACAGCCCACCTTTCAACTGACTGTCATGTACCATGCA	-4.17	0.000345768	0.006917	-4.32342
RXRAb	XM_014128611.1	XM_014128611.1:71	AAACCTAGCCCAAGAGAGGGAGCGCATCTGAGTGAGCAAACAGAACTAGAAACTATAGGTGCATTTTTACTCTATCGAACATCGCTTTTGAAAGACTGTC	-6.92	0.000349492	0.00692554	-5.79246
PGRa	NM_001252363.1	NM_001252363.1:729	CCTACTCATCCCGGTAAGGGCATGCTGAGTTTTGACGTAATGAGCAGTAACGGACAGGGTCCACAACAGCATTTGATGGTTTATAAGAGTGAAATGCCCA	-20.52	0.000356968	0.00700757	-6.96383
HIF1A	XM_014210723.1	XM_014210723.1:2811	CACCTTGATGAACGTCATACAGAGTTGGTGTAAGGGATGTGGTAGTGTTTGCAGGTAGAGGCACGTAATTGTTTATTTCTCGGGAGTCTGACAGCACACG	-1.95	0.000360713	0.00701552	-4.18059
EPSTI1	XM_014173912.1	XM_014173912.1:1120	GTGTAACGGAGACTATCAACAGGCCTATGACTTACTTATCTAGTGTTGCAGAGACTACCAACAGGCATGTGTGTTAGTCTAATGACAACCCTTGTGTATT	-15.69	0.000365576	0.00704488	-6.12581
CDH2a	XM_014169186.1	XM_014169186.1:223	CTGCTACATGCCGCCGCTGCTCGTTTACTAGTGAACATTCTCGCATTGAACCGCGAAGAGAGATTTGGGCTTTTCCCAACACATTCGAAGGAGGGATTTT	-13.86	0.000379635	0.0072493	-4.26931
TLE4b	XM_014216416.1	XM_014216416.1:87	GGAAGCAAAGCGAAAGGAGTAGGCTAGTATAGAGCAACCAACGAGACAAAAGAGACTGCATTGAATGTGGTGGTTTCCGTCTCGGAAGCCACATAATATA	-20.99	0.000388491	0.00735158	-5.94545
AMOTL1	XM_014163484.1	XM_014163484.1:3503	AGCTGCTGCTGAAGAACTGAGGATGAAACAAACTAAAGTAATGATGGCTGACTGATAGACTAGTTGTGATGGAAACTGGAGGCTCATTGGATGGCAGAGA	-5.45	0.000397918	0.00746273	-5.26496
AESb	XM_014216422.1	XM_014216422.1:3135	ACGTCAGTCTTCTTGGGGAATAGTGTAACTAGGTAACTCCAGTCCCTGATGGCTATAGTTGGGAAAGAAGCATTCCTGTCTTAATGCCATGTAAAGCTGT	-3.88	0.000404299	0.0075153	-5.3225
LIMK2b	XM_014161204.1	XM_014161204.1:2727	TAATATACATTTTTATCTCGTCGGGTGGGTCTTAAGTTGTAGTGTGCTATGTGTGGATTGTGGAGAGAAGACTCGCTCGGCAGGCAGCAGCAGTGAAAAT	-5.28	0.000455109	0.00838558	-4.71294
MNAT1	XM_014210730.1	XM_014210730.1:318	GTCGACAAGGAGGTGGAGATCCGTAAGAAGGTGCTCAAGATTTACAACAAGAGAGATGTTGACTTCTCCAACTTGAGAGAATACAATGACTACTTGGAGC	1.79	0.000464275	0.00848007	4.17576
PAX3c	XM_014190806.1	XM_014190806.1:2321	GGAGGAAAATAAGGTTTTAAGGCACGATCCTGAGGCTAACGGTGATCTATCTATGGACCTGCAATAGGCACACCGCTCACTCAGCCACAATGCTTTATTT	-2.63	0.000492671	0.00892116	-5.28038
ARHGAP5a	XM_014194348.1	XM_014194348.1:5214	CAGTGCCGTACCTTTACCCGGTTTCAGACAGATATGACATTGCGGGTTGAGACTGTCCACCCGTTACTCTGGTGATGAACACCTACCTTAATAAAGACAC	-2.04	0.000524929	0.00942404	-4.64915
CEBPBa	NM_001139913.1	NM_001139913.1:105	TTCAGTCGTGTGCCAATATACGTTAGTGTTTTCAGACAGCATTAGGCCTACTCGCGTAGCCAATTTCCCGGGCGTCTGCCCCTGGTTTCGATGTTCCCGC	-15.86	0.000531103	0.00945407	-4.00871
SLC38A6	XM_014210728.1	XM_014210728.1:1558	TTTCCCTGCCCGGAAGGCAATGTCAGTGCTGTTTTGTGGAGATAGGCCTCTCTCCTGGGTGTATCATATCTTCTCTACTCTCCTGATCCTGACTATGGTG	-2.21	0.000546297	0.00964281	-3.84166
ARHGAP6b	XM_014164375.1	XM_014164375.1:14	GCGATGAGTCAGATACATGCATCGATTTCTTATTACTCAGAAGGGCGAAGCTTGGTGACGCACAAGAGTCCACGGTTGTGAAACTGTTCTACCATCCCTG	-6.86	0.000556978	0.00974942	-4.93421
ARHGAP19b	XM_014182728.1	XM_014182728.1:2484	TCTTCTGAATCTGATGTTTGTGCTACTCATCTGAAAATGTGGTGTCTAATTTCAGTAATATTCTACGTCCCAATTGTTGCCCTACACACACACAGCACAC	6.58	0.000564346	0.00979676	4.88237
TEAD3a	XM_014133831.1	XM_014133831.1:1712	GTCTACAGACTCGTAAAAGACTGACCCACCCACCGCTCTACCACGTCTACAGGCTCGTCGAAGACTGACCC	-5.81	0.000569095	0.00979821	-5.78043
RHOAh	XM_014131927.1	XM_014131927.1:119	ACAATCTAGCTACATATTGGTCAGTCATGGCAGCCATCCGAAAGAAGCTGGTCATAGTGGGAGATGGCGCATGTGGTAAGACGTGTCTGCTCATCGTCTT	-1.75	0.000581995	0.00993886	-4.61816
ARHGAP19c	XM_014214449.1	XM_014214449.1:1745	AGCAGCTTTGGATGGGATTCCTCGTCTCTTAAAAGGATGTGCTTCTCGCCAACGCAGGAGACGTCGGTCTAGCAGTCAGCTCAGCTCATCCACAACTTTT	4.24	0.000590708	0.0100063	5.36259
MYF5b	XM_014153440.1	XM_014153440.1:728	CCCTCCAGCACCGACTCCCAGCCTTGCACTCCAGAAAGCCCCGGGACCAGACCTGTGTACCACGTGTTGTGAAGAAAACCTGCATTAGAATATAAATAAT	-7.58	0.000596415	0.0100221	-3.87413
MYO10b	XM_014193101.1	XM_014193101.1:3833	GACACTGTGATTGGACGAGATGTTATAAAGGATCCAGCCTAATGCTGTGTAACAGAAACTACAGGATCTTGGGCTATGACTTGTCTGTTGTTTCTACCAA	-6.25	0.000607676	0.0101303	-5.58613
RXRBAc	XM_014177327.1	XM_014177327.1:3123	TTATTGTGGAGTTGATTGGTTGGCTTCAGCCGATGACCCTGCCAGCCATCTACCGTGACTGTATTGTGTGGTCTGCTTACACAAAGCTAAGCAATAGGGG	-2.25	0.000654069	0.0108179	-3.89475
SOX3b	XM_014199709.1	XM_014199709.1:16	GTTTGCAGAGTTCTGTTTTAGAGCGGTGGTGAACAGAGCTTGCTGACGAGAAGTGAGACATTGGAAGCACCTGGCAAACTAGCAATACCTAAGCTTCTTT	-10.99	0.000705638	0.0115796	-4.64198
YAP1	XM_014215593.1	XM_014215593.1:594	ATTGTTTTTGGAATAACCATGGATCCCAGCCAGCACAACCCTCCAGCCGGTCACCAGATAGTCCATGTCCGGGGAGACTCGGAGACTGATCTGGAGGCCC	-12.22	0.00073017	0.0118893	-4.90795
KLF15b	XM_014132138.1	XM_014132138.1:1090	GCCACATCGTCACAGGAGTACAACGAAGGCGATGTGTTCAAGAGTGGTTCATTATCCAGCAGGGCAGGATCAAATCAGAGTTGTGCAAATGGTGGCAGCG	-7.78	0.000747973	0.0120855	-4.66203
FGF14a	XM_014163795.1	XM_014163795.1:145	AGCCTTCAAAAGGAAACAAACCTGGCTTTACCGTTGCAGTGAGAGCAAAACAAAGATATGAAAACTGGGGTTGTGGGAATTTGACTTCGGCAAACAGTTG	-18.29	0.000755491	0.0121138	-5.12685
FGFRL1	XM_014210759.1	XM_014210759.1:99	CATATAGCCGATCGATGCTGAATGGATATACAGTCATGCAGCGATCATTAATTATAGTGGTGGTAAGAAAGCGTCGATGAAACCGGCCACTGTCAATAAA	-58.23	0.000772676	0.0122955	-4.91138
ETS1a	XM_014197824.1	XM_014197824.1:914	TCAATGGCTTGATGTCCACATTCCAGGAGTCTCGGTTCACTTATGACTACTTTGCCAACTATGGTACTGAACGTGCCCAGTGCATCCTTCCATCGGACAC	-7.11	0.000779523	0.0123112	-5.41227
LAPTM4Ab/LAP4A	NM_001140354.1	NM_001140354.1:2208	TTGGTTTTGGAATCGATTGTCCTGTTTAAGGAGAGAGATGCCTTATCAGGAAAGTGGAGGGAATAAATGGCTAATTTTGTGAACAGTGGTGGCTGCATGC	-2.73	0.000790433	0.0123903	-4.66738
AMOTL2b	XM_014139405.1	XM_014139405.1:2019	CCAGGTCGAGAAGGGTGGGTTTTGTCTGCGCGCCGCCATGTCCACTTCTTCAATTAGCACGGCTAAGTGCGCCAGCATAAGCAAAGGTAAGAATCTATCA	-6.09	0.000798597	0.0124256	-4.04163
MYO10c	XM_014204158.1	XM_014204158.1:3536	CACACACACTCTGAAAGAGTCCGTTTTCATAAAGACCCCAGCCAGGCTTGCATTACCTAGAACTGTTGATGTAGCAAGCCGTGTGAACTGGAACCAGATG	-5.83	0.000840036	0.0129742	-5.23908
MYO10f	XM_014165760.1	XM_014165760.1:6251	CTGGTAACTTCTGTTACTGAAGTATTGTTGGTCACAAGCTATAGAGCAGGGTTACCCATTTGGCAACCCAACTTTTACGAGCATATATACACTGAGGAGG	-5.27	0.000875956	0.0134302	-5.28935
GNRHR1a	XM_014142277.1	XM_014142277.1:3462	CCAGGGAGGACAGAACCTTTGGACCTCTTTTGAATTTCTATCCTCTGGATCATCACACGGGAATTACTACAAGATGAACTAACTGGGCATTGTTGATGTC	-6.84	0.000896111	0.0136397	-4.1665
ARHGAP5b	XR_001330076.1	XR_001330076.1:1615	CAAATTGACAAAGTCAACGACAGAAGAGTGCCCTTTGATCTCCTCAAAACGTTGGAAGGGGAGAAGATTTTTCAGAACCATGTCCAGCATCTGTTCTCAG	-2.01	0.000918045	0.013873	-4.29309
VDRAb/VDR0	XM_014146371.1	XM_014146371.1:2025	GGGTGTTGTGTACAGGCTCTGACTGAGTGTTTAGTAGTGGGACTAACATCTGTGTTTAAGTAGCAATTAATGGATCGGTTAAAGTGTAGGCCACACGGGA	-3.68	0.000974766	0.014625	-4.36615
ARHGAP19a	XM_014182722.1	XM_014182722.1:1368	ACCAACAGGCGTTGGAGAGGAGGGGCAGACAAATCTCCCCGGAGATGGTTGCTGCGGCGATGGGACGGCTGGGAAAGGAAAACGTCGTCCTGCAGTCGGT	7.48	0.00102853	0.0153221	4.093
STK3a	XM_014143284.1	XM_014143284.1:2994	AGTTGGATGAAATGGAAAGTAAAATAGTCTTAGCACGATGTTCCAGGGGGAAAAGCTGTTGGTACATTCGTCTGTGGTAGCAGCAGCCAGCCTGGGGGAC	-2.65	0.00104975	0.0155281	-4.65132
ADMc	XM_014126713.1	XM_014126713.1:701	GGCTTAGTGTCTCTGCCCTGTTCTAAAATTCTCCAAATGCCTCAGACTTTTTCCAAAAGTTCTCCAGTGCATTCTTTCCAGACGCGAGTACTGAGCGATA	-6.83	0.00121128	0.0177923	-3.87566
FGF14b	XM_014152187.1	XM_014152187.1:2119	GGTTCATCAAGATCAGTCACCGTACTAATATACAGCCCACCTGTCCTGTAGACACACTGGGTTCAACAATATCCTGGAATCCTTTAGGAGGAATACATGT	-4.05	0.00124416	0.0181483	-3.57905
SOX9a	XM_014202610.1	XM_014202610.1:190	ATTCTGACAGTTTGCAGGAGTGCAGCTTTGTCAACCAATTTGCGCACCGAACTCAGTGACATTCATTGCAGCCCGTGGGCACAGAAGCTGTTGGATTCTA	-9.59	0.00127629	0.0184885	-3.29328
CCDC138	XM_014173899.1	XM_014173899.1:929	GTATGAATTCTCCATGGCACAGAAAGGGAGAGAGAACGTTTGTCAGAAGGCTATTGAGTCCAAACCTTCTAAACCCGAGAAAAAAGCCACCTCCAAGCTA	4.84	0.00132175	0.019016	4.42487
PRKAR2Bc	XM_014152968.1	XM_014152968.1:1506	CGCTGTTCGGAAGTAACACCGGCATTCACGACAACGACACCGCGTGATAGAGTACACTCGGCATAGACGGCTGAGACGTGATGTTTTTATAACAAGGGAC	4.22	0.00138274	0.0197581	3.92738
FARP1c	XM_014151196.1	XM_014151196.1:1131	GGACCAAGCTCAGTCTGGCTGTGTCTCATATTGGACTGCTTCTGTTTCAGGGGGACACTAGGATCAATACTTTTAACTGGTCTAAAGTCCGCAAGCTGAG	-12.03	0.00159427	0.0226267	-4.2759
RXRBAa	XM_014141731.1	XM_014141731.1:1640	ACCCCTATCGACACGTTCCTCATGGAGATGCTGGAGGCGCCCCACCAGCTGACCTAGGAACCAGGTTCTGCTCTGGTCCATCAGGGGTTCTAGTTCTGGC	-1.81	0.00160729	0.0226584	-3.09251
FSTL3b	XM_014216321.1	XM_014216321.1:1509	TCCCCTAAAAGCAACATGGCAAGCAACCTCAATTTGTTTGGTTACTGGATACCACATTTAGTATATGTCAATCATGTGAAGTCATGTATGTCAAGTATGT	-5.22	0.00166118	0.023262	-4.00281
LATS2a	XM_014164783.1	XM_014164783.1:4528	CACGGGTTGCTTGTCTCTTCCTTTCTGAGACGTAGGGACTAGAACCAATGTGTGCTTTGGACACTGAGCTGGACTTTAGGTTGGACTAGACTGAATTAAC	-18.46	0.0017187	0.0239081	-4.05694
FRMD6a	XM_014211509.1	XM_014211509.1:2626	AGCATCTTTTAATCGGACTGATAATACTCCAGTGACACTCTGGTTGGGAAAGTAAAGGGAAAAGTTAAGGAACGTCAAGGAATATCTCAGCATCACCCTG	-8.21	0.00175966	0.0243169	-3.90258
PPARAb	XM_014169858.1	XM_014169858.1:1906	CTGTGTGGACGGGCAATGTGAAGCTGAATTGAGTGTCCTGTTCCAGTGTTTGTCCTAACTAGAGAACATGTATTTGGCTGGGTTTAGACACCTTTGGCCA	-6.54	0.00190813	0.0261962	-3.87426
NR1I2/PXR	XM_014174162.1	XM_014174162.1:1997	TTCCTCAGCCCGATATACAGAACGGATGCCTAAATAACTGTGATGCTTCAACAGAGACATGTAAAACTGCCTATGGGGTGATTGAATCATTTTCCCTCTC	-2.38	0.00203605	0.0277709	-3.01466
CHMP2B	XM_014173900.1	XM_014173900.1:801	ATCATGATTGTTTTGTGTTCTCACATCTTTAGGTACAGTACTATAGACGCTGGTGATGTGTCTGTCTAGTACCACTTACATTAACTCTAGGAACTACTGA	-2.24	0.00217424	0.0294644	-3.16883
FRMD6b	XM_014196585.1	XM_014196585.1:2427	GTCAGCACCAGACTTGGGAAGAGTCAGATGGACTGTAAAAGCACTACATCCGCCAGTCAACATAACCATGTAACCACCTGCGACGACATACATAAAACAC	-11.8	0.00232247	0.0312714	-3.59934
PRKAR2Ad	XM_014146325.1	XM_014146325.1:2743	AATATCACACACCCTCTTACAGTTGCTTGAACCTCCTTCAGCCTCTTTGTTTGAATTGAAAAAGCGGTGTCCCTGCTGATACAACCCTGCCACCGCCACA	2.83	0.00236199	0.031601	3.4776
RTN1	XM_014210748.1	XM_014210748.1:2401	GCCAAGCGAAAGGAAGAGTAGACCTGCATCTTGCTAACAGTGGAGTCCAGCTCAGACTCAGTGGCAGACAGCTTGATCATTGTTGGATAGCCTTGTCATT	-2.5	0.00240321	0.0319489	-3.03632
KDM5Bd	XM_014146695.1	XM_014146695.1:38	CCTCGTATGTTGATCCCGATTGCCTTCTGGAGAACCTGACATTGGAAAATTAGAAGTATAGACCTCCCGACAGATCATAGCAAGGTGACATTGTTGTGAT	-1.84	0.00244823	0.0323428	-2.82978
PRKAR2Ab	XM_014167675.1	XM_014167675.1:1264	AAACATTAAAGTAGAATTGTAAGAAACAGCACACTAACACAGTCCCAGAGTGCTTCCTAAACACATACTAGCTTTACATACTTACACAACATATTTGACA	-2.08	0.00250999	0.0329514	-2.86362
COL12A1c	XM_014210332.1	XM_014210332.1:10124	TTGTTTTCTAATACCTCAGTGGGTTTTAGGACTAGCAAAGGGATATAGGCAAGAGCTAGACACTAGTGGCAGTGTCGTCTTAGTGTTTTGATGCAAATTC	-15.57	0.00256243	0.0334309	-3.51808
COF2c	XM_014129157.1	XM_014129157.1:1	TGTTCTGATGCCCGTCAGGCGCGTGTCCGCCGCTCAAGTGTGAGCTCAACAAGAAGAACGAACATTTCATTTTCGACTCAGACGCTGATACACGAAAGAC	-1.82	0.00264504	0.0342957	-3.09703
ARHGAP32b	XM_014197553.1	XM_014197553.1:2633	AAAGAAATCTGAGAGCAAGAAGCTGACCTGCTCCGTGTCTTTCCCAGACAAACCTTTACAGGCTGTATCCGCTATAAAGTTGAAGCCGACCATTCTAGCC	-1.64	0.00278773	0.035924	-2.7473
ROCK1a	XM_014191784.1	XM_014191784.1:152	AGAACCAGAACGTTGTCCTTCTGTATCGGTCAATATAGATGGCCGATGACAATGTGAGGCTTACTGCGAACGGACGGCAATGAAATGTTGTAACAAGACG	-1.64	0.00295372	0.037831	-3.16572
STK3b	XM_014178825.1	XM_014178825.1:1	GTACAGTAGGTGGCGTTGTATGCGCCGATAAAACTTAAAGAAGAAGAATATTTGACACTACAGCTGGCCCTTTTGCCTGAAAACAACGACAGAAAATGAA	-1.68	0.00308106	0.0392228	-2.7005
TLE1a	XM_014160992.1	XM_014160992.1:839	TAGCCTACAGCGAGATAAAAGGATATTCTTACACCGGAGCACCGCTGATAAAGAGTTGACGGGAGATCTATGAGGACAAATGGTCGGACGTGTTTGTGTC	-6.34	0.00310612	0.0393036	-3.50357
ARB1	XM_014137515.1	XM_014137515.1:946	CAACACGGAACAACAGTCCTGTCAACCTTCTGTGTCCCATCACGGAAATGAGTTAAATCCTAACAGTGAGGCCTGTGTGGCGAGCAGTTGCTCCAGTTCT	-24.03	0.00313242	0.039399	-3.42119
MYO10a	XM_014139109.1	XM_014139109.1:6583	AACTGCTCTTCGAGACCAGTCTGGTTATGGACATTGCCAAGCTGATGAAAGCATACATTAGCATGATCGTAAAAAAGCGCTACAGCAACTCTGCATCCAT	-1.99	0.00341156	0.0426545	-3.06704
EGR1b	XM_014198129.1	XM_014198129.1:2613	TGGATGCGTTGCGTCTGAAGTAGCCTTAGAATGTGAAGTGTATTCTTCACGGATTGTAAGAGATTTTAAGGGATGATTTGGAGGGAACCGAGGTCATAGC	-6.64	0.00345646	0.0429602	-2.71496
GNRHR4b	XM_014124885.1	XM_014124885.1:251	CTGGGATAAGGCAAAACAAAATATTGAAGCAGCGCGATTCACGAGGAACGAACAGGTGCTTTTGATGGGGAATTTGCCGCCACTTTAACAGGGTGACCTG	-4.53	0.00362916	0.0448415	-3.23426
LRRC9	XM_014210738.1	XM_014210738.1:1811	CACTGGCATCAAGATCAACCGTATCATCCGCATCCATAACCGTTCGCTGCGGCTTCGTTTCGAGGACAAGCTTCATACCCTGTTGGCCAGCGAGGAGTCG	2.6	0.00392163	0.0481717	2.86829
KDM5Bc	XM_014136221.1	XM_014136221.1:4820	AATAAGCGATGGCCGCTGAGGATTTGAGGAGAGAATGGATGGCGTTTTGGAAGGAAAGCTGGAAGTCTGACGGTTTTCGGCCTACTCCGTTAGCAACTTG	-1.65	0.00408899	0.0499355	-2.57281
COL2A1d	XM_014134054.1	XM_014134054.1:33	CGGGTCGGTACTAGATTTCTGGAGGGGTCTGGAATCCCCATTGGGTTTTTTTTTTTTGTTTTGAAGGTGGTTGAATATATGGTTCGGCTCTGTAACTGGG	-10.05	0.0049673	0.0603109	-7.41121
LEPRb	XM_014168840.1	XM_014168840.1:4180	TCTGGATGGCTGCTCTGAGCACAACACAAGCACATGATAGGATCTTGTCTCCAAGCAGGTGGTACTGAATAGTTTGACTGGTGGCGCACAAATGATGATC	-8.9	0.00583922	0.0704901	-7.34151
WNT7Bb	XM_014124504.1	XM_014124504.1:2894	GAAATGTATTGCAAAGAAAAACAAGACTGAGAATCAAAGTGAGTGAAGTCTGCTGGTCTCGAGAGGAAATACAAGGCGTCAGCCAATGGCTTCATTCATT	-5.71	0.00591789	0.0710315	-6.29216
MYO10e	XM_014151910.1	XM_014151910.1:7014	TTACAGTATGGAATTCTGTGAAAGAAGAGAAGTTCACACATTGAGGAGGTATCCATCTAGGAAATGGGAATAGTTGGAGTATGAGAATTCTGGGAACATG	-5.03	0.00612121	0.0730544	-6.83957
TEAD1a	XM_014126883.1	XM_014126883.1:29	AAGGAGAAGAGTGGGGGGACTTGATGAGAGGAGCCATGAAAGGAACTCTTAACCAAAGCTTTCGTCCTTCAGACTTACTTTAGTCATTCTCTTTGTATGG	-1.98	0.00710288	0.0842915	-3.4079
ALDH1A2a	XM_014126911.1	XM_014126911.1:466	TCTAGCAGTGAGTCTACCACAGTGCTCAAAGTCCAGATCCCGGACTTCTTCGTTTTTGCAACATACTCAAAGGAACATGCACCATACAGTGCCTATCAGC	-4.42	0.00730819	0.0862406	-2.68783
SIX1	NM_001139628.1	NM_001139628.1:949	TGTGGATCTAGGCTCCTAAAGGCAAACTGATACTATCTTTGAAAAGACTGATAACTCTACCAGATTGAATAGGCCTACATATATGAAATGAAACTGTGGT	-8.69	0.0095671	0.110416	-5.026
WNT5B	XM_014208835.1	XM_014208835.1:338	TGTACACATTTTACGCACGACTGGGAATTAGGATTAGGCGTTCCTAACAGAGTTTAGACAAAGCTACAAGTCAATAAAGTCATGGGGACAATGCGCAGGA	-2.92	0.0100234	0.11505	-3.39695
WNT7B	XM_014169868.1	XM_014169868.1:419	TCTGGAAAGGTTAGGTATTGTAGTGTTGCCAATGTGAACGTAAGCGTGACCATTTCATTCTAGTGAATGGCCAGTCCCAGAAGCGGTTATGATCATGCAC	-4.47	0.0101631	0.116019	-4.00772
DLK1a	XM_014212308.1	XM_014212308.1:1335	TACACGTCAATCTGACATGTGGGTATTTTGACTGACCGTCTGCATGAGGAGTGTGTTTGAATGTGCAAGGACACCTACAAAACAAATGGAGAAGGTCATG	-3.96	0.0115608	0.127807	-5.14441
MC4Rc	XM_014180569.1	XM_014180569.1:1747	TATACAGCATGAGGTCTTTGATGTTGGTTCTGATTGTGATTGGTGAGGACTGATTTGCACTCTTTCTGCCCGTGCTCCAGGACATGGCTGTAAATTATTC	-2.86	0.012503	0.1375	-2.70877
TNFSF11	XM_014173909.1	XM_014173909.1:1143	CTCTTCACCAGATAGCCTTCTTACCCGATAGAGAATGAGGATAGGCAGTTATTTAGATGAGGTGTTATGGATACCTCTGGTCACTCACTAGGCCTTCAAC	-4.99	0.0125885	0.13772	-4.19445
ARHGAP6f	XM_014207436.1	XM_014207436.1:103	AACTCAACAGTTGCCGTTGATGGAGTTGTTTTTACAGACGAGAATGAGAGAGAGGAAACTCTTACTGTCTAAGCATTGAGAGGATAGAAAAGAGAGGAGC	-2.58	0.0126673	0.137864	-2.68297
CFL1Lb	XM_014180466.1	XM_014180466.1:51	TGACGGGTGTGTACCGCTGCAATCCAACCTCCCTGTTTTTCTACCTGCTTTTTCTTTCCCGACCAAAAAGCGCTGGATACACCTATCCTCGTCCTTCTCC	-6.49	0.0128804	0.13946	-2.86164
ARHGAP6e	XM_014174484.1	XM_014174484.1:4990	TGGAGCGGAAGGTGGCTGTTTTGGCAGCTCCTCAGACTCCATAAAGATTTAATTCTGGCACATTTCAACACGGTAATGAAGTGCAAGAGCCAGAGCTGTC	-3.22	0.0131341	0.141477	-2.70364
MMP13a	NM_001140524.1	NM_001140524.1:1414	AAACAGCTACTTCCTGCCCTGTTAGAACATCGACCCTCATGAGCCGTTTAAAGTAGCAGCCATGAACAACAATGAATTCAGCCAAATATTTTTTTATAAT	-4.09	0.013246	0.141956	-2.60167
AESa	XM_014150407.1	XM_014150407.1:2271	TCCCTAGGGCCAGGCGTTATAAAAACAACATTGTCCATATAAAAACCTTTTGACAACTGATTGACTGTCATACCCTATAAAGTCTTTATACCTGGTTAGG	-1.32	0.0137245	0.146336	-2.50308
PPARAc	XM_014152661.1	XM_014152661.1:546	CCAGGCTGTTCCACTGCACCCAATGCTTCTCTGTGGAGACTGTGACAGAGCTCACAGAATTCGCCAAGTCCATACCAGGCTTCCAGTGCCTGGACCTGAA	-2.44	0.0141205	0.149799	-2.45197

## Sheet: DEGs_Imm vs Mat_LL
Probe Name	Accession #	NS Probe ID	Mat vs. Immat	P-value	Adjusted P-value	t-statistic
RND3b	XM_014165492.1	XM_014165492.1:1056	-5.71	4.99025e-08	4.82e-06	-21.2355
CEBPAb	XM_014127824.1	XM_014127824.1:2561	-14.41	1.01138e-07	6.22e-06	-34.2806
ARB2/AR	XM_014196828.1	XM_014196828.1:113	-4.64	1.70188e-07	1.916e-05	-18.8059
CYP26A1c	XM_014205392.1	XM_014205392.1:1160	-30.34	2.93759e-07	5.426e-05	-13.1485
MYO10b	XM_014193101.1	XM_014193101.1:3833	-5.71	3.79148e-07	5.928e-05	-15.4947
PPARAa	XM_014124069.1	XM_014124069.1:1937	-3.93	4.79458e-07	6.785e-05	-23.1909
COL12A1c	XM_014210332.1	XM_014210332.1:10124	-11.89	6.22519e-07	8.68e-05	-11.716
CDH2c	XM_014191007.1	XM_014191007.1:3047	-10.92	8.6071e-07	0.00012599	-11.3907
MOB1B	XM_014128058.1	XM_014128058.1:159	2.47	1.03154e-06	0.00014075	13.689
COL1A1a	XM_014204457.1	XM_014204457.1:5684	-9.56	1.15601e-06	0.00014282	-11.1066
LAPTM4Ab/LAP4A	NM_001140354.1	NM_001140354.1:2208	-2.1	1.35399e-06	0.00015855	-10.164
COL1A2	XM_014178512.1	XM_014178512.1:4396	-9.88	1.61025e-06	0.00018186	-10.3706
AJUBAa	XM_014156138.1	XM_014156138.1:3470	-5.13	1.99051e-06	0.00022162	-10.1759
LATS2b	XM_014174046.1	XM_014174046.1:5147	-8.73	2.25467e-06	0.00023828	-9.90519
TEAD1c	XM_014125445.1	XM_014125445.1:1514	-5.38	3.20338e-06	0.00034858	-11.621
ARHGAP32f	XM_014163003.1	XM_014163003.1:6235	-5.36	3.66633e-06	0.00038132	-10.2346
MYO10c	XM_014204158.1	XM_014204158.1:3536	-4.95	4.20391e-06	0.00041943	-8.4964
WWTR1a	XM_014123631.1	XM_014123631.1:206	-8.56	5.22596e-06	0.00050984	-16.6021
LIMK2a	XM_014170687.1	XM_014170687.1:2658	-4.54	6.34775e-06	0.00060176	-8.65394
RHOAf	XM_014166109.1	XM_014166109.1:1138	-3.92	7.10479e-06	0.00064618	-9.29137
CEBPDb	XM_014191131.1	XM_014191131.1:569	-10.14	7.69418e-06	0.0006696	-8.96749
CDH2d	XM_014140224.1	XM_014140224.1:1489	-7.13	8.36483e-06	0.00069865	-7.77988
COL12A1b	XM_014144106.1	XM_014144106.1:2546	-2.91	9.79327e-06	0.00079438	-8.00989
SOX9c	XM_014179186.1	XM_014179186.1:3163	-9.14	1.17842e-05	0.00093136	-6.9874
COL1A1b	XM_014192569.1	XM_014192569.1:1568	-6.48	1.29693e-05	0.00098968	-9.18392
ARHGAP6b	XM_014164375.1	XM_014164375.1:14	-17.82	1.39941e-05	0.00103056	-7.86478
GADD45Ba	XM_014216042.1	XM_014216042.1:745	-30.44	1.55112e-05	0.00110671	-7.66216
SNAI2b	XM_014140125.1	XM_014140125.1:1193	-6.48	1.6685e-05	0.00115167	-8.61218
AEBP1	XM_014161791.1	XM_014161791.1:4474	-10.13	1.90426e-05	0.00127927	-8.55398
CEBPDa	NM_001141493.2	NM_001141493.2:964	-9.38	2.40275e-05	0.00158232	-7.27383
LIMK1	XM_014162741.1	XM_014162741.1:3508	-2.93	2.58855e-05	0.00165395	-10.7031
PCDH18c	XM_014194606.1	XM_014194606.1:325	-4.99	2.74084e-05	0.0016991	-7.2937
RND3a	XM_014165494.1	XM_014165494.1:1051	-10.99	3.26927e-05	0.00198094	-11.2696
ETS1b	XM_014214708.1	XM_014214708.1:64	-21.08	3.38918e-05	0.00199381	-7.29757
AESb	XM_014216422.1	XM_014216422.1:3135	-2.96	3.52242e-05	0.00201395	-10.034
EPSTI1	XM_014173912.1	XM_014173912.1:1120	-11.39	3.8716e-05	0.00215897	-9.81775
CCDC138	XM_014173899.1	XM_014173899.1:929	9.44	4.199e-05	0.00228378	7.30913
LHR/LHCGR	XM_014179976.1	XM_014179976.1:849	-7.67	4.42765e-05	0.00234744	-8.31022
COL12A1a	XM_014204893.1	XM_014204893.1:4669	-6.24	4.60238e-05	0.00237879	-5.99757
ROCK2a	XM_014192160.1	XM_014192160.1:569	-13.29	4.77936e-05	0.00240976	-8.97571
FRMD6b	XM_014196585.1	XM_014196585.1:2427	-4.42	5.46309e-05	0.00269883	-5.51171
GADD45Bb	XM_014149394.1	XM_014149394.1:803	-14.13	5.59729e-05	0.00269931	-7.73418
KIF15	XM_014210754.1	XM_014210754.1:621	5.29	5.79769e-05	0.0027321	10.5436
ANLNa	XM_014124340.1	XM_014124340.1:4609	9.25	5.96036e-05	0.00274539	8.76345
FOXO1a	XM_014195874.1	XM_014195874.1:3676	-4.68	7.50761e-05	0.00340438	-5.65607
PRKAR2Bd	XM_014207731.1	XM_014207731.1:1225	12.17	8.35254e-05	0.00371402	10.9241
ARHGAP5a	XM_014194348.1	XM_014194348.1:5214	-1.5	8.763e-05	0.00381631	-7.01421
ARHGAP19b	XM_014182728.1	XM_014182728.1:2484	10.46	9.54761e-05	0.00407807	7.5774
PRKAR2Ba	XM_014125918.1	XM_014125918.1:2016	-2.68	0.000104233	0.00436818	-4.93977
RXRBAb	XM_014202184.1	XM_014202184.1:2135	-3.53	0.000112068	0.00460798	-8.48513
WWTR1b	XM_014168664.1	XM_014168664.1:22	-11.39	0.00011481	0.00462857	-8.53758
MNAT1	XM_014210730.1	XM_014210730.1:318	2.28	0.000117287	0.00463772	5.64405
ARHGAP6c	XM_014151712.1	XM_014151712.1:3139	-4.82	0.000126732	0.00492263	-6.66397
ARHGAP5b	XR_001330076.1	XR_001330076.1:1615	-1.5	0.000132785	0.0050651	-4.76818
PRKAR2Ad	XM_014146325.1	XM_014146325.1:2743	6.23	0.000139241	0.00521775	6.67568
PPM1A	XM_014210734.1	XM_014210734.1:2244	2	0.000150797	0.00555621	4.72372
ARHGAP19c	XM_014214449.1	XM_014214449.1:1745	7.51	0.000156441	0.00566498	8.89711
ETS1d	XM_014200641.1	XM_014200641.1:574	-8.91	0.000167955	0.00598256	-5.80768
ARHGAP6a	XM_014150285.1	XM_014150285.1:3821	-6.53	0.000175214	0.00613789	-7.04773
ARHGAP32c	XM_014157221.1	XM_014157221.1:6459	3.09	0.000186601	0.00643259	5.26511
SNAI1	XM_014134685.1	XM_014134685.1:109	-8.18	0.00019216	0.00651692	-6.66272
TDRD9	XM_014210746.1	XM_014210746.1:2725	2.82	0.000211784	0.00707503	5.43669
TEAD1d	XM_014148054.1	XM_014148054.1:2094	-5.59	0.000220316	0.00724561	-7.97501
PPARB1A	XM_014167444.1	XM_014167444.1:4288	-1.95	0.000232049	0.00751591	-4.92674
SAV1b	XR_001330108.1	XR_001330108.1:773	2.92	0.000242727	0.00774382	4.60593
WNT5A	XM_014134623.1	XM_014134623.1:1733	-7.28	0.000251376	0.00790021	-8.47092
MOB1Aa	XM_014171312.1	XM_014171312.1:118	-1.5	0.000255677	0.00791567	-5.47466
STK3a	XM_014143284.1	XM_014143284.1:2994	-1.5	0.000265472	0.00810034	-6.19552
EGR1b	XM_014198129.1	XM_014198129.1:2613	-9.14	0.000278483	0.00837759	-4.66087
PGRa	NM_001252363.1	NM_001252363.1:729	-13.2	0.000285471	0.00846615	-6.56656
ARHGAP19a	XM_014182722.1	XM_014182722.1:1368	14.05	0.000297056	0.00868824	7.62898
VDRAa	XM_014132120.1	XM_014132120.1:2743	-7.54	0.000312868	0.00902749	-6.26814
RTN1	XM_014210748.1	XM_014210748.1:2401	-1.81	0.000339846	0.0096787	-5.06607
CEBPBa	NM_001139913.1	NM_001139913.1:105	-6.67	0.000349073	0.00980848	-5.65973
GREB1Lb	XM_014142369.1	XM_014142369.1:6110	-12.17	0.000357274	0.00990604	-7.15525
FGF2	XM_014212026.1	XM_014212026.1:674	-3.73	0.00038479	0.0105349	-5.60022
AESc	XM_014169692.1	XM_014169692.1:2414	-2.16	0.000399012	0.0107847	-4.65739
LRRC9	XM_014210738.1	XM_014210738.1:1811	5.4	0.00040454	0.010794	5.60314
ROCK2b	XM_014211022.1	XM_014211022.1:358	-7.11	0.000411618	0.0108443	-7.25766
PRKAR1Bb	XM_014202711.1	XM_014202711.1:402	3.09	0.000425729	0.011078	4.66896
GNRH1	XM_014160183.1	XM_014160183.1:74	3.53	0.000442178	0.0113666	4.06438
VDRAd	XM_014167996.1	XM_014167996.1:3206	-7.88	0.000486284	0.0123566	-6.33719
CEBPAa	NM_001139931.1	NM_001139931.1:915	-27.16	0.000493483	0.0123887	-6.81681
AMOTL2a	XM_014123677.1	XM_014123677.1:2716	-8.04	0.000502066	0.0124546	-5.9231
PRKAR2Bc	XM_014152968.1	XM_014152968.1:1506	8.33	0.000514391	0.0126115	7.12281
CDH2a	XM_014169186.1	XM_014169186.1:223	-21.84	0.000520463	0.012612	-4.81794
PRKAR2Ab	XM_014167675.1	XM_014167675.1:1264	-2.41	0.000531096	0.0127226	-5.15566
TEAD3a	XM_014133831.1	XM_014133831.1:1712	-8.6	0.000547134	0.0129597	-7.35437
CYP26B1a	XM_014156772.1	XM_014156772.1:715	-30.61	0.000570832	0.0133723	-4.94091
FOXO1c	XM_014163663.1	XM_014163663.1:534	-27.46	0.000582392	0.0134924	-6.23751
PRKAR2Bb	XM_014147660.1	XM_014147660.1:1380	-4.01	0.00060086	0.0137693	-3.81848
FSHR	NM_001126230.1	NM_001126230.1:1425	-4.66	0.000615317	0.0139486	-5.52707
TEAD3b	XM_014166078.1	XM_014166078.1:2204	-8.89	0.000626936	0.01406	-6.80145
MYF5a	NM_001123644.1	NM_001123644.1:438	-14.96	0.000647917	0.0143782	-4.66658
FSTL3a	XM_014148799.1	XM_014148799.1:1610	-33.87	0.000659947	0.0144918	-5.89191
FARP1c	XM_014151196.1	XM_014151196.1:1131	-6.9	0.000667351	0.0145018	-6.68563
AJUBAb	XM_014207022.1	XM_014207022.1:3898	-9.49	0.000682373	0.0146765	-5.62035
PPARAb	XM_014169858.1	XM_014169858.1:1906	-4.25	0.000692682	0.0147467	-4.13011
RHOAg	XM_014167662.1	XM_014167662.1:1664	-2.92	0.00073242	0.0154399	-6.02271
TEAD1b	XM_014175316.1	XM_014175316.1:2659	-6.34	0.000776935	0.0162195	-5.47219
ALDH1A2b	XM_014175666.1	XM_014175666.1:1297	-13.05	0.000812413	0.0167958	-6.44745
GNRHRb	XM_014201132.1	XM_014201132.1:993	6.43	0.000824623	0.0168816	4.30997
PRKAR1Ba	XM_014202670.1	XM_014202670.1:383	4.27	0.000842894	0.0170893	5.43964
LATS2a	XM_014164783.1	XM_014164783.1:4528	-12.77	0.000875542	0.0175834	-5.85891
FGF14a	XM_014163795.1	XM_014163795.1:145	-30.18	0.000884742	0.017599	-4.92908
AMOTL1	XM_014163484.1	XM_014163484.1:3503	-6.3	0.000895885	0.0176529	-5.12973
ARHGEF17a	XM_014163481.1	XM_014163481.1:9576	-4.77	0.000975133	0.0190427	-6.12465
PRKAR1Ab	XM_014209627.1	XM_014209627.1:3673	1.92	0.00102468	0.0198291	4.82884
CDH2b	XM_014123187.1	XM_014123187.1:86	-6.81	0.00103583	0.019861	-5.04903
MYF5b	XM_014153440.1	XM_014153440.1:728	-8.7	0.00108455	0.0206099	-4.59942
GHR1	XM_014133894.1	XM_014133894.1:197	-11.68	0.00111101	0.0209242	-4.59506
TLE1b	XM_014169695.1	XM_014169695.1:2951	-9.99	0.00122985	0.0229651	-6.022
AMOTL2b	XM_014139405.1	XM_014139405.1:2019	-14.84	0.00124501	0.0230428	-4.69922
ADMc	XM_014126713.1	XM_014126713.1:701	-10.21	0.00126185	0.0231501	-4.86072
ESR1	XM_014205563.1	XM_014205563.1:3177	-4.26	0.0012781	0.0232448	-5.27357
ETS1c	XM_014162824.1	XM_014162824.1:1773	-14.51	0.00129075	0.0232725	-5.16659
RXRAb	XM_014128611.1	XM_014128611.1:71	-12.39	0.00130377	0.0233066	-5.25088
MYO10d	XM_014150467.1	XM_014150467.1:45	-18.95	0.00133673	0.0236948	-5.76794
KDM5Bb	XM_014132540.1	XM_014132540.1:4662	-4.49	0.0013569	0.0238509	-4.29295
ROCK1a	XM_014191784.1	XM_014191784.1:152	-1.5	0.00140499	0.0244931	-3.77462
KLF15b	XM_014132138.1	XM_014132138.1:1090	-4.14	0.00142406	0.024621	-4.97214
DHRS7	XM_014210736.1	XM_014210736.1:1066	-5.23	0.00144316	0.0247472	-5.29455
RHOAh	XM_014131927.1	XM_014131927.1:119	-1.5	0.00145966	0.0248269	-3.57025
STK4	XM_014165828.1	XM_014165828.1:775	-1.65	0.00150748	0.0254359	-3.74136
ARHGEF25a	XM_014147068.1	XM_014147068.1:1713	-23.15	0.00154106	0.0257959	-5.24365
ETS1a	XM_014197824.1	XM_014197824.1:914	-4.64	0.0015572	0.0258595	-5.33935
PCDH18b	XM_014199395.1	XM_014199395.1:263	-27.47	0.00157642	0.025973	-5.63738
AMOTa	XM_014197212.1	XM_014197212.1:4720	-8.25	0.00159196	0.0260243	-5.20853
CTNNB1	NM_001173938.1	NM_001173938.1:1943	-1.5	0.00162442	0.0263503	-3.13101
RND3c	XM_014173486.1	XM_014173486.1:1106	-8.77	0.00164399	0.026463	-4.66858
ARHGAP32d	XM_014214855.1	XM_014214855.1:8	-12.41	0.00169141	0.0270207	-4.59316
FRMD6c	XM_014216100.1	XM_014216100.1:1713	-14.28	0.00171524	0.0271944	-4.58654
MYO10f	XM_014165760.1	XM_014165760.1:6251	-5.57	0.00179352	0.0282254	-5.49321
RXRBAc	XM_014177327.1	XM_014177327.1:3123	-1.52	0.00188906	0.0295117	-3.46868
SNAIb	NM_001140479.1	NM_001140479.1:1257	-11.17	0.00209275	0.0324617	-5.24909
ARHGEF25b	XM_014135869.1	XM_014135869.1:2685	-20.45	0.00218344	0.0336228	-4.69055
ARHGAP32a	XM_014137384.1	XM_014137384.1:4422	2.32	0.00220525	0.0337111	3.23113
VDRAb/VDR0	XM_014146371.1	XM_014146371.1:2025	-2.4	0.00226804	0.0344219	-4.10404
AKAP11a	XM_014173902.1	XM_014173902.1:6476	-1.57	0.00242732	0.0365805	-2.99157
EGR1a	NM_001141824.1	NM_001141824.1:17	-12.2	0.00263109	0.0393757	-3.7723
SOX9a	XM_014202610.1	XM_014202610.1:190	-8.45	0.00271858	0.040399	-4.01952
VGLL3a	XM_014173901.1	XM_014173901.1:1500	-3.52	0.00277281	0.040916	-4.44321
RND3d	NM_001140259.1	NM_001140259.1:277	-6.91	0.00280446	0.0410941	-4.19121
GNRHR4b	XM_014124885.1	XM_014124885.1:251	-5.53	0.00283056	0.0411888	-3.6922
ARB1	XM_014137515.1	XM_014137515.1:946	-14.79	0.00286313	0.0413758	-4.15224
SOX3b	XM_014199709.1	XM_014199709.1:16	-2.48	0.00289795	0.0415927	-3.56103
GHSRb	XM_014151925.1	XM_014151925.1:1446	3.34	0.00292895	0.041752	2.78158
ARHGEF25c	XM_014167151.1	XM_014167151.1:3122	-20.84	0.00312673	0.0442762	-4.33303
SLC38A6	XM_014210728.1	XM_014210728.1:1558	-1.88	0.00320674	0.0451063	-3.10068
YAP1	XM_014215593.1	XM_014215593.1:594	-14.91	0.00331379	0.0463041	-3.66483
FARP1a	XM_014173359.1	XM_014173359.1:4482	-5.93	0.00337961	0.0469123	-4.21724
TLE4b	XM_014216416.1	XM_014216416.1:87	-19.11	0.00350259	0.0483025	-4.0887
FGFRL1	XM_014210759.1	XM_014210759.1:99	-73.87	0.00359002	0.0491864	-4.26955
LIMK2b	XM_014161204.1	XM_014161204.1:2727	-12.41	0.00368818	0.0498808	-3.94577
PAX3c	XM_014190806.1	XM_014190806.1:2321	-5.89	0.00361888	0.0492601	-3.30372
KDM5Ba	XM_014167209.1	XM_014167209.1:0	-14.45	0.00448319	0.0602649	-3.64368
FSTL3b	XM_014216321.1	XM_014216321.1:1509	-7.69	0.00452462	0.0604347	-3.65962
TLE4a	XM_014172558.1	XM_014172558.1:596	-6.91	0.00482138	0.0639968	-2.47881
PPARGc	XM_014168482.1	XM_014168482.1:746	-18.28	0.00489097	0.064513	-3.43789
TEAD2	XM_014126867.1	XM_014126867.1:2029	-13.21	0.00498579	0.0653539	-3.50208
LATS1a	XM_014205037.1	XM_014205037.1:5010	1.52	0.00546458	0.071194	2.47951
PCDH18a	XM_014212361.1	XM_014212361.1:224	-19.56	0.00559092	0.072392	-3.35135
RHOAb	XM_014135189.1	XM_014135189.1:721	2.21	0.00599012	0.0770916	3.32257
SNAIa	XM_014166486.1	XM_014166486.1:248	-9.49	0.00625157	0.0799696	-3.24921
FRMD6a	XM_014211509.1	XM_014211509.1:2626	-11.86	0.00635446	0.0807941	-3.10085
RHOAc	XM_014146310.1	XM_014146310.1:77	1.58	0.00662567	0.0837386	2.34076
LATS1b	XM_014144217.1	XM_014144217.1:4698	1.51	0.0078629	0.0987983	2.25939
NR1I2/PXR	XM_014174162.1	XM_014174162.1:1997	-2.16	0.00895351	0.111845	-2.05383
CHMP2B	XM_014173900.1	XM_014173900.1:801	-1.98	0.00914707	0.113589	-2.3979
KLF15a	XM_014132950.1	XM_014132950.1:2640	-3.8	0.00946194	0.11681	-2.55804
KLF15d	XM_014135694.1	XM_014135694.1:2317	-6.83	0.0107799	0.132316	-2.43533
COF2c	XM_014129157.1	XM_014129157.1:1	-1.51	0.0110339	0.134648	-1.95113
CGBa	XM_014126340.1	XM_014126340.1:402	2.86	0.011594	0.14067	2.30199
SAV1a	XM_014194137.1	XM_014194137.1:1867	-6.59	0.011937	0.144002	-2.25426
TLE1a	XM_014160992.1	XM_014160992.1:839	-4.15	0.012248	0.146911	-2.2303
AKAP11b	XM_014164979.1	XM_014164979.1:5524	1.76	0.0125803	0.150041	1.85084
SOX9d	XM_014158399.1	XM_014158399.1:1952	-1.53	0.0135291	0.160453	-1.6757
PRKCH	XM_014210726.1	XM_014210726.1:1943	-8.89	0.014135	0.166701	-2.02535
RXRAc	XM_014132501.1	XM_014132501.1:2074	-3.8	0.014617	0.171425	-2.02834
PRKAR1Aa	XM_014179785.1	XM_014179785.1:83	1.62	0.0161427	0.188276	1.86625
ROCK1b	XM_014140558.1	XM_014140558.1:105	1.58	0.0173941	0.201758	1.7137
APOC1b	XM_014155604.1	XM_014155604.1:512	-2.44	0.0177	0.204179	-1.57691
LAPTM4Aa	XM_014143948.1	XM_014143948.1:949	1.53	0.0194539	0.223194	1.74009
DNAJC15	XM_014173644.1	XM_014173644.1:957	-3.55	0.020221	0.230737	-1.65856
SIX6a	XM_014210731.1	XM_014210731.1:1031	1.5	0.0330904	0.37561	1.04379
RXRGAb	XM_014139718.1	XM_014139718.1:1569	-2.27	0.0465778	0.525903	-0.723658

## Sheet: GSI correlations
EE				LL
Gene	Pearson_r	adj_p_value		Gene	Pearson_r	adj_p_value
PRKAR2Bc	0.984687	3.89574e-08		CGBa	0.989977	5.82882e-09
PRKAR2Bd	0.97833	1.84189e-07		PRKAR1Aa	0.988513	1.07444e-08
PRKAR2Ad	0.975639	3.10681e-07		RHOAb	0.97651	2.64054e-07
RHOAb	0.971993	5.78874e-07		LAPTM4Aa	0.972084	5.70558e-07
PRKAR1Aa	0.92661	4.13542e-05		PRKAR2Bc	0.967592	1.10941e-06
CGBa	0.92249	5.25543e-05		PRKAR2Ad	0.947181	9.70048e-06
ARHGAP32a	0.907957	0.000111463		ANLNa	0.933657	2.65286e-05
STK3a	-0.898506	0.000170635		PRKAR2Bd	0.927601	3.89552e-05
MNAT1	0.86639	0.000560354		TDRD9	0.89738	0.000179019
ANLNa	0.839139	0.00123963		LATS1b	0.88741	0.000267692
DHRS7	-0.825908	0.00173379		PRKAR1Ab	0.884329	0.00030088
AKAP11a	-0.81231	0.00238185		ARHGAP32c	0.882862	0.000317742
TEAD3a	-0.792775	0.00360843		KIF15	0.879209	0.000362834
PPARB1A	-0.751367	0.00767752		MNAT1	0.868246	0.000527642
ARHGAP32f	-0.74724	0.00821426		LATS1a	0.852782	0.000849361
GHSRb	0.741029	0.0090729		SIX6a	0.847378	0.000990798
ARHGAP5a	-0.736995	0.00966451		PRKAR2Ac	0.8103	0.00249113
VDRAb/VDR0	-0.736633	0.00971884		RHOAc	0.803533	0.00288639
ROCK2b	-0.731844	0.01046		ARHGAP32a	0.802419	0.0029557
MYO10f	-0.730167	0.010729		GNRHRb	0.791748	0.00368368
RHOAg	-0.725814	0.0114506		SAV1b	0.787588	0.00400072
ARHGAP5b	-0.724413	0.01169		FARP1a	-0.770118	0.00555611
KLF15a	-0.71959	0.0125424		RXRBAb	-0.762686	0.00633722
EPSTI1	-0.719361	0.012584		SNAIa	-0.75316	0.00745257
FARP1a	-0.715704	0.0132612		MOB1B	0.753038	0.00746775
RND3b	-0.713592	0.0136641		DHRS7	-0.748196	0.00808758
LATS1a	-0.710921	0.0141861		FSHR	-0.742419	0.00887529
PGRa	-0.700291	0.016407		TEAD3a	-0.734886	0.00998465
LHR/LHCGR	-0.700265	0.0164126		ROCK2b	-0.730569	0.010664
TEAD1b	-0.693539	0.0179408		CDH2b	-0.729922	0.0107688
ARB2/AR	-0.683864	0.0203139		TEAD3b	-0.726633	0.0113123
MYO10c	-0.683524	0.0204011		RHOAd	0.726581	0.0113209
HIF1A	-0.683123	0.0205044		TLE1b	-0.723297	0.0118835
CDH2b	-0.679938	0.0213377		RHOAg	-0.721647	0.0121737
LATS2a	-0.679742	0.0213898		RND3d	-0.717333	0.0129565
LIMK2a	-0.675947	0.0224157		RXRAc	-0.708281	0.0147162
TLE1b	-0.675792	0.0224583		RND3a	-0.703873	0.0156325
RXRBAa	-0.675462	0.0225492		GHSRb	0.702327	0.0159634
CHMP2B	-0.672571	0.0233571		TEAD1b	-0.70026	0.0164137
PRKAR2Ba	-0.67133	0.0237102		SOX9a	-0.698425	0.016821
AMOTa	-0.670528	0.0239405		LHR/LHCGR	-0.694843	0.0176368
GREB1Lb	-0.668628	0.0244922		WWTR1a	-0.693991	0.0178349
RXRBAc	-0.668158	0.0246299		WWTR1b	-0.693944	0.017846
AJUBAb	-0.663294	0.0260888		KLF15d	-0.693933	0.0178486
RND3a	-0.660563	0.026934		RND3b	-0.692237	0.0182479
COL12A1b	-0.657936	0.0277653		ETS1a	-0.684295	0.0202035
MYO10b	-0.648758	0.0308111		AKAP11b	0.684118	0.0202488
FOXO1a	-0.641997	0.0331999		AMOTa	-0.67748	0.0219971
KDM5Bc	-0.640565	0.0337223		KDM5Bb	-0.674815	0.0227283
TEAD3b	-0.638556	0.0344641		ARHGAP32f	-0.673338	0.0231408
ETS1a	-0.628994	0.0381533		ROCK2a	-0.6654	0.0254498
KDM5Bb	-0.626607	0.039115		KDM5Bd	0.663955	0.0258869
SLC38A6	-0.626088	0.0393268		CEBPAb	-0.662743	0.0262579
LATS2b	-0.623108	0.0405555		LAPTM4Ab/LAP4A	-0.661668	0.0265898
ROCK2a	-0.621522	0.0412206		CDH2c	-0.655967	0.0284001
ARHGAP6c	-0.620039	0.041849		RHOAf	-0.650936	0.0300682
RXRAb	-0.616991	0.0431617		FSTL3b	-0.649783	0.0304599
RHOAc	0.614249	0.0443665		TEAD2	-0.647547	0.0312301
SNAIa	-0.613584	0.0446621		MYO10b	-0.644265	0.0323847
KDM5Ba	-0.611658	0.0455263		ETS1c	-0.642884	0.0328796
RXRBAb	-0.606398	0.0479445		GREB1Lb	-0.642201	0.0331263
ROCK1a	-0.602377	0.0498516		SLC38A6	-0.64127	0.0334643
				ARHGAP6a	-0.63907	0.0342734
				LATS2a	-0.638762	0.0343876
				ARB2/AR	-0.638165	0.0346098
				FARP1c	-0.638062	0.0346486
				LATS2b	-0.63665	0.0351788
				CEBPAa	-0.633835	0.0362528
				EPSTI1	-0.633555	0.0363609
				VDRAd	-0.632858	0.0366309
				PPARAa	-0.62992	0.0377845
				FOXO1a	-0.62132	0.041306
				SNAIb	-0.618878	0.0423457
				CHMP2B	-0.618031	0.0427109
				ALDH1A2b	-0.614463	0.0442715
				LIMK2b	-0.613122	0.0448683
				AJUBAb	-0.608838	0.0468121
				WNT5A	-0.607879	0.047255
				RXRAb	-0.607171	0.0475837
				PGRa	-0.604315	0.048926
